# Supplementary material for: Genomic Insights into Abdominal and Intramuscular Fat Deposition in Chickens and Their Implications for Productivity Traits: A Systematic Review
Source: Animals (Basel). 2026 Jan 15;16(2):260. doi: 10.3390/ani16020260 (PMC12837823; doi:10.3390/ani16020260)
Supplement: Supplementary file 1 [file animals-16-00260-s001.zip › Supplementary File S1 Script for data processing.txt]

{
 "cells": [
  {
   "cell_type": "code",
   "execution_count": 1,
   "id": "91ddb66e-90a6-45bf-a912-682edc7a3626",
   "metadata": {},
   "outputs": [],
   "source": [
    "import pandas as pd\n",
    "import urllib.parse\n",
    "import numpy as np\n",
    "from multiprocessing import Pool, cpu_count\n",
    "from tqdm.notebook import tqdm \n",
    "import functools"
   ]
  },
  {
   "cell_type": "code",
   "execution_count": 2,
   "id": "a4a006ea-37a5-44ed-8c5a-1e379f1aca5a",
   "metadata": {},
   "outputs": [
    {
     "name": "stderr",
     "output_type": "stream",
     "text": [
      "/tmp/ipykernel_726672/2802768808.py:4: DtypeWarning: Columns (0) have mixed types. Specify dtype option on import or set low_memory=False.\n",
      "  df = pd.read_csv(gff_file, sep='\\t', comment='#', names=col_names, header=None)\n"
     ]
    },
    {
     "data": {
      "text/html": [
       "<div>\n",
       "<style scoped>\n",
       "    .dataframe tbody tr th:only-of-type {\n",
       "        vertical-align: middle;\n",
       "    }\n",
       "\n",
       "    .dataframe tbody tr th {\n",
       "        vertical-align: top;\n",
       "    }\n",
       "\n",
       "    .dataframe thead th {\n",
       "        text-align: right;\n",
       "    }\n",
       "</style>\n",
       "<table border=\"1\" class=\"dataframe\">\n",
       "  <thead>\n",
       "    <tr style=\"text-align: right;\">\n",
       "      <th></th>\n",
       "      <th>chr</th>\n",
       "      <th>gene_symbol</th>\n",
       "      <th>gene_start</th>\n",
       "      <th>gene_end</th>\n",
       "      <th>region_type</th>\n",
       "      <th>region_start</th>\n",
       "      <th>region_end</th>\n",
       "      <th>product</th>\n",
       "    </tr>\n",
       "  </thead>\n",
       "  <tbody>\n",
       "    <tr>\n",
       "      <th>0</th>\n",
       "      <td>1</td>\n",
       "      <td>LOC425783</td>\n",
       "      <td>117</td>\n",
       "      <td>2861</td>\n",
       "      <td>mRNA</td>\n",
       "      <td>117</td>\n",
       "      <td>2861</td>\n",
       "      <td>C-type lectin domain family 2 member D-like</td>\n",
       "    </tr>\n",
       "    <tr>\n",
       "      <th>1</th>\n",
       "      <td>1</td>\n",
       "      <td>LOC425783</td>\n",
       "      <td>117</td>\n",
       "      <td>2861</td>\n",
       "      <td>exon</td>\n",
       "      <td>117</td>\n",
       "      <td>317</td>\n",
       "      <td>C-type lectin domain family 2 member D-like</td>\n",
       "    </tr>\n",
       "    <tr>\n",
       "      <th>2</th>\n",
       "      <td>1</td>\n",
       "      <td>LOC425783</td>\n",
       "      <td>117</td>\n",
       "      <td>2861</td>\n",
       "      <td>exon</td>\n",
       "      <td>1677</td>\n",
       "      <td>1769</td>\n",
       "      <td>C-type lectin domain family 2 member D-like</td>\n",
       "    </tr>\n",
       "    <tr>\n",
       "      <th>3</th>\n",
       "      <td>1</td>\n",
       "      <td>LOC425783</td>\n",
       "      <td>117</td>\n",
       "      <td>2861</td>\n",
       "      <td>exon</td>\n",
       "      <td>1977</td>\n",
       "      <td>2027</td>\n",
       "      <td>C-type lectin domain family 2 member D-like</td>\n",
       "    </tr>\n",
       "    <tr>\n",
       "      <th>4</th>\n",
       "      <td>1</td>\n",
       "      <td>LOC425783</td>\n",
       "      <td>117</td>\n",
       "      <td>2861</td>\n",
       "      <td>exon</td>\n",
       "      <td>2030</td>\n",
       "      <td>2157</td>\n",
       "      <td>C-type lectin domain family 2 member D-like</td>\n",
       "    </tr>\n",
       "    <tr>\n",
       "      <th>5</th>\n",
       "      <td>1</td>\n",
       "      <td>LOC425783</td>\n",
       "      <td>117</td>\n",
       "      <td>2861</td>\n",
       "      <td>exon</td>\n",
       "      <td>2352</td>\n",
       "      <td>2458</td>\n",
       "      <td>C-type lectin domain family 2 member D-like</td>\n",
       "    </tr>\n",
       "    <tr>\n",
       "      <th>6</th>\n",
       "      <td>1</td>\n",
       "      <td>LOC425783</td>\n",
       "      <td>117</td>\n",
       "      <td>2861</td>\n",
       "      <td>exon</td>\n",
       "      <td>2548</td>\n",
       "      <td>2861</td>\n",
       "      <td>C-type lectin domain family 2 member D-like</td>\n",
       "    </tr>\n",
       "    <tr>\n",
       "      <th>7</th>\n",
       "      <td>1</td>\n",
       "      <td>LOC425783</td>\n",
       "      <td>117</td>\n",
       "      <td>2861</td>\n",
       "      <td>CDS</td>\n",
       "      <td>203</td>\n",
       "      <td>317</td>\n",
       "      <td>LOW QUALITY PROTEIN: C-type lectin domain fami...</td>\n",
       "    </tr>\n",
       "    <tr>\n",
       "      <th>8</th>\n",
       "      <td>1</td>\n",
       "      <td>LOC425783</td>\n",
       "      <td>117</td>\n",
       "      <td>2861</td>\n",
       "      <td>CDS</td>\n",
       "      <td>1677</td>\n",
       "      <td>1769</td>\n",
       "      <td>LOW QUALITY PROTEIN: C-type lectin domain fami...</td>\n",
       "    </tr>\n",
       "    <tr>\n",
       "      <th>9</th>\n",
       "      <td>1</td>\n",
       "      <td>LOC425783</td>\n",
       "      <td>117</td>\n",
       "      <td>2861</td>\n",
       "      <td>CDS</td>\n",
       "      <td>1977</td>\n",
       "      <td>2027</td>\n",
       "      <td>LOW QUALITY PROTEIN: C-type lectin domain fami...</td>\n",
       "    </tr>\n",
       "  </tbody>\n",
       "</table>\n",
       "</div>"
      ],
      "text/plain": [
       "  chr gene_symbol  gene_start  gene_end region_type  region_start  region_end  \\\n",
       "0   1   LOC425783         117      2861        mRNA           117        2861   \n",
       "1   1   LOC425783         117      2861        exon           117         317   \n",
       "2   1   LOC425783         117      2861        exon          1677        1769   \n",
       "3   1   LOC425783         117      2861        exon          1977        2027   \n",
       "4   1   LOC425783         117      2861        exon          2030        2157   \n",
       "5   1   LOC425783         117      2861        exon          2352        2458   \n",
       "6   1   LOC425783         117      2861        exon          2548        2861   \n",
       "7   1   LOC425783         117      2861         CDS           203         317   \n",
       "8   1   LOC425783         117      2861         CDS          1677        1769   \n",
       "9   1   LOC425783         117      2861         CDS          1977        2027   \n",
       "\n",
       "                                             product  \n",
       "0        C-type lectin domain family 2 member D-like  \n",
       "1        C-type lectin domain family 2 member D-like  \n",
       "2        C-type lectin domain family 2 member D-like  \n",
       "3        C-type lectin domain family 2 member D-like  \n",
       "4        C-type lectin domain family 2 member D-like  \n",
       "5        C-type lectin domain family 2 member D-like  \n",
       "6        C-type lectin domain family 2 member D-like  \n",
       "7  LOW QUALITY PROTEIN: C-type lectin domain fami...  \n",
       "8  LOW QUALITY PROTEIN: C-type lectin domain fami...  \n",
       "9  LOW QUALITY PROTEIN: C-type lectin domain fami...  "
      ]
     },
     "execution_count": 2,
     "metadata": {},
     "output_type": "execute_result"
    }
   ],
   "source": [
    "filename = 'GCF_000002315.4_Gallus_gallus-5.0_renamed_chr.gff'\n",
    "gff_file = open(filename, 'r')\n",
    "col_names = ['seqid', 'source', 'type', 'start', 'end', 'score', 'strand', 'phase', 'attributes']\n",
    "df = pd.read_csv(gff_file, sep='\\t', comment='#', names=col_names, header=None)\n",
    "df['gene_symbol'] = df['attributes'].str.extract(r'gene=([^;]+)')\n",
    "df['product'] = df['attributes'].str.extract(r'product=([^;]+)')\n",
    "df['product'] = df['product'].apply(lambda x: urllib.parse.unquote(x) if pd.notnull(x) else x)\n",
    "\n",
    "genes_df = df[df['type'] == 'gene'].copy()\n",
    "genes_df = genes_df[['gene_symbol', 'start', 'end']]\n",
    "genes_df.columns = ['gene_symbol', 'gene_start', 'gene_end']\n",
    "\n",
    "regions_df = df[(df['type'] != 'gene') & (df['gene_symbol'].notna())].copy()\n",
    "regions_df = regions_df[['seqid', 'gene_symbol', 'type', 'start', 'end', 'product']]\n",
    "regions_df.columns = ['chr', 'gene_symbol', 'region_type', 'region_start', 'region_end', 'product']\n",
    "\n",
    "final_df = pd.merge(regions_df, genes_df, on='gene_symbol', how='inner')\n",
    "final_df = final_df[['chr', 'gene_symbol', 'gene_start', 'gene_end', \n",
    "                     'region_type', 'region_start', 'region_end', 'product']]\n",
    "\n",
    "final_df.to_csv('parsed_genes_refseq.csv', sep='\\t', index=False)\n",
    "final_df.head(10)"
   ]
  },
  {
   "cell_type": "code",
   "execution_count": 3,
   "id": "de800f9a-6dd2-498b-bb77-056a1e3ccb51",
   "metadata": {},
   "outputs": [
    {
     "data": {
      "text/html": [
       "<div>\n",
       "<style scoped>\n",
       "    .dataframe tbody tr th:only-of-type {\n",
       "        vertical-align: middle;\n",
       "    }\n",
       "\n",
       "    .dataframe tbody tr th {\n",
       "        vertical-align: top;\n",
       "    }\n",
       "\n",
       "    .dataframe thead th {\n",
       "        text-align: right;\n",
       "    }\n",
       "</style>\n",
       "<table border=\"1\" class=\"dataframe\">\n",
       "  <thead>\n",
       "    <tr style=\"text-align: right;\">\n",
       "      <th></th>\n",
       "      <th>Variant ID</th>\n",
       "      <th>Species</th>\n",
       "      <th>Genomic Location</th>\n",
       "      <th>Traits</th>\n",
       "      <th>P-values</th>\n",
       "      <th>R2(%)</th>\n",
       "      <th>Genes (Consequence Types)</th>\n",
       "      <th>Lead SNPs</th>\n",
       "      <th>PMID</th>\n",
       "      <th>Study ID</th>\n",
       "    </tr>\n",
       "  </thead>\n",
       "  <tbody>\n",
       "    <tr>\n",
       "      <th>0</th>\n",
       "      <td>gga10122855</td>\n",
       "      <td>Chicken</td>\n",
       "      <td>chr14:5337950</td>\n",
       "      <td>body weight gain</td>\n",
       "      <td>3.800000e-05</td>\n",
       "      <td>-</td>\n",
       "      <td>ENSGALG00000005215 (intron_variant)</td>\n",
       "      <td>-</td>\n",
       "      <td>26552583</td>\n",
       "      <td>ST2406</td>\n",
       "    </tr>\n",
       "    <tr>\n",
       "      <th>1</th>\n",
       "      <td>gga11364204</td>\n",
       "      <td>Chicken</td>\n",
       "      <td>chr17:9904101</td>\n",
       "      <td>body weight gain</td>\n",
       "      <td>5.130000e-06</td>\n",
       "      <td>-</td>\n",
       "      <td>ENSGALG00000001094 (intron_variant)</td>\n",
       "      <td>-</td>\n",
       "      <td>26552583</td>\n",
       "      <td>ST2406</td>\n",
       "    </tr>\n",
       "    <tr>\n",
       "      <th>2</th>\n",
       "      <td>gga16591237</td>\n",
       "      <td>Chicken</td>\n",
       "      <td>chr2:124071457</td>\n",
       "      <td>body weight gain</td>\n",
       "      <td>3.720000e-05</td>\n",
       "      <td>-</td>\n",
       "      <td>-</td>\n",
       "      <td>-</td>\n",
       "      <td>30696883</td>\n",
       "      <td>ST2424</td>\n",
       "    </tr>\n",
       "    <tr>\n",
       "      <th>3</th>\n",
       "      <td>gga28701462</td>\n",
       "      <td>Chicken</td>\n",
       "      <td>chr5:46165348</td>\n",
       "      <td>body weight gain</td>\n",
       "      <td>8.130000e-05</td>\n",
       "      <td>-</td>\n",
       "      <td>-</td>\n",
       "      <td>-</td>\n",
       "      <td>26552583</td>\n",
       "      <td>ST2406</td>\n",
       "    </tr>\n",
       "    <tr>\n",
       "      <th>4</th>\n",
       "      <td>gga32130052</td>\n",
       "      <td>Chicken</td>\n",
       "      <td>chr8:1883743</td>\n",
       "      <td>body weight gain</td>\n",
       "      <td>6.310000e-05</td>\n",
       "      <td>-</td>\n",
       "      <td>-</td>\n",
       "      <td>-</td>\n",
       "      <td>26552583</td>\n",
       "      <td>ST2406</td>\n",
       "    </tr>\n",
       "    <tr>\n",
       "      <th>...</th>\n",
       "      <td>...</td>\n",
       "      <td>...</td>\n",
       "      <td>...</td>\n",
       "      <td>...</td>\n",
       "      <td>...</td>\n",
       "      <td>...</td>\n",
       "      <td>...</td>\n",
       "      <td>...</td>\n",
       "      <td>...</td>\n",
       "      <td>...</td>\n",
       "    </tr>\n",
       "    <tr>\n",
       "      <th>364</th>\n",
       "      <td>gga40794303</td>\n",
       "      <td>Chicken</td>\n",
       "      <td>chr3:65680406</td>\n",
       "      <td>percentage of breast muscle weight</td>\n",
       "      <td>3.010000e-09</td>\n",
       "      <td>-</td>\n",
       "      <td>-</td>\n",
       "      <td>-</td>\n",
       "      <td>23637794</td>\n",
       "      <td>ST2393</td>\n",
       "    </tr>\n",
       "    <tr>\n",
       "      <th>365</th>\n",
       "      <td>gga40794333</td>\n",
       "      <td>Chicken</td>\n",
       "      <td>chr3:64486148</td>\n",
       "      <td>percentage of breast muscle weight</td>\n",
       "      <td>8.630000e-10</td>\n",
       "      <td>-</td>\n",
       "      <td>ENSGALG00000036541 (intron_variant)ENSGALG0000...</td>\n",
       "      <td>-</td>\n",
       "      <td>23637794</td>\n",
       "      <td>ST2393</td>\n",
       "    </tr>\n",
       "    <tr>\n",
       "      <th>366</th>\n",
       "      <td>gga40794346</td>\n",
       "      <td>Chicken</td>\n",
       "      <td>chr3:65144364</td>\n",
       "      <td>percentage of breast muscle weight</td>\n",
       "      <td>5.810000e-10</td>\n",
       "      <td>-</td>\n",
       "      <td>-</td>\n",
       "      <td>-</td>\n",
       "      <td>23637794</td>\n",
       "      <td>ST2393</td>\n",
       "    </tr>\n",
       "    <tr>\n",
       "      <th>367</th>\n",
       "      <td>gga40794355</td>\n",
       "      <td>Chicken</td>\n",
       "      <td>chr3:65530901</td>\n",
       "      <td>percentage of breast muscle weight</td>\n",
       "      <td>6.120000e-15</td>\n",
       "      <td>-</td>\n",
       "      <td>-</td>\n",
       "      <td>-</td>\n",
       "      <td>23637794</td>\n",
       "      <td>ST2393</td>\n",
       "    </tr>\n",
       "    <tr>\n",
       "      <th>368</th>\n",
       "      <td>gga40794413</td>\n",
       "      <td>Chicken</td>\n",
       "      <td>chr3:64525688</td>\n",
       "      <td>percentage of breast muscle weight</td>\n",
       "      <td>4.850000e-07</td>\n",
       "      <td>-</td>\n",
       "      <td>ENSGALG00000036541 (intron_variant)ENSGALG0000...</td>\n",
       "      <td>-</td>\n",
       "      <td>23637794</td>\n",
       "      <td>ST2393</td>\n",
       "    </tr>\n",
       "  </tbody>\n",
       "</table>\n",
       "<p>369 rows × 10 columns</p>\n",
       "</div>"
      ],
      "text/plain": [
       "      Variant ID  Species Genomic Location  \\\n",
       "0    gga10122855  Chicken    chr14:5337950   \n",
       "1    gga11364204  Chicken    chr17:9904101   \n",
       "2    gga16591237  Chicken   chr2:124071457   \n",
       "3    gga28701462  Chicken    chr5:46165348   \n",
       "4    gga32130052  Chicken     chr8:1883743   \n",
       "..           ...      ...              ...   \n",
       "364  gga40794303  Chicken    chr3:65680406   \n",
       "365  gga40794333  Chicken    chr3:64486148   \n",
       "366  gga40794346  Chicken    chr3:65144364   \n",
       "367  gga40794355  Chicken    chr3:65530901   \n",
       "368  gga40794413  Chicken    chr3:64525688   \n",
       "\n",
       "                                 Traits      P-values R2(%)  \\\n",
       "0                      body weight gain  3.800000e-05     -   \n",
       "1                      body weight gain  5.130000e-06     -   \n",
       "2                      body weight gain  3.720000e-05     -   \n",
       "3                      body weight gain  8.130000e-05     -   \n",
       "4                      body weight gain  6.310000e-05     -   \n",
       "..                                  ...           ...   ...   \n",
       "364  percentage of breast muscle weight  3.010000e-09     -   \n",
       "365  percentage of breast muscle weight  8.630000e-10     -   \n",
       "366  percentage of breast muscle weight  5.810000e-10     -   \n",
       "367  percentage of breast muscle weight  6.120000e-15     -   \n",
       "368  percentage of breast muscle weight  4.850000e-07     -   \n",
       "\n",
       "                             Genes (Consequence Types) Lead SNPs      PMID  \\\n",
       "0                  ENSGALG00000005215 (intron_variant)         -  26552583   \n",
       "1                  ENSGALG00000001094 (intron_variant)         -  26552583   \n",
       "2                                                    -         -  30696883   \n",
       "3                                                    -         -  26552583   \n",
       "4                                                    -         -  26552583   \n",
       "..                                                 ...       ...       ...   \n",
       "364                                                  -         -  23637794   \n",
       "365  ENSGALG00000036541 (intron_variant)ENSGALG0000...         -  23637794   \n",
       "366                                                  -         -  23637794   \n",
       "367                                                  -         -  23637794   \n",
       "368  ENSGALG00000036541 (intron_variant)ENSGALG0000...         -  23637794   \n",
       "\n",
       "    Study ID  \n",
       "0     ST2406  \n",
       "1     ST2406  \n",
       "2     ST2424  \n",
       "3     ST2406  \n",
       "4     ST2406  \n",
       "..       ...  \n",
       "364   ST2393  \n",
       "365   ST2393  \n",
       "366   ST2393  \n",
       "367   ST2393  \n",
       "368   ST2393  \n",
       "\n",
       "[369 rows x 10 columns]"
      ]
     },
     "execution_count": 3,
     "metadata": {},
     "output_type": "execute_result"
    }
   ],
   "source": [
    "df = pd.read_excel(\"data.xlsx\")\n",
    "df"
   ]
  },
  {
   "cell_type": "code",
   "execution_count": 4,
   "id": "4f1f09b1-326b-499a-9e2d-0def89861aac",
   "metadata": {},
   "outputs": [
    {
     "data": {
      "text/html": [
       "<div>\n",
       "<style scoped>\n",
       "    .dataframe tbody tr th:only-of-type {\n",
       "        vertical-align: middle;\n",
       "    }\n",
       "\n",
       "    .dataframe tbody tr th {\n",
       "        vertical-align: top;\n",
       "    }\n",
       "\n",
       "    .dataframe thead th {\n",
       "        text-align: right;\n",
       "    }\n",
       "</style>\n",
       "<table border=\"1\" class=\"dataframe\">\n",
       "  <thead>\n",
       "    <tr style=\"text-align: right;\">\n",
       "      <th></th>\n",
       "      <th>Variant ID</th>\n",
       "      <th>Species</th>\n",
       "      <th>Genomic Location</th>\n",
       "      <th>Traits</th>\n",
       "      <th>P-values</th>\n",
       "      <th>R2(%)</th>\n",
       "      <th>Genes (Consequence Types)</th>\n",
       "      <th>Lead SNPs</th>\n",
       "      <th>PMID</th>\n",
       "      <th>Study ID</th>\n",
       "      <th>Chr</th>\n",
       "      <th>POS</th>\n",
       "    </tr>\n",
       "  </thead>\n",
       "  <tbody>\n",
       "    <tr>\n",
       "      <th>0</th>\n",
       "      <td>gga10122855</td>\n",
       "      <td>Chicken</td>\n",
       "      <td>chr14:5337950</td>\n",
       "      <td>body weight gain</td>\n",
       "      <td>0.000038</td>\n",
       "      <td>-</td>\n",
       "      <td>ENSGALG00000005215 (intron_variant)</td>\n",
       "      <td>-</td>\n",
       "      <td>26552583</td>\n",
       "      <td>ST2406</td>\n",
       "      <td>14</td>\n",
       "      <td>5337950</td>\n",
       "    </tr>\n",
       "    <tr>\n",
       "      <th>1</th>\n",
       "      <td>gga11364204</td>\n",
       "      <td>Chicken</td>\n",
       "      <td>chr17:9904101</td>\n",
       "      <td>body weight gain</td>\n",
       "      <td>0.000005</td>\n",
       "      <td>-</td>\n",
       "      <td>ENSGALG00000001094 (intron_variant)</td>\n",
       "      <td>-</td>\n",
       "      <td>26552583</td>\n",
       "      <td>ST2406</td>\n",
       "      <td>17</td>\n",
       "      <td>9904101</td>\n",
       "    </tr>\n",
       "    <tr>\n",
       "      <th>2</th>\n",
       "      <td>gga16591237</td>\n",
       "      <td>Chicken</td>\n",
       "      <td>chr2:124071457</td>\n",
       "      <td>body weight gain</td>\n",
       "      <td>0.000037</td>\n",
       "      <td>-</td>\n",
       "      <td>-</td>\n",
       "      <td>-</td>\n",
       "      <td>30696883</td>\n",
       "      <td>ST2424</td>\n",
       "      <td>2</td>\n",
       "      <td>124071457</td>\n",
       "    </tr>\n",
       "    <tr>\n",
       "      <th>3</th>\n",
       "      <td>gga28701462</td>\n",
       "      <td>Chicken</td>\n",
       "      <td>chr5:46165348</td>\n",
       "      <td>body weight gain</td>\n",
       "      <td>0.000081</td>\n",
       "      <td>-</td>\n",
       "      <td>-</td>\n",
       "      <td>-</td>\n",
       "      <td>26552583</td>\n",
       "      <td>ST2406</td>\n",
       "      <td>5</td>\n",
       "      <td>46165348</td>\n",
       "    </tr>\n",
       "    <tr>\n",
       "      <th>4</th>\n",
       "      <td>gga32130052</td>\n",
       "      <td>Chicken</td>\n",
       "      <td>chr8:1883743</td>\n",
       "      <td>body weight gain</td>\n",
       "      <td>0.000063</td>\n",
       "      <td>-</td>\n",
       "      <td>-</td>\n",
       "      <td>-</td>\n",
       "      <td>26552583</td>\n",
       "      <td>ST2406</td>\n",
       "      <td>8</td>\n",
       "      <td>1883743</td>\n",
       "    </tr>\n",
       "    <tr>\n",
       "      <th>5</th>\n",
       "      <td>gga32130052</td>\n",
       "      <td>Chicken</td>\n",
       "      <td>chr8:1883743</td>\n",
       "      <td>body weight gain</td>\n",
       "      <td>0.000006</td>\n",
       "      <td>-</td>\n",
       "      <td>-</td>\n",
       "      <td>-</td>\n",
       "      <td>26552583</td>\n",
       "      <td>ST2406</td>\n",
       "      <td>8</td>\n",
       "      <td>1883743</td>\n",
       "    </tr>\n",
       "    <tr>\n",
       "      <th>6</th>\n",
       "      <td>gga34608464</td>\n",
       "      <td>Chicken</td>\n",
       "      <td>chrZ:19805476</td>\n",
       "      <td>body weight gain</td>\n",
       "      <td>0.000013</td>\n",
       "      <td>-</td>\n",
       "      <td>-</td>\n",
       "      <td>-</td>\n",
       "      <td>26552583</td>\n",
       "      <td>ST2406</td>\n",
       "      <td>Z</td>\n",
       "      <td>19805476</td>\n",
       "    </tr>\n",
       "    <tr>\n",
       "      <th>7</th>\n",
       "      <td>gga40793956</td>\n",
       "      <td>Chicken</td>\n",
       "      <td>chr2:119793622</td>\n",
       "      <td>body weight gain</td>\n",
       "      <td>0.000048</td>\n",
       "      <td>-</td>\n",
       "      <td>ENSGALG00000037164 (intron_variant)</td>\n",
       "      <td>-</td>\n",
       "      <td>30696883</td>\n",
       "      <td>ST2424</td>\n",
       "      <td>2</td>\n",
       "      <td>119793622</td>\n",
       "    </tr>\n",
       "    <tr>\n",
       "      <th>8</th>\n",
       "      <td>gga8873699</td>\n",
       "      <td>Chicken</td>\n",
       "      <td>chr12:10474892</td>\n",
       "      <td>body weight gain</td>\n",
       "      <td>0.000096</td>\n",
       "      <td>-</td>\n",
       "      <td>ENSGALG00000029632 (intron_variant)</td>\n",
       "      <td>-</td>\n",
       "      <td>26552583</td>\n",
       "      <td>ST2406</td>\n",
       "      <td>12</td>\n",
       "      <td>10474892</td>\n",
       "    </tr>\n",
       "    <tr>\n",
       "      <th>9</th>\n",
       "      <td>gga8962924</td>\n",
       "      <td>Chicken</td>\n",
       "      <td>chr12:12867052</td>\n",
       "      <td>body weight gain</td>\n",
       "      <td>0.000005</td>\n",
       "      <td>-</td>\n",
       "      <td>ENSGALG00000007177 (intron_variant)</td>\n",
       "      <td>-</td>\n",
       "      <td>26552583</td>\n",
       "      <td>ST2406</td>\n",
       "      <td>12</td>\n",
       "      <td>12867052</td>\n",
       "    </tr>\n",
       "  </tbody>\n",
       "</table>\n",
       "</div>"
      ],
      "text/plain": [
       "    Variant ID  Species Genomic Location            Traits  P-values R2(%)  \\\n",
       "0  gga10122855  Chicken    chr14:5337950  body weight gain  0.000038     -   \n",
       "1  gga11364204  Chicken    chr17:9904101  body weight gain  0.000005     -   \n",
       "2  gga16591237  Chicken   chr2:124071457  body weight gain  0.000037     -   \n",
       "3  gga28701462  Chicken    chr5:46165348  body weight gain  0.000081     -   \n",
       "4  gga32130052  Chicken     chr8:1883743  body weight gain  0.000063     -   \n",
       "5  gga32130052  Chicken     chr8:1883743  body weight gain  0.000006     -   \n",
       "6  gga34608464  Chicken    chrZ:19805476  body weight gain  0.000013     -   \n",
       "7  gga40793956  Chicken   chr2:119793622  body weight gain  0.000048     -   \n",
       "8   gga8873699  Chicken   chr12:10474892  body weight gain  0.000096     -   \n",
       "9   gga8962924  Chicken   chr12:12867052  body weight gain  0.000005     -   \n",
       "\n",
       "             Genes (Consequence Types) Lead SNPs      PMID Study ID Chr  \\\n",
       "0  ENSGALG00000005215 (intron_variant)         -  26552583   ST2406  14   \n",
       "1  ENSGALG00000001094 (intron_variant)         -  26552583   ST2406  17   \n",
       "2                                    -         -  30696883   ST2424   2   \n",
       "3                                    -         -  26552583   ST2406   5   \n",
       "4                                    -         -  26552583   ST2406   8   \n",
       "5                                    -         -  26552583   ST2406   8   \n",
       "6                                    -         -  26552583   ST2406   Z   \n",
       "7  ENSGALG00000037164 (intron_variant)         -  30696883   ST2424   2   \n",
       "8  ENSGALG00000029632 (intron_variant)         -  26552583   ST2406  12   \n",
       "9  ENSGALG00000007177 (intron_variant)         -  26552583   ST2406  12   \n",
       "\n",
       "         POS  \n",
       "0    5337950  \n",
       "1    9904101  \n",
       "2  124071457  \n",
       "3   46165348  \n",
       "4    1883743  \n",
       "5    1883743  \n",
       "6   19805476  \n",
       "7  119793622  \n",
       "8   10474892  \n",
       "9   12867052  "
      ]
     },
     "execution_count": 4,
     "metadata": {},
     "output_type": "execute_result"
    }
   ],
   "source": [
    "df[['Chr', 'POS']] = df['Genomic Location'].str.split(':', expand=True)\n",
    "df['Chr'] = df['Chr'].str.replace('chr', '', case=False, regex=False)\n",
    "df['POS'] = pd.to_numeric(df['POS'], errors='coerce')\n",
    "df['POS'] = df['POS'].astype('Int64')\n",
    "df.head(10)"
   ]
  },
  {
   "cell_type": "code",
   "execution_count": 5,
   "id": "a4feb323-de51-472c-abe7-042bb7b0d04d",
   "metadata": {},
   "outputs": [],
   "source": [
    "def process_chunk(chunk_df, ref_df, nearest_limit, threshold_gene):\n",
    "    result_chunk = chunk_df.copy()\n",
    "    result_chunk['gene_name'] = None\n",
    "    result_chunk['type'] = None\n",
    "    result_chunk['product'] = None\n",
    "    result_chunk['nearest_genes'] = None\n",
    "\n",
    "    result_chunk['Chr'] = result_chunk['Chr'].astype(str)\n",
    "    type_priority = {'CDS': 1, 'exon': 2, 'mRNA': 3, 'gene': 4}\n",
    "    ref_grouped = dict(tuple(ref_df.groupby('chr')))\n",
    "    \n",
    "    unique_genes_df = ref_df[['chr', 'gene_symbol', 'gene_start', 'gene_end']].drop_duplicates()\n",
    "    unique_genes_df['center'] = (unique_genes_df['gene_end'] - unique_genes_df['gene_start']) / 2 + unique_genes_df['gene_start']\n",
    "    unique_genes_grouped = dict(tuple(unique_genes_df.groupby('chr')))\n",
    "\n",
    "    results = []\n",
    "    \n",
    "    for row in result_chunk.itertuples():\n",
    "        chrom = row.Chr\n",
    "        pos = row.POS\n",
    "        \n",
    "        res_gene_name = None\n",
    "        res_type = None\n",
    "        res_product = None\n",
    "        res_nearest = None\n",
    "        \n",
    "        chrom_ref = ref_grouped.get(chrom)\n",
    "        \n",
    "        if chrom_ref is not None:\n",
    "            starts = chrom_ref['gene_start'].values\n",
    "            ends = chrom_ref['gene_end'].values\n",
    "            gene_hit_mask = (starts - threshold_gene <= pos) & (ends + threshold_gene >= pos)\n",
    "            zed = None\n",
    "            try:\n",
    "                zed = np.any(gene_hit_mask)\n",
    "            except:\n",
    "               print(row)\n",
    "               raise\n",
    "            \n",
    "            if zed:\n",
    "                candidates = chrom_ref[gene_hit_mask]\n",
    "                reg_starts = candidates['region_start'].values\n",
    "                reg_ends = candidates['region_end'].values\n",
    "                \n",
    "                region_hit_mask = (reg_starts <= pos) & (reg_ends >= pos)\n",
    "                \n",
    "                if np.any(region_hit_mask):\n",
    "                    hits = candidates[region_hit_mask].copy()\n",
    "                    hits['priority'] = hits['region_type'].map(type_priority).fillna(99)\n",
    "                    best_hit = hits.sort_values('priority').iloc[0]\n",
    "                    \n",
    "                    res_gene_name = best_hit['gene_symbol']\n",
    "                    res_type = best_hit['region_type']\n",
    "                    res_product = best_hit['product']\n",
    "                else:\n",
    "                    res_gene_name = candidates.iloc[0]['gene_symbol']\n",
    "                    res_type = 'intron'\n",
    "                    res_product = ''\n",
    "            else:\n",
    "                chrom_unique = unique_genes_grouped.get(chrom)\n",
    "                if chrom_unique is not None:\n",
    "                    centers = chrom_unique['center'].values\n",
    "                    symbols = chrom_unique['gene_symbol'].values\n",
    "                    dists = np.abs(centers - pos)\n",
    "                    near_mask = dists <= nearest_limit\n",
    "                    \n",
    "                    if np.any(near_mask):\n",
    "                        found_symbols = symbols[near_mask]\n",
    "                        found_dists = dists[near_mask]\n",
    "                        \n",
    "                        nearest_list = [f\"{s}:{int(d)}\" for s, d in zip(found_symbols, found_dists)]\n",
    "                        res_nearest = \", \".join(nearest_list)\n",
    "        \n",
    "        results.append((res_gene_name, res_type, res_product, res_nearest))\n",
    "\n",
    "    unzipped = list(zip(*results))\n",
    "    if unzipped:\n",
    "        result_chunk['gene_name'] = unzipped[0]\n",
    "        result_chunk['type'] = unzipped[1]\n",
    "        result_chunk['product'] = unzipped[2]\n",
    "        result_chunk['nearest_genes'] = unzipped[3]\n",
    "        \n",
    "    return result_chunk\n",
    "\n",
    "def annotate_variants_parallel(raw_df, ref_df, nearest_limit=80000, threshold_gene=10000, n_cores=None):\n",
    "    if n_cores is None:\n",
    "        n_cores = cpu_count()\n",
    "    \n",
    "    ref_df = ref_df.copy()\n",
    "    ref_df['chr'] = ref_df['chr'].astype(str)\n",
    "    chunks = np.array_split(raw_df, n_cores)\n",
    "    process_func = functools.partial(process_chunk, \n",
    "                                     ref_df=ref_df, \n",
    "                                     nearest_limit=nearest_limit, \n",
    "                                     threshold_gene=threshold_gene)\n",
    "    \n",
    "    with Pool(n_cores) as pool:\n",
    "        processed_chunks = list(tqdm(pool.imap(process_func, chunks), total=n_cores, desc=\"Progress\"))\n",
    "    print(\"Сборка результатов...\")\n",
    "    final_df = pd.concat(processed_chunks)\n",
    "    \n",
    "    return final_df"
   ]
  },
  {
   "cell_type": "code",
   "execution_count": 6,
   "id": "9882c7d9-1c20-47c5-8b20-b332b2e77480",
   "metadata": {},
   "outputs": [
    {
     "name": "stderr",
     "output_type": "stream",
     "text": [
      "/tmp/ipykernel_726672/1050404616.py:1: DtypeWarning: Columns (0) have mixed types. Specify dtype option on import or set low_memory=False.\n",
      "  refseq_genes = pd.read_csv(\"parsed_genes_refseq.csv\", sep=\"\\t\")\n"
     ]
    },
    {
     "data": {
      "text/html": [
       "<div>\n",
       "<style scoped>\n",
       "    .dataframe tbody tr th:only-of-type {\n",
       "        vertical-align: middle;\n",
       "    }\n",
       "\n",
       "    .dataframe tbody tr th {\n",
       "        vertical-align: top;\n",
       "    }\n",
       "\n",
       "    .dataframe thead th {\n",
       "        text-align: right;\n",
       "    }\n",
       "</style>\n",
       "<table border=\"1\" class=\"dataframe\">\n",
       "  <thead>\n",
       "    <tr style=\"text-align: right;\">\n",
       "      <th></th>\n",
       "      <th>chr</th>\n",
       "      <th>gene_symbol</th>\n",
       "      <th>gene_start</th>\n",
       "      <th>gene_end</th>\n",
       "      <th>region_type</th>\n",
       "      <th>region_start</th>\n",
       "      <th>region_end</th>\n",
       "      <th>product</th>\n",
       "    </tr>\n",
       "  </thead>\n",
       "  <tbody>\n",
       "    <tr>\n",
       "      <th>0</th>\n",
       "      <td>1</td>\n",
       "      <td>LOC425783</td>\n",
       "      <td>117</td>\n",
       "      <td>2861</td>\n",
       "      <td>mRNA</td>\n",
       "      <td>117</td>\n",
       "      <td>2861</td>\n",
       "      <td>C-type lectin domain family 2 member D-like</td>\n",
       "    </tr>\n",
       "    <tr>\n",
       "      <th>1</th>\n",
       "      <td>1</td>\n",
       "      <td>LOC425783</td>\n",
       "      <td>117</td>\n",
       "      <td>2861</td>\n",
       "      <td>exon</td>\n",
       "      <td>117</td>\n",
       "      <td>317</td>\n",
       "      <td>C-type lectin domain family 2 member D-like</td>\n",
       "    </tr>\n",
       "    <tr>\n",
       "      <th>2</th>\n",
       "      <td>1</td>\n",
       "      <td>LOC425783</td>\n",
       "      <td>117</td>\n",
       "      <td>2861</td>\n",
       "      <td>exon</td>\n",
       "      <td>1677</td>\n",
       "      <td>1769</td>\n",
       "      <td>C-type lectin domain family 2 member D-like</td>\n",
       "    </tr>\n",
       "    <tr>\n",
       "      <th>3</th>\n",
       "      <td>1</td>\n",
       "      <td>LOC425783</td>\n",
       "      <td>117</td>\n",
       "      <td>2861</td>\n",
       "      <td>exon</td>\n",
       "      <td>1977</td>\n",
       "      <td>2027</td>\n",
       "      <td>C-type lectin domain family 2 member D-like</td>\n",
       "    </tr>\n",
       "    <tr>\n",
       "      <th>4</th>\n",
       "      <td>1</td>\n",
       "      <td>LOC425783</td>\n",
       "      <td>117</td>\n",
       "      <td>2861</td>\n",
       "      <td>exon</td>\n",
       "      <td>2030</td>\n",
       "      <td>2157</td>\n",
       "      <td>C-type lectin domain family 2 member D-like</td>\n",
       "    </tr>\n",
       "    <tr>\n",
       "      <th>...</th>\n",
       "      <td>...</td>\n",
       "      <td>...</td>\n",
       "      <td>...</td>\n",
       "      <td>...</td>\n",
       "      <td>...</td>\n",
       "      <td>...</td>\n",
       "      <td>...</td>\n",
       "      <td>...</td>\n",
       "    </tr>\n",
       "    <tr>\n",
       "      <th>1367726</th>\n",
       "      <td>MT</td>\n",
       "      <td>ND4L</td>\n",
       "      <td>11196</td>\n",
       "      <td>11492</td>\n",
       "      <td>CDS</td>\n",
       "      <td>11196</td>\n",
       "      <td>11492</td>\n",
       "      <td>NADH dehydrogenase subunit 4L</td>\n",
       "    </tr>\n",
       "    <tr>\n",
       "      <th>1367727</th>\n",
       "      <td>MT</td>\n",
       "      <td>ND4</td>\n",
       "      <td>11486</td>\n",
       "      <td>12863</td>\n",
       "      <td>CDS</td>\n",
       "      <td>11486</td>\n",
       "      <td>12863</td>\n",
       "      <td>NADH dehydrogenase subunit 4</td>\n",
       "    </tr>\n",
       "    <tr>\n",
       "      <th>1367728</th>\n",
       "      <td>MT</td>\n",
       "      <td>ND5</td>\n",
       "      <td>13071</td>\n",
       "      <td>14888</td>\n",
       "      <td>CDS</td>\n",
       "      <td>13071</td>\n",
       "      <td>14888</td>\n",
       "      <td>NADH dehydrogenase subunit 5</td>\n",
       "    </tr>\n",
       "    <tr>\n",
       "      <th>1367729</th>\n",
       "      <td>MT</td>\n",
       "      <td>CYTB</td>\n",
       "      <td>14893</td>\n",
       "      <td>16035</td>\n",
       "      <td>CDS</td>\n",
       "      <td>14893</td>\n",
       "      <td>16035</td>\n",
       "      <td>cytochrome b</td>\n",
       "    </tr>\n",
       "    <tr>\n",
       "      <th>1367730</th>\n",
       "      <td>MT</td>\n",
       "      <td>ND6</td>\n",
       "      <td>16184</td>\n",
       "      <td>16705</td>\n",
       "      <td>CDS</td>\n",
       "      <td>16184</td>\n",
       "      <td>16705</td>\n",
       "      <td>NADH dehydrogenase subunit 6</td>\n",
       "    </tr>\n",
       "  </tbody>\n",
       "</table>\n",
       "<p>1367731 rows × 8 columns</p>\n",
       "</div>"
      ],
      "text/plain": [
       "        chr gene_symbol  gene_start  gene_end region_type  region_start  \\\n",
       "0         1   LOC425783         117      2861        mRNA           117   \n",
       "1         1   LOC425783         117      2861        exon           117   \n",
       "2         1   LOC425783         117      2861        exon          1677   \n",
       "3         1   LOC425783         117      2861        exon          1977   \n",
       "4         1   LOC425783         117      2861        exon          2030   \n",
       "...      ..         ...         ...       ...         ...           ...   \n",
       "1367726  MT        ND4L       11196     11492         CDS         11196   \n",
       "1367727  MT         ND4       11486     12863         CDS         11486   \n",
       "1367728  MT         ND5       13071     14888         CDS         13071   \n",
       "1367729  MT        CYTB       14893     16035         CDS         14893   \n",
       "1367730  MT         ND6       16184     16705         CDS         16184   \n",
       "\n",
       "         region_end                                      product  \n",
       "0              2861  C-type lectin domain family 2 member D-like  \n",
       "1               317  C-type lectin domain family 2 member D-like  \n",
       "2              1769  C-type lectin domain family 2 member D-like  \n",
       "3              2027  C-type lectin domain family 2 member D-like  \n",
       "4              2157  C-type lectin domain family 2 member D-like  \n",
       "...             ...                                          ...  \n",
       "1367726       11492                NADH dehydrogenase subunit 4L  \n",
       "1367727       12863                 NADH dehydrogenase subunit 4  \n",
       "1367728       14888                 NADH dehydrogenase subunit 5  \n",
       "1367729       16035                                 cytochrome b  \n",
       "1367730       16705                 NADH dehydrogenase subunit 6  \n",
       "\n",
       "[1367731 rows x 8 columns]"
      ]
     },
     "execution_count": 6,
     "metadata": {},
     "output_type": "execute_result"
    }
   ],
   "source": [
    "refseq_genes = pd.read_csv(\"parsed_genes_refseq.csv\", sep=\"\\t\")\n",
    "refseq_genes"
   ]
  },
  {
   "cell_type": "code",
   "execution_count": 7,
   "id": "d77fed21-c246-49a3-906a-cd871f2230db",
   "metadata": {},
   "outputs": [
    {
     "name": "stderr",
     "output_type": "stream",
     "text": [
      "/mount/front/sdb/home/askar/.local/lib/python3.11/site-packages/numpy/core/fromnumeric.py:59: FutureWarning: 'DataFrame.swapaxes' is deprecated and will be removed in a future version. Please use 'DataFrame.transpose' instead.\n",
      "  return bound(*args, **kwds)\n"
     ]
    },
    {
     "data": {
      "application/vnd.jupyter.widget-view+json": {
       "model_id": "d00076c009764047bcd50c27962570b7",
       "version_major": 2,
       "version_minor": 0
      },
      "text/plain": [
       "Progress:   0%|          | 0/256 [00:00<?, ?it/s]"
      ]
     },
     "metadata": {},
     "output_type": "display_data"
    },
    {
     "name": "stdout",
     "output_type": "stream",
     "text": [
      "Сборка результатов...\n"
     ]
    },
    {
     "data": {
      "text/html": [
       "<div>\n",
       "<style scoped>\n",
       "    .dataframe tbody tr th:only-of-type {\n",
       "        vertical-align: middle;\n",
       "    }\n",
       "\n",
       "    .dataframe tbody tr th {\n",
       "        vertical-align: top;\n",
       "    }\n",
       "\n",
       "    .dataframe thead th {\n",
       "        text-align: right;\n",
       "    }\n",
       "</style>\n",
       "<table border=\"1\" class=\"dataframe\">\n",
       "  <thead>\n",
       "    <tr style=\"text-align: right;\">\n",
       "      <th></th>\n",
       "      <th>Variant ID</th>\n",
       "      <th>Species</th>\n",
       "      <th>Genomic Location</th>\n",
       "      <th>Traits</th>\n",
       "      <th>P-values</th>\n",
       "      <th>R2(%)</th>\n",
       "      <th>Genes (Consequence Types)</th>\n",
       "      <th>Lead SNPs</th>\n",
       "      <th>PMID</th>\n",
       "      <th>Study ID</th>\n",
       "      <th>Chr</th>\n",
       "      <th>POS</th>\n",
       "      <th>gene_name</th>\n",
       "      <th>type</th>\n",
       "      <th>product</th>\n",
       "      <th>nearest_genes</th>\n",
       "    </tr>\n",
       "  </thead>\n",
       "  <tbody>\n",
       "    <tr>\n",
       "      <th>0</th>\n",
       "      <td>gga10122855</td>\n",
       "      <td>Chicken</td>\n",
       "      <td>chr14:5337950</td>\n",
       "      <td>body weight gain</td>\n",
       "      <td>0.000038</td>\n",
       "      <td>-</td>\n",
       "      <td>ENSGALG00000005215 (intron_variant)</td>\n",
       "      <td>-</td>\n",
       "      <td>26552583</td>\n",
       "      <td>ST2406</td>\n",
       "      <td>14</td>\n",
       "      <td>5337950</td>\n",
       "      <td>CACNA1H</td>\n",
       "      <td>mRNA</td>\n",
       "      <td>calcium channel, voltage-dependent, T type, al...</td>\n",
       "      <td>None</td>\n",
       "    </tr>\n",
       "    <tr>\n",
       "      <th>1</th>\n",
       "      <td>gga11364204</td>\n",
       "      <td>Chicken</td>\n",
       "      <td>chr17:9904101</td>\n",
       "      <td>body weight gain</td>\n",
       "      <td>0.000005</td>\n",
       "      <td>-</td>\n",
       "      <td>ENSGALG00000001094 (intron_variant)</td>\n",
       "      <td>-</td>\n",
       "      <td>26552583</td>\n",
       "      <td>ST2406</td>\n",
       "      <td>17</td>\n",
       "      <td>9904101</td>\n",
       "      <td>ADGRD2</td>\n",
       "      <td>mRNA</td>\n",
       "      <td>adhesion G protein-coupled receptor D2, transc...</td>\n",
       "      <td>None</td>\n",
       "    </tr>\n",
       "    <tr>\n",
       "      <th>2</th>\n",
       "      <td>gga16591237</td>\n",
       "      <td>Chicken</td>\n",
       "      <td>chr2:124071457</td>\n",
       "      <td>body weight gain</td>\n",
       "      <td>0.000037</td>\n",
       "      <td>-</td>\n",
       "      <td>-</td>\n",
       "      <td>-</td>\n",
       "      <td>30696883</td>\n",
       "      <td>ST2424</td>\n",
       "      <td>2</td>\n",
       "      <td>124071457</td>\n",
       "      <td>None</td>\n",
       "      <td>None</td>\n",
       "      <td>None</td>\n",
       "      <td>None</td>\n",
       "    </tr>\n",
       "    <tr>\n",
       "      <th>3</th>\n",
       "      <td>gga28701462</td>\n",
       "      <td>Chicken</td>\n",
       "      <td>chr5:46165348</td>\n",
       "      <td>body weight gain</td>\n",
       "      <td>0.000081</td>\n",
       "      <td>-</td>\n",
       "      <td>-</td>\n",
       "      <td>-</td>\n",
       "      <td>26552583</td>\n",
       "      <td>ST2406</td>\n",
       "      <td>5</td>\n",
       "      <td>46165348</td>\n",
       "      <td>LOC107053541</td>\n",
       "      <td>lnc_RNA</td>\n",
       "      <td>uncharacterized LOC107053541, transcript varia...</td>\n",
       "      <td>None</td>\n",
       "    </tr>\n",
       "    <tr>\n",
       "      <th>4</th>\n",
       "      <td>gga32130052</td>\n",
       "      <td>Chicken</td>\n",
       "      <td>chr8:1883743</td>\n",
       "      <td>body weight gain</td>\n",
       "      <td>0.000063</td>\n",
       "      <td>-</td>\n",
       "      <td>-</td>\n",
       "      <td>-</td>\n",
       "      <td>26552583</td>\n",
       "      <td>ST2406</td>\n",
       "      <td>8</td>\n",
       "      <td>1883743</td>\n",
       "      <td>LOC107053920</td>\n",
       "      <td>lnc_RNA</td>\n",
       "      <td>uncharacterized LOC107053920, transcript varia...</td>\n",
       "      <td>None</td>\n",
       "    </tr>\n",
       "    <tr>\n",
       "      <th>5</th>\n",
       "      <td>gga32130052</td>\n",
       "      <td>Chicken</td>\n",
       "      <td>chr8:1883743</td>\n",
       "      <td>body weight gain</td>\n",
       "      <td>0.000006</td>\n",
       "      <td>-</td>\n",
       "      <td>-</td>\n",
       "      <td>-</td>\n",
       "      <td>26552583</td>\n",
       "      <td>ST2406</td>\n",
       "      <td>8</td>\n",
       "      <td>1883743</td>\n",
       "      <td>LOC107053920</td>\n",
       "      <td>lnc_RNA</td>\n",
       "      <td>uncharacterized LOC107053920, transcript varia...</td>\n",
       "      <td>None</td>\n",
       "    </tr>\n",
       "    <tr>\n",
       "      <th>6</th>\n",
       "      <td>gga34608464</td>\n",
       "      <td>Chicken</td>\n",
       "      <td>chrZ:19805476</td>\n",
       "      <td>body weight gain</td>\n",
       "      <td>0.000013</td>\n",
       "      <td>-</td>\n",
       "      <td>-</td>\n",
       "      <td>-</td>\n",
       "      <td>26552583</td>\n",
       "      <td>ST2406</td>\n",
       "      <td>Z</td>\n",
       "      <td>19805476</td>\n",
       "      <td>None</td>\n",
       "      <td>None</td>\n",
       "      <td>None</td>\n",
       "      <td>None</td>\n",
       "    </tr>\n",
       "    <tr>\n",
       "      <th>7</th>\n",
       "      <td>gga40793956</td>\n",
       "      <td>Chicken</td>\n",
       "      <td>chr2:119793622</td>\n",
       "      <td>body weight gain</td>\n",
       "      <td>0.000048</td>\n",
       "      <td>-</td>\n",
       "      <td>ENSGALG00000037164 (intron_variant)</td>\n",
       "      <td>-</td>\n",
       "      <td>30696883</td>\n",
       "      <td>ST2424</td>\n",
       "      <td>2</td>\n",
       "      <td>119793622</td>\n",
       "      <td>ZFHX4</td>\n",
       "      <td>mRNA</td>\n",
       "      <td>zinc finger homeobox 4, transcript variant X1</td>\n",
       "      <td>None</td>\n",
       "    </tr>\n",
       "    <tr>\n",
       "      <th>8</th>\n",
       "      <td>gga8873699</td>\n",
       "      <td>Chicken</td>\n",
       "      <td>chr12:10474892</td>\n",
       "      <td>body weight gain</td>\n",
       "      <td>0.000096</td>\n",
       "      <td>-</td>\n",
       "      <td>ENSGALG00000029632 (intron_variant)</td>\n",
       "      <td>-</td>\n",
       "      <td>26552583</td>\n",
       "      <td>ST2406</td>\n",
       "      <td>12</td>\n",
       "      <td>10474892</td>\n",
       "      <td>CHST13</td>\n",
       "      <td>mRNA</td>\n",
       "      <td>carbohydrate (chondroitin 4) sulfotransferase ...</td>\n",
       "      <td>None</td>\n",
       "    </tr>\n",
       "    <tr>\n",
       "      <th>9</th>\n",
       "      <td>gga8962924</td>\n",
       "      <td>Chicken</td>\n",
       "      <td>chr12:12867052</td>\n",
       "      <td>body weight gain</td>\n",
       "      <td>0.000005</td>\n",
       "      <td>-</td>\n",
       "      <td>ENSGALG00000007177 (intron_variant)</td>\n",
       "      <td>-</td>\n",
       "      <td>26552583</td>\n",
       "      <td>ST2406</td>\n",
       "      <td>12</td>\n",
       "      <td>12867052</td>\n",
       "      <td>PTPRG</td>\n",
       "      <td>mRNA</td>\n",
       "      <td>protein tyrosine phosphatase, receptor type, G</td>\n",
       "      <td>None</td>\n",
       "    </tr>\n",
       "  </tbody>\n",
       "</table>\n",
       "</div>"
      ],
      "text/plain": [
       "    Variant ID  Species Genomic Location            Traits  P-values R2(%)  \\\n",
       "0  gga10122855  Chicken    chr14:5337950  body weight gain  0.000038     -   \n",
       "1  gga11364204  Chicken    chr17:9904101  body weight gain  0.000005     -   \n",
       "2  gga16591237  Chicken   chr2:124071457  body weight gain  0.000037     -   \n",
       "3  gga28701462  Chicken    chr5:46165348  body weight gain  0.000081     -   \n",
       "4  gga32130052  Chicken     chr8:1883743  body weight gain  0.000063     -   \n",
       "5  gga32130052  Chicken     chr8:1883743  body weight gain  0.000006     -   \n",
       "6  gga34608464  Chicken    chrZ:19805476  body weight gain  0.000013     -   \n",
       "7  gga40793956  Chicken   chr2:119793622  body weight gain  0.000048     -   \n",
       "8   gga8873699  Chicken   chr12:10474892  body weight gain  0.000096     -   \n",
       "9   gga8962924  Chicken   chr12:12867052  body weight gain  0.000005     -   \n",
       "\n",
       "             Genes (Consequence Types) Lead SNPs      PMID Study ID Chr  \\\n",
       "0  ENSGALG00000005215 (intron_variant)         -  26552583   ST2406  14   \n",
       "1  ENSGALG00000001094 (intron_variant)         -  26552583   ST2406  17   \n",
       "2                                    -         -  30696883   ST2424   2   \n",
       "3                                    -         -  26552583   ST2406   5   \n",
       "4                                    -         -  26552583   ST2406   8   \n",
       "5                                    -         -  26552583   ST2406   8   \n",
       "6                                    -         -  26552583   ST2406   Z   \n",
       "7  ENSGALG00000037164 (intron_variant)         -  30696883   ST2424   2   \n",
       "8  ENSGALG00000029632 (intron_variant)         -  26552583   ST2406  12   \n",
       "9  ENSGALG00000007177 (intron_variant)         -  26552583   ST2406  12   \n",
       "\n",
       "         POS     gene_name     type  \\\n",
       "0    5337950       CACNA1H     mRNA   \n",
       "1    9904101        ADGRD2     mRNA   \n",
       "2  124071457          None     None   \n",
       "3   46165348  LOC107053541  lnc_RNA   \n",
       "4    1883743  LOC107053920  lnc_RNA   \n",
       "5    1883743  LOC107053920  lnc_RNA   \n",
       "6   19805476          None     None   \n",
       "7  119793622         ZFHX4     mRNA   \n",
       "8   10474892        CHST13     mRNA   \n",
       "9   12867052         PTPRG     mRNA   \n",
       "\n",
       "                                             product nearest_genes  \n",
       "0  calcium channel, voltage-dependent, T type, al...          None  \n",
       "1  adhesion G protein-coupled receptor D2, transc...          None  \n",
       "2                                               None          None  \n",
       "3  uncharacterized LOC107053541, transcript varia...          None  \n",
       "4  uncharacterized LOC107053920, transcript varia...          None  \n",
       "5  uncharacterized LOC107053920, transcript varia...          None  \n",
       "6                                               None          None  \n",
       "7      zinc finger homeobox 4, transcript variant X1          None  \n",
       "8  carbohydrate (chondroitin 4) sulfotransferase ...          None  \n",
       "9     protein tyrosine phosphatase, receptor type, G          None  "
      ]
     },
     "execution_count": 7,
     "metadata": {},
     "output_type": "execute_result"
    }
   ],
   "source": [
    "    result_df = annotate_variants_parallel(\n",
    "        df, \n",
    "        refseq_genes, \n",
    "        nearest_limit=80000, \n",
    "        threshold_gene=10000,\n",
    "        n_cores=256\n",
    "    )\n",
    "result_df.head(10)"
   ]
  },
  {
   "cell_type": "code",
   "execution_count": 8,
   "id": "f386e05e-5d1f-4b3c-aea0-f53940301ec7",
   "metadata": {},
   "outputs": [],
   "source": [
    "result_df.to_excel(\"data_annotated.xlsx\")"
   ]
  },
  {
   "cell_type": "code",
   "execution_count": 9,
   "id": "0479a427-b89a-4297-8a79-529ce7f1d302",
   "metadata": {},
   "outputs": [
    {
     "name": "stderr",
     "output_type": "stream",
     "text": [
      "/tmp/ipykernel_726672/1542505452.py:48: DeprecationWarning: DataFrameGroupBy.apply operated on the grouping columns. This behavior is deprecated, and in a future version of pandas the grouping columns will be excluded from the operation. Either pass `include_groups=False` to exclude the groupings or explicitly select the grouping columns after groupby to silence this warning.\n",
      "  df_annotations = df_plot.groupby('Phenotype', observed=False).apply(\n",
      "Looks like you are using a tranform that doesn't support FancyArrowPatch, using ax.annotate instead. The arrows might strike through texts. Increasing shrinkA in arrowprops might help.\n"
     ]
    },
    {
     "data": {
      "image/png": "iVBORw0KGgoAAAANSUhEUgAAB8AAAAPYCAYAAACliuPvAAAAOXRFWHRTb2Z0d2FyZQBNYXRwbG90bGliIHZlcnNpb24zLjkuMSwgaHR0cHM6Ly9tYXRwbG90bGliLm9yZy/TGe4hAAAACXBIWXMAAA9hAAAPYQGoP6dpAAEAAElEQVR4nOzdd3yN9///8efJToQEjRmEIrGJ0dqEtmrUpopaVf2oGtUWRX20Wh1U1ahqjVZjlsReJXyoLWqrUUHMGAnZw/n9kV/OV2TIFOf0cb/depNc1/u6rtc5551L6nm932+D0Wg0CgAAAAAAAAAAAAAAM2eV1wUAAAAAAAAAAAAAAJATCMABAAAAAAAAAAAAABaBABwAAAAAAAAAAAAAYBEIwAEAAAAAAAAAAAAAFoEAHAAAAAAAAAAAAABgEQjAAQAAAAAAAAAAAAAWgQAcAAAAAAAAAAAAAGARCMABAAAAAAAAAAAAABaBABwAAAAAAAAAAAAAYBEIwAEAAAAAyCPh4eGaMWOGDh06lGLfoUOHNGPGDF2/fj3Hrnfv3j3Vq1dPnp6eOnbsWI6dF3jcjBkz5OnpKU9PzxT7oqKiVL9+fXl6emr//v15UB0yIunzmzFjRl6XAgAAAGSKTV4XAAAAAJib/fv3680338zUMbNmzVLLli1zqaLc5ePjo6tXr6pjx4768ssv87ocwKLY2trqxx9/1MqVKzV58mTVqFFDknT06FF9/PHHunbtmjp27Jhj1/v+++8VFhampk2bqnr16k9sf+vWLW3YsEF79+7VhQsXdPfuXcXGxsrZ2VnFixdXpUqV1KhRIzVv3lyOjo45Vqe56927tw4cOCBJ+vvvv/O4mmePo6Oj+vXrp6lTp+qLL76Qv7+/DAZDXpeV61J7GCCztm3bJnd39xyoBgAAALBcBOAAAAAAAOQRe3t7tWvXTqtWrVLfvn1T7H/hhRdyLOy6evWqVqxYIUl69913020bGxuradOmafHixYqOjk6x/969e7p3755OnTqllStXKl++fOrTp4/efvttgnBkyBtvvKF58+bpzJkz2rhxo1q3bp3XJSETHn0Y8Ndff9ULL7yQxxUBAAAA/4cAHAAAAMiGHj166I033nhiuxIlSjyFagCYowkTJqhw4cJavHixIiIiJEl2dnbq2LGjRowYkWPX+emnnxQXFydvb2/TSPPU3L17V4MHD9aRI0ckSU5OTmrVqpVefPFFlShRQvny5VNoaKguXbqkPXv26H//+58iIiI0e/ZsNW3aVDVr1syxmmG5nJ2d1a1bN82dO1c//PDDvyIAX7t2bZr7BgwYoFu3bqlIkSKaN29emu2KFi2aG6WlitkLAAAAYK4IwAEAAIBsKFy4sCpWrJjXZQAwYw4ODvrggw80cuRIhYSEKCEhQUWLFpWVlVWOXeP+/ftavXq1JOm1115Ls11CQoKGDRtmCr99fHw0adIkFS5cOEXbBg0aqEePHrp9+7bmzZunX375Jcfqxb9D27ZtNXfuXJ09e1b79++3+FHE6f2+YGtra/qT3ysAAACA7Mm5/5sGAAAAAABZZjAYVKRIERUvXjxHw29JWr9+vSIjI2Vra6tWrVql2W7hwoWmtaubN2+uWbNmpRp+P+q5557TqFGj5Ovrq0KFCuVo3bBsnp6eprD3999/z+NqAAAAAFgKRoADAAAAeWD06NHy8/NTyZIltX37dt28eVPz58/Xjh07dOPGDTk6Oqp69erq1auXmjRpkuZ5IiMjtWPHDv355586ceKEgoODFR0drfz586t8+fJq3ry5Xn/9deXLly/demJjYzVnzhytWbNGt27dUunSpdW3b1916dIlRbvvv/9ea9euVWhoqJ5//nn16dNH7du3T/W8GV0jtEePHgoMDJQk1atXT4sWLcr0eQIDA9W/f39FRUWpUqVK+vXXX1WgQIF0X3dq/vrrLwUEBCgwMFD//POPwsLCZGdnp2LFiqlu3brq3bu3ypcvn6Fz7dy5U2vXrtWRI0d0584dJSQkyM3NTVWqVFHz5s316quvprle8tmzZ7Vs2TIdOHBAN27cUGRkpFxdXVWhQgU1bNhQ7du3V5EiRVI99tChQ1q2bJkOHz6skJAQ2dvby93dXU2bNlWfPn3SDCkzs6br4334catWrdKYMWMkSdu2bUt1HevY2Fi1bt1aV65ckSR17NhRX375ZYp2V65c0datW3XgwAGdPXtWt2/flpQ4A0ONGjXUqVOndH9OMlJLkt69e+vAgQOp9kNJmjFjhmbOnCkp7emB7969q5dfflkPHjyQJA0ZMkTvvfderpwnozZu3Cgp8eerYMGCqbaJjY3VggULJEmOjo76/PPPMxXE16pV64lt9u3bJz8/Px06dEi3b9+WtbW1SpYsqUaNGqlv375pTu/8+PsVExOjRYsWaf369QoKCpIkPf/88+rQoYNef/112dik/88dMTExWrFihbZu3arz588rLCxM+fPnl6enp9q0aaOOHTs+8Ry57cGDB1q8eLECAgIUFBSk8PBwubq6qmrVqurQoYNeeeUVGQyGZMfMnDlTM2bMkCRt3rxZHh4e6V5jwIAB2r17t9zc3LRz505ZW1unaPPHH39ozZo1OnbsmO7cuSN7e3uVLl1aPj4+6t27t1xcXLL1Ol955RWdPXtWf/zxh2JiYmRvb5/pczx678qotO5dSbJ6H80tj99zb926pV9++UU7duzQtWvXFBkZmey+HRYWpj/++EN79+7VqVOndP36dcXFxcnFxUVeXl56+eWX1bFjR9nZ2aV5TU9PT0nJ7z3BwcFq0aJFsnapvfeTJ09Wp06dTN/fvHlTixYt0p9//qnLly8rOjpaLi4uKly4sCpUqKBGjRrp5ZdflrOzc7bfKwAAAIAAHAAAAMhjx48f16BBg3Tnzh3TtujoaO3cuVM7d+5Uv379NHr06FSPHTRokGm05qPu3bungwcP6uDBg1q8eLHmzp2r559/PtVzREZGqm/fvjp69Khp27lz5zR27NhkNRmNRg0ePFi7du0ybTt58qQ++ugjnThxQmPHjs30a5ekDRs2mMLvrDp9+rQGDRqkqKgoeXh4aN68eVkKvx8NSh8VFxenCxcu6MKFC1qxYoXGjh2rnj17pnmee/fuacSIEdq7d2+KfVevXtXVq1e1ZcsWSUoWEEiJU1B//fXX+uWXX2Q0GpPtu337tm7fvq29e/fqwoULKcLihw8fatKkSfL19U22PTY2VqdPn9bp06fl6+ur6dOnq2HDhum/GU/BL7/8Ygq/03LlyhW1bNky1X3Xrl3TtWvXtHHjRr322muaPHlynoeWkvT999+bQutn4TyxsbGmKc3TW/t7165dCgkJkSS1bt36iSO/MyMmJkZjxozR+vXrU+w7e/aszp49q6VLl2rq1Kny8fFJ91y3b9/WW2+9pdOnTyfbfvz4cR0/fly7d+/W7Nmz0wzvz5w5o8GDB+vq1avJtt+9e1d79+7V3r17tWzZMs2ZM0fPPfdcJl9pzti7d6+GDx+u0NDQZNtDQkIUEBCggIAANW3aVNOmTUv2gFO7du1MAfi6des0ZMiQNK+RdC+REj/vx8PvsLAwDR06VPv27Uu2PTY2VidPntTJkye1ePFizZ49O1vrvif1ycjISB06dCjP703mcB/966+/9M477+jevXtptunYsWOKPi4lfu67d+/W7t27tXTpUs2dO1dubm65Wa4OHTqkQYMGKTw8PNn2O3fu6M6dOzp79qzWr1+vggULqnnz5rlaCwAAAP4d8v5fBgAAAIB/saioKA0bNkwPHjzQ22+/raZNm8rOzk5Hjx7Vjz/+qJCQEC1YsEDFixdXnz59UhwfHx+vihUrysfHR9WqVVORIkVkNBp19epV/fHHH9q4caOCg4P17rvvavXq1amOrPvss89M4Xfz5s3Vs2dPOTo66pdfftH3339vChS3bt2q6Oho/ec//5GPj4+uXLmiH374QefOndOvv/6q6tWrq127dpl6/bGxsZoyZUoW3rn/ExQUpAEDBuj+/fsqXry4FixYkOXgLiEhQS4uLmrRooXq1KmjMmXKyMnJSbdu3dLJkye1aNEi3bt3T5999pnKlSun+vXrpzhHVFSU3nzzTZ09e1aSVKVKFXXv3l0VKlSQnZ2dbty4oYMHD2rDhg2p1jB+/HitXLlSkuTm5qZevXqpVq1ayp8/v+7evatjx45p8+bNqR47ZcoUU2jj7u6ugQMHqnLlyoqKitL27dvl6+urBw8eaNCgQfr999/l5eWVpfcpJ9y5c0dz5sx5YruHDx/K1tZWjRo1UsOGDVW+fHm5uLgoLCxMFy9e1OLFi3Xu3DmtWbNGpUqV0tChQ59C9Wk7d+6cli9f/sycR5KOHTum2NhYSVK1atXSbHfw4EHT140bN86Ra0uJD88MHTpUO3bskCTT7AelSpWSlZWVjh07pgULFujatWsaOnSolixZkm6dQ4YM0fnz59W7d2/5+PjIxcVFFy9e1OzZs3XhwgUFBARo+fLlev3111Mce+nSJfXq1UsPHjyQs7OzevbsqerVq6tYsWIKDQ3V9u3btWzZMh0/flyDBw+Wr6+vaW3mp+Xw4cMaOHCg4uLi9Nxzz6lXr17y8vJSkSJFdOvWLW3YsEFr1qzRzp07NXr0aFPgLUllypRRjRo1dPToUa1duzbdAHzDhg1KSEiQpBT37tjYWPXr108nT56UtbW12rZtq6ZNm8rd3V1xcXE6dOiQFixYoDt37ujtt982jUzOiurVq5u+PnDgQLZD5S+++CLd/vPdd99p27Ztae5/1u+jEREReu+99xQTE6N33nlHDRs2lIODg86ePZssyE5ISFCNGjXUrFkzVa5cWYULF1ZcXJyCg4O1Zs0a7dq1S6dOndL777+f6mwXaSlatKjWrl2r48eP6+OPP5aU+nterFgxSYl9acSIEQoPD1e+fPnUo0cPvfDCC8nqOXLkiLZu3ZoD7w4AAACQiAAcAAAAyEN3796Vra2tFixYoLp165q2V69eXS+//LK6deumGzdu6LvvvlO7du1STLk6efLkVKe4rVGjhlq3bq0uXbpowIABunjxotasWaOuXbsma3f+/Hn5+flJkl599VV99913pn21a9fWuHHjTOuyRkRE6OuvvzZNd169enU1adJEnTt31qVLlzR16lS1adMmU1MmL1y4UFevXpWTk5OKFi2qixcvZvhYSbp+/br69eunO3fuqHDhwlqwYIFKlCiRqXM8qkmTJmrbtm2KackrV66sZs2a6c0331TPnj31999/a8aMGakG4N99950p/O7Zs6fGjx+fbJriqlWrqmXLlho5cqTu37+f7Nht27aZwu9atWpp7ty5KUayN2rUSIMHD9b169eTbf/7779N01dXrFhRvr6+yY594YUX1LBhQw0aNEhxcXEaP368VqxYkdm3KMdMnz5d4eHhKlasmOLj403Tmj/Ozc1N27dvT3W69/r166tHjx76+OOPtWrVKi1YsED9+vVT/vz5c7v8NH355ZdKSEhQlSpVdPLkyTw/jyTT6G8psS+n5dGp2KtUqZKtaz5qxYoV2rFjh2xtbTV79uwU09XXrFlT7du3V8+ePXXu3Dl98cUXWrJkSZrnO3HihObNm5dsiv4qVaqoUaNGatOmjW7fvq3FixenGoCPGjVKDx48UOXKlTVv3rwU99RGjRqpWbNmGjRokI4ePSo/Pz9169Ytm+9AxsXFxenDDz9UXFycGjdurBkzZiS7HyUtn1C3bl2NHz9eW7Zs0Z9//pksNG7Xrp2OHj2qoKAgHT9+PM0weN26dZIkDw+PFG1mzZqlkydPqkCBAlqwYIGqVq2abH+dOnXUrl07de/eXSEhIfr22281derULL1mFxcXubu7Kzg4ONt9XUoMrZPWFU9NerODmMN9NDQ0VE5OTlqyZEmy8P3RBwmkxBk2Uvv9wNvbW6+99ppWrlypjz/+WAcOHNDevXtT/fssNba2tqpYsWKy0efpveeHDx/WrVu3JElTp05NMcK7Zs2aatu2rcaMGaPo6OgM1QAAAAA8Scb/ZQoAAABArujevXuy8DtJ0aJFNWrUKEmJU8MmBdWPetL6rg0aNDBNJ5zaiLe1a9eaptn+4IMPku0zGAyaMGGCKSDy8fFJsdZ3/vz59c4770hKDKMfnyo3Pbdv3zaNAB44cGCmp2C9e/eu+vXrp2vXril//vyaN2+eypYtm6lzPK5o0aJprsktJb7epBHGhw8fTjH97P3797Vs2TJJiUHV2LFjU6zRm8TOzi7F9Mo//fSTpMT1l6dPn55uUFO8ePFk3y9ZskQPHz6UJE2aNCnVY5MeWJASRwUfO3YszfPnprNnz5oerHj//ffTXfPXyckpzbXOpcR+OmrUKFlbWysyMlJ79uzJ8XozaufOndq9e7ckmUZG5uV5kty8edP0dXrrFj/an5/ULmna8sf/e3xKe6PRaOrXvXv3TnOtdhcXF3344YeSpMDAQNO63qnp1atXquvTu7q6mpYUOHv2bIrp4w8dOmR6GODLL79M8zU2adJEr7zyiqTEZRGepvXr1+vq1auyt7fX119/neb9qFu3bqbA8/EaH53OfO3atakef/nyZdPMH4+P/o6IiDCNgB42bFiK8DtJyZIlNXjwYEmJ641HRkZm5CWmKmnWjictiZDbzOU++tZbbz1x5PmTfj/o3LmzKlWqJClxnffc8ujDTan9rpPExsaG9b8BAACQYwjAAQAAgDz2+BrQj3rppZdM/wCfkWDv7t27CgoKShZIJYU8Z86cSdH+8OHDkqSyZcvK3d09xX47OztTAOPi4pLqNRs1amT6OjNreX/33XeKiIhQ8eLF1b9//wwfJ0kPHjwwjWx3dHTUjz/+aPqH/JwUGRmp4OBgnTt3zvR+Pjod8uPv6b59+xQVFSVJevPNN1OsqZuee/fu6a+//pKUOBq/aNGimao1aS3fChUqpLvO86OjWVNbo/xpSBrdXK1aNb322muZOjYuLk43btzQhQsXTJ/JrVu35OrqKin1fv40xMfH66uvvpIkvfLKK6pTp06enudRd+/elZT4YIWdnV2a7SIiIkxfp/cgyOrVq9WuXbtU/3s8sD9//rwuX74sSaZQOS2PhmNJPwupSW+phaSR60ajUcHBwcn2JT0EVLZsWXl6emaolhMnTig+Pj7dtjlp+/btpuun9xCCJFPfePy9Kly4sBo0aCApcZrzpED3UY8G44+/nwcPHjQ9PJDRzywuLi5bo7eT/n5JayaIp8Vc7qOZvW8ajUaFhITo4sWLyX4/SPp7Jjfvm48+3JY0wwkAAACQ25gCHQAAAMhDtra26Y7isrW1VaVKlbR//37TtNqPO3z4sBYtWqS9e/cqNDQ0zXM9PlpZkv755x9JTx4plp4iRYrIyclJkZGRpvM9yZkzZ0z/ED5y5Eg5ODhk+HrR0dEaNGiQTp06JUny8vKSt7d35gtPw927d7Vw4UJt3rxZly5dMo2QT83j72lSTVLiFPKZcebMGdO1Mht6xsbGmkbMPj4N7uMqVaokW1tbxcXFpdmnclNAQID+/PNPSdKYMWPSHCH/qLi4OC1fvlyrV6/WqVOnFBcXl2bb1Pr507B06VJduHBBdnZ2ppHMeXmeR4WFhUlKf+pnScqXL5/p66ioqBwZjXnixAnT1927d8/wcSEhIWnuK1euXJr7Hn1Q59FA/9FaLl68+MQAPElcXJzCwsJMI5RzW1KNu3fvznCNqYXG7dq1065duxQSEqJ9+/aZAvEkSdOf16hRQ2XKlEm1Bin5A05Pkt5n9iRJfTPpAaK8YC73UScnJ5UqVSpDbXfs2KElS5bo4MGDKX4eHpWb983atWurVKlSunLlir744gutXbtWL730kurUqaNq1aql+1AOAAAAkFUE4AAAAEAecnV1feIo4aRpspNCrEfNmDFDM2fOzNC1UltbM2kN6keDr6xwdnZWZGRkijWt0zJ58mQ9fPhQNWrUUNu2bTN1rYkTJ+rq1asyGAwyGo06cuSIFi9erJ49e2al9GROnDihAQMGpPsgwaNiYmKSff9oiJDetN2pefTYzE4H/2jfeFJQZ2trK1dXV4WEhKTap3LTo6ObX3311Qw9JBAaGqr+/ftneHTp45/J03D//n3NmDFDUuLI/4yGU7l1nsclBUxPem+SRtFLiQ+CpBWA9+3bV3379k22La2w9s6dOxkv9BHprQWc3uh0K6v/m+guISEh2b6kkfCZ9TRD2azUmNp71bJlSzk6OioqKkpr165NFoCfPHnS9LBSaqPpc+Mze5Kkvmljk3f/TGUu99EnPcgiJY74HjdunGmpiSfJzbW3bW1tNWfOHA0dOlQXLlzQ8ePHdfz4cUmSg4OD6tSpow4dOiSbuh8AAADILgJwAAAAwEzt3bvXFH6XKlVK/fv3V+3atVWiRAk5OjqagoTp06dr9uzZT6Wm9EZLJ9m2bZtprfCMjgB+1NWrVyUlrs/6xx9/KCAgQFOmTFGTJk2yFRjGxsZq+PDhCg0Nla2trXr16qUWLVrIw8NDLi4uphDxypUratmypaSMvd6nLbPv59O0ePFiXbx4Ufb29inWnE/L559/bgq/W7Zsqc6dO8vT01OFCxeWvb296fU2a9ZM169fz5PPZNasWQoNDVXhwoX1n//8J8/P87ikqbTv378vo9GYZh/x8vIyTed86tQplS5dOtvXfnT67Tlz5qhkyZIZOi43RlwnBeJeXl765ptvMnxcZpcjyI6kGps0aZKtGQDy5cunFi1aaN26ddqyZYv++9//yt7eXtL/jf62trZW69at06xBkvz8/DIcShcrVizL9WZ0loKn5Vm+j2YkJP79999N4XelSpXUp08fVa9eXUWLFpWjo6PpHB999JFWr16dq/VKUvny5bV27VoFBARo+/btOnTokC5duqTo6Gjt3r1bu3fv1oIFC/TTTz89tdkWAAAAYNkIwAEAAIA8FBoaqoSEhHT/QTtpetvH1+Bevny5afvy5cvTXC82vdFpzs7OunfvXrpTo2ZEeHi46XzpiYuL09dffy1Jatu2rWrVqpWl640ePVpdunRRkyZN1LZtW4WFhenjjz/Wr7/+muXgYt++fbpy5YokacKECeratWuq7dIbHV6wYEHT17du3cpUIP/osZmdSvjRvvGkNXTj4+NNryGtdd1zQ1hYmGbNmiUpcQRxamvOPy48PFwbN26UlDhSdcqUKemePy8EBQXJ19dXkjRs2LAsTxueU+dJTdK94eHDh3rw4EGaIWPdunW1YMECSdKuXbvUqlWrbF/70VHl+fPnV8WKFbN9zuzWEhkZmad1pMfV1VW3bt1SXFxctmts166d1q1bp/DwcAUEBKhVq1Z6+PCh1q9fL0lq0KBBqmHjo/eiQoUKZSvYzqikn9/ixYvn+rXSYg730YxasWKFJKlMmTJaunRpmsuMPM37prW1tVq2bGl6gOzWrVvatWuXfH19dfLkSZ08eVKffPKJ6e8JAAAAIDusntwEAAAAQG6Ji4vTmTNn0twfHx9v2v94GHL+/HlJ0gsvvJBm+C0lX8/1cUlrfyete5oVt27dUmRkZLLzpcXX11dBQUGyt7fXyJEjs3S9gQMHql+/fpISpxn/+OOPJUkHDhwwBYhZkfR+SonTc6clvfezSpUqpq8PHTqUqetXqlTJFN5n9lg7OzvTe3/s2LF02z66hvbTDAFnzpyp0NBQPffcc3r77bczdExQUJCp1tRGqia5cOGCqQ8+bV9//bUprOzSpUuenyc1j37O6f2sN27c2LTkwoYNG7I8ZfijKlWqZPo6MDAw2+fLjsqVK0tKnMUhO+tV56akGk+cOKHY2NhsnatRo0amMDtp1PeBAwd08+ZNSalPfy49/c/s4cOHpoePypcvn+vXS4s53Ecz6ty5c5IkHx+fNMNvo9GY4aUlUpPdUfJFihRR586dtWzZMtPfnTt27MjV6dgBAADw70EADgAAAOQxPz+/NPdt3brVNEKrfv36yfbFx8dLUrrB36lTp3T06NE099esWVOSdPHiRdPU4o+KjY01rX+b1kix3bt3pzhfakJDQ01Tsffr108lSpRIs216GjdunOz7Dh06qHnz5pKkqVOnmoKUzEp6P6W01/x9+PChaWRdal544QU5OTlJkhYtWpRiDeL0uLq6mkbEb9y40RRSZVRS/zh37ly64c2ja8I+3qdyy8WLF7VkyRJJ0vDhwzM8uvnR9y+9dZiXLl2avQKzaN++fdq2bZukxOn8s7p+bU6dJy116tQxfZ209m5q7OzsTGt7R0ZGaty4ccmmMM+KKlWqmEYQL1++PE/WaE/i4+MjKTH4+/XXX/OsjvQk1fjgwQOtWrUqW+eysbExPcyzc+dO3b9/3xSEOzo6mkbiPq5BgwamddZ//fXXXF9W4Pz586a/x2rUqJGr13qSZ/k+mhlJ9870fj/Ytm1bth4ESZpSX1K2HtawtbVV3bp1JSX+PXz//v0snwsAAABIQgAOAAAA5LGlS5emOuI3JCTENF24o6OjOnbsmGx/mTJlJCWO0Lt06VKK4+/evauPPvoo3Ws/OgLw22+/TbbPaDRq4sSJplGg27dvT7FWaHh4uH788UdJiWv2NmrUKM1rzZ49W2FhYXJzc8vwCOCMmjhxogoUKKDIyEh9/PHHWQpsHh29ntZDCVOnTk13xFyBAgXUvXt3SdLJkyf1xRdfpFlLXFyc7ty5k2zbwIEDJSWGvcOGDdODBw/SvNaNGzeSfd+jRw9ZWSX+L9748eNN09I/avfu3abgpnr16qpevXqa589JU6ZMUVxcnLy8vNS5c+cMH1e6dGnTKEM/P79U38vt27dna+R/dkyePFmS1Lx5czVo0CDPz5OW4sWLm9beftLI1n79+pnCqG3btmno0KFPHAme3jTKVlZWGjRokKTEkdcfffRRumFZeHi4fvvtt3Svl1WNGjUy9fl58+Zpw4YN6bb/+++/tX379lypJS0dO3Y0TQP+1Vdf6eDBg+m2P3TokA4cOJDm/qR7fGxsrNauXastW7ZIklq0aKF8+fKlekyBAgXUs2dPSdKRI0f0xRdfpPsgxO3bt9N9MOhJHu2TDRs2zPJ5csKzfB/NjKTfDwICAlJdtuPy5cuaOHFitq7h5uaW7HxpSVrvOy2xsbGmfu7k5JTujDYAAABARrEGOAAAAJCHChUqJEdHR/Xv3199+/ZVkyZNZGdnp+PHj2vOnDm6deuWpMQ1gR9fq7VDhw4KCAhQZGSkevXqpbfffts0jeiRI0e0YMEC3b59W7Vq1dKRI0dSvX6VKlXUqlUrbdq0SevWrVNUVJTeeOMNOTo66pdfftG2bdvk6OioqKgo5c+fX2PGjNHFixfl4+Oj4OBg/fDDD6YplYcPHy5bW9s0X2vSVO7Dhw9PM3jJqqJFi2rs2LEaNWqUaSr0Xr16ZeocjRo1UuHChXXnzh199913Cg4O1ksvvaSCBQvq8uXLWr58ufbu3Stvb+90pwUeNmyY/vzzT509e1a//fabjhw5otdff10VK1aUra2tbty4oUOHDmn9+vUaPny4OnXqZDrWx8dHXbp00e+//64jR46odevW6tWrl7y9vU3rtZ84cUIbNmyQl5eXvvzyS9Oxnp6e6tevn+bNm6czZ86oY8eOGjhwoCpVqqSoqCgFBASYRqXb2trq008/Tff9iI6OTndt+KQR80ajUREREbKysjKNGn1c0mc/evRoU7iUEQULFlTTpk21Y8cO7dq1S/3791ePHj1UokQJ3blzR1u2bJGfn59KlSql+/fvZ2jK7ie9rqSRkwkJCYqIiJC1tXWaUwifOXNGNjY2T3zQ5Ely6jzp8fHx0aJFi7R//34ZjcY0py+2sbHR9OnT9c477+jYsWPaunWr/vzzT7Vp00YvvPCCihcvLmdnZ0VGRurKlSs6dOhQsiA5tfeqR48e2rNnj7Zu3apNmzbp1KlT6t69u6pXr678+fMrPDxc//zzjw4cOKDt27fLzs4u0z+/GTV16lR17dpVoaGhGjFihNasWaPWrVvLw8NDVlZWunPnjk6fPq2AgAD99ddf6t+/v2lUdlZlZCS3i4uLWrRoITs7O3333Xfq3bu3IiMj1adPH7Vu3VotW7aUu7u7Hj58qJCQEJ08eVJbt27V2bNnNX78eNWrVy/V83p7e8vd3V3BwcH67rvvTKNr05r+PMmwYcN08OBBHT16VL/++qsOHDigbt26ycvLS05OTgoLC9P58+e1Z88e/e9//1PFihXVtWvXzL85kvbu3StJ8vLyUqlSpbJ0jpyS0/fRvNKhQwd9/fXXunXrlrp3766BAweqYsWKiomJ0b59+/TLL78oNjZWVapUyfI06CVKlFCxYsV048YNzZ8/X8WKFVPZsmVNM1gULlxYzs7O2rt3r2bPnq06deqoadOm8vT0VKFChRQdHa2goCAtXbrUVEOXLl1kY8M/VQIAACD7+K0SAAAAyEOOjo6aPn26Bg4cqB9//NE0mvpRvXv3Nq15/ahWrVqpU6dOWrVqlW7duqVJkyYl229tba0xY8bo/v37aQbgkvTZZ58pKChIZ86c0bZt20xTMUvShx9+qMWLF+vq1atq0aKFwsLC9MMPP+iHH35Ido6uXbuqW7duT3y9lSpVShb45qQOHTpo06ZNCggI0NSpU9W0adNMhSlOTk766quv9O677yomJkbLli3TsmXLkrWpV6+ePvnkE7Vt2zbN8yQ9PDB06FAdPHhQJ0+e1Pjx4zNcx6effioHBwf5+vrq1q1bKUbmJ/Hy8kqx7YMPPlBUVJQWL16sy5cvp3rd/Pnz67vvvku2zm9qMjpK/9q1a/L29lbJkiXTHS3r4+OTpamC//vf/+qNN97QtWvXtGfPHu3ZsyfZ/hIlSmjWrFkZrrdNmzYZanf48GF5e3urXr16WrRoUZrtevTooXLlymXonOnJqfOkpVu3blq0aJGuX7+uQ4cOmUZ5p6Zw4cL67bff9O2332rJkiWKjIzUihUr0h3l6+zsrF69eplGez/KYDBo2rRp+vzzz7V06VJdvnxZ33zzTZrnys0RoKVLl9bSpUs1dOhQnT17VgEBAQoICEizfU48rDNmzJgntvHy8lKLFi0kJS4lsWjRIg0fPlzXr1/X2rVrtXbt2jSPfdKSAm3bttWcOXNM4XfBggXTna1DSpwOf/78+RozZoy2bNmiM2fOpBv2ZnRZg8dFRUWZ7huvvfZals6R03LyPppX3nzzTe3Zs0e7d+9WUFCQxo4dm2y/g4ODvvrqK+3cuTNb64APGjRIEydOVHBwsAYPHpxs3+TJk01/3z98+FAHDhxId7aCFi1aaOTIkVmuBQAAAHgUATgAAACQx6pVqyY/Pz/NmzdPO3fu1M2bN+Xo6Khq1aqpd+/eatq0aZrHTp48WS+++KKWL1+u06dPKy4uTm5ubqpTp4569eql6tWra8aMGelev0CBAlq6dKnmzJmjtWvXKiQkRB4eHhowYIA6dOigxYsXS0oMsb7//nvNmjVL/v7+unfvnsqVK6devXqpS5cuGXqtY8aMydQI4MyaOHGiDh8+rPv37+vjjz/Wr7/+muZI19Q0btxYK1eu1Ny5c7Vv3z7du3dP+fPnV/ny5dWuXTt16dJF165de+J5ChUqpN9++01bt27V2rVrdfToUd29e1cGg0FFihRRlSpV1LJlS73yyispjrW2ttb48ePVqVMnLVu2TPv379etW7cUFxcnV1dXeXp6qnHjxqmGRVZWVpowYYLatGmjpUuX6vDhw7p9+7bs7OxUqlQpNW3aVH369HnqU8za2tpmeXRz8eLFtWrVKv3000/atm2brl27Jnt7e5UsWVItW7bUm2++KRcXlxyuOGNcXFw0ZMiQZ+Y86alYsaJpNoi1a9emG4BLiev7jhkzRgMGDND69eu1d+9enT9/Xvfu3VNcXJzy589v6ssvvviiXnrppTRnAJAS+8B///tf9ejRQytWrND+/ft1/fp1RUZGysnJSe7u7qpSpYqaNGmi5s2b5/TLT6Zs2bLy9/fXxo0btWXLFh0/flx3795VQkKCXF1dVbZsWdWuXVsvvfSSaVaNp61mzZrasmWLVq1apYCAAJ06dUr37t2TlZWVChUqpOeff15169bVyy+//MQHJ1577TXNmTPH9P2rr76aoVG2zs7OmjFjhg4dOiR/f38dOnRIt27dUkxMjJydnVWqVClVr15dTZs2fWKgnpZt27YpMjJS9vb2ufZwVGY9q/fRzLC1tdWPP/6oJUuWyN/fXxcuXJDRaFTRokVVv359vfnmm3r++ee1c+fObF3njTfe0HPPPadly5bp9OnTCgsLM80OkqR///7y9PTUnj17dPr0ad26dcu0/Mdzzz2n6tWrq0OHDmrWrFm2agEAAAAeZTBmZXE8AAAAANkyevRo+fn5PXHU7LPAx8dHV69eVceOHZNNuQ1IUnBwsFq0aGEWfTkz9u/frzfffPOJI8DNyYYNGzRixAi5uLgoICAgx5ciADKrb9++2rt3r7p37/7MTicOAAAAwPzk3tALAAAAAADwzHj11VdVpUoVhYWFydfXN6/Lwb/cX3/9pb1798rW1lbvvPNOXpcDAAAAwIIQgAMAAAAA8C9gMBj04YcfSpIWLFigyMjIPK4I/2YzZ86UlLhedYkSJfK4GgAAAACWhDXAAQAAAABZZmVlJScnp3TXfzZH1tbWcnJykr29fV6XkqPq16+vcePGKTQ0VNeuXVP58uXzuiT8C0VFRalmzZqqWbOm+vbtm9flAAAAALAwBOAAAAAAgCwrUaKEjhw5ktdl5Lg6depY5OuSpN69e+d1CfiXc3R01JAhQ/K6DAAAAAAWiinQAQAAAAAAAAAAAAAWwWA0Go15XQQAAAAAAAAAAAAAANnFCHAAAAAAAAAAAAAAgEUgAAcAAAAAAAAAAAAAWAQCcAAAAAAAAAAAAACARSAABwAAAAAAAAAAAABYBAJwAAAAAAAAAAAAAIBFIAAHAAAAAAAAAAAAAFgEAnAAAAAAAAAAAAAAgEUgAAcAAAAAAAAAAAAAWAQCcAAAAAAAAAAAAACARSAABwAAAAAAAAAAAABYBAJwAAAAAAAAAAAAAIBFIAAHAAAAAAAAAAAAAFgEAnAAAAAAAAAAAAAAgEUgAAcAAAAAAAAAAAAAWAQCcAAAAAAAAAAAAACARSAABwAAAAAAAAAAAABYBAJwAAAAAAAAAAAAAIBFIAAHAAAAAAAAAAAAAFgEAnAAAAAAAAAAAAAAgEUgAAcAAAAAAAAAAAAAWASbvC7gWXPkyBEZjUbZ2trmdSkAAAAAAAAAAAAA8K8XFxcng8GgWrVqPbEtI8AfYzQaZTQa87oM/AsYjUbFxsbS32C26MMwd/RhmDv6MMwdfRjmjj4Mc0cfhrmjD8Pc0Ydh7ujDeNoyk+EyAvwxSSO/q1WrlseVwNJFRkbq9OnTKl++vJycnPK6HCDT6MMwd/RhmDv6MMwdfRjmjj4Mc0cfhrmjD8Pc0Ydh7ujDeNqOHz+e4baMAAcAAAAAAAAAAAAAWAQCcAAAAAAAAAAAAACARSAABwAAAAAAAAAAAABYBAJwAAAAAAAAAAAAAIBFIAAHAAAAAAAAAAAAAFgEAnAAAAAAAAAAAAAAgEUgAAcAAAAAAAAAAAAAWAQCcAAAAAAAAAAAAACARSAABwAAAAAAAAAAAABYBAJwAAAAAAAAAAAAAIBFIAAHAAAAAAAAAAAAAFgEAnAAAAAAAAAAAAAAgEUgAAcAAAAAAAAAAAAAWAQCcAAAAAAAAAAAAACARSAABwAAAAAAAAAAAABYBAJwAAAAAAAAAAAAAIBFIAAHAAAAAAAAAAAAAFgEAnAAAAAAAAAAAAAAgEUgAAcAAAAAAAAAAAAAWAQCcAAAAAAAAAAAAACARSAABwAAAAAAAAAAAABYBAJwAAAAAAAAAAAAAIBFIAAHAAAAAAAAAAAAAFgEAnAAAAAAAAAAAAAAgEUgAAcAAAAAAAAAAAAAWAQCcAAAAAAAAAAAAACARSAABwAAAAAAAAAAAABYBAJwAAAAAAAAAAAAAIBFIAAHAAAAAAAAAAAAAFgEAnAAAAAAAAAAAAAAgEUgAAcAAAAAAAAAAAAAWAQCcAAAAAAAAAAAAACARSAABwAAAAAAAAAAAABYBAJwAAAAAAAAAAAAAIBFIAAHAAAAAAAAAAAAAFgEAnAAAAAAAAAAAAAAgEUgAAcAAAAAAAAAAAAAWAQCcAAAAAAAAAAAAACARSAABwAAAAAAAAAAAABYBAJwAAAAAAAAAAAAAIBFIAAHAAAAAAAAAAAAAFgEAnAAAAAAAAAAAAAAgEUgAAcAAAAAAAAAAAAAWAQCcAAAAAAAAAAAAACARSAABwAAAAAAAAAAAABYBAJwAAAAAAAAAAAAAIBFIAAHAAAAAAAAAAAAAFgEAnAAAAAAAAAAAAAAgEUgAAcAAAAAAAAAAAAAWAQCcAAAAAAAAAAAAACARSAABwAAAAAAAAAAAABYBAJwAAAAAAAAAAAAAIBFIAAHAAAAAAAAAAAAAFgEAnAAAAAAAAAAAAAAgEUgAAcAAAAAAAAAAAAAWAQCcAAAAAAAAAAAAACARSAABwAAAAAAAAAAAABYBAJwAAAAAAAAAAAAAIBFIAAHAAAAAAAAAAAAAFgEAnAAAAAAAAAAAAAAgEUgAAcAAAAAAAAAAAAAWAQCcAAAAAAAAAAAAACARSAABwAAAAAAAAAAAABYBAJwAAAAAAAAAAAAAIBFIAAHAAAAAAAAAAAAAFgEAnAAAAAAAAAAAAAAgEUgAAcAAAAAAAAAAAAAWAQCcAAAAAAAAAAAAACARSAABwAAAAAAAAAAAABYBAJwAAAAAAAAAAAAAIBFIAAHAAAAAAAAAAAAAFgEAnAAAAAAAAAAAAAAgEUgAAcAAAAAAAAAAAAAWAQCcAAAAAAAAAAAAACARSAABwAAAAAAAAAAAABYBAJwAAAAAAAAAAAAAIBFIAAHAAAAAAAAAAAAAFgEAnAAAAAAAAAAAAAAgEUgAAcAAAAAAAAAAAAAWAQCcAAAAAAAAAAAAACARSAABwAAAAAAAAAAAABYBAJwAAAAAAAAAAAAAIBFIAAHAAAAAAAAAAAAAFgEAnAAAAAAAAAAAAAAgEUgAAcAAAAAAAAAAAAAWAQCcAAAAAAAAAAAAACARSAABwAAAAAAAAAAAABYBAJwAAAAAAAAAAAAAIBFIAAHAAAAAAAAAAAAAFgEAnAAAAAAAAAAAAAAgEUgAAcAAAAAAAAAAAAAWAQCcAAAAAAAAAAAAACARSAABwAAAAAAAAAAAABYBAJwAAAAAAAAAAAAAIBFsMnrAh537Ngx+fv7a//+/bp69apcXV1Vo0YNDR8+XGXLljW1Gz16tPz8/FIcX7ZsWW3atOlplgwAAAAAAAAAAAAAeAY8cwH4zz//rMDAQLVq1Uqenp4KCQmRr6+vOnXqpGXLlqlixYqmtnZ2dpo0aVKy4/Pnz/+0SwYAAAAAAAAAAAAAPAOeuQC8b9++mjJliuzs7EzbWrdurXbt2mnu3LmaMmWKabuNjY3at2+fF2UCAAAAAAAAAAAAAJ4xz9wa4N7e3snCb0ny8PBQhQoV9M8//6Ron5CQoPDw8KdVHgAAAAAAAAAAAADgGfXMjQBPjdFo1O3bt1WhQoVk26OiolS7dm1FRUXJxcVFbdq00QcffKB8+fLlUaXIjocPHyoyMlIPHz7M61Jyna2trYxGY16XAQAAAAAAAAAAAFgUswjA16xZo5s3b2ro0KGmbW5ubnrrrbdUuXJlGY1G7dq1S4sXL9aZM2e0aNEi2dhk/aUZjUZFRkbmROnIoNDQUO3fv1+FCxeWldUzNzFBjouNjVVERISKFi2qqKiovC4HyJKkvksfhrmiD8Pc0Ydh7ujDMHf0YZg7+jDMHX0Y5o4+DHNHH8bTZjQaZTAYMtTWYHzGh6FeuHBB3bp1U4UKFeTr6ytra+s0286ZM0fTpk3Tt99+qzZt2mTpesePH1dsbGxWy0UW/f3333rllVfk4OCQ16U8NcHBwTp58qTKlCmT16UAAAAAAAAAAAAAzzQ7OztVq1btie2e6RHgISEhGjRokPLnz6/p06enG35LUt++fTV9+nTt2bMnywG4lDg9dfny5bN8PDInISFBt2/flqurq2lb5cqVU7Tr0KGDvvjiCxmNRr3yyisKDg6Ws7Ozdu7cKUdHR0nS1atX9dJLL0mSatasqcWLF0uSwsPD1axZM0VGRqpw4cLatWuXJOnLL7/UH3/8oWvXrkmStm7dqpIlS0qSIiIi9OWXX2rnzp0KCwtToUKF1LJlS3344YfJ1qk/evSoevfurfj4eL311lt6//33JUl9+vTRwYMHJUk2NjYqXLiwWrRooVGjRsnW1lblypXTkSNH5OHhYaofMCdRUVEKCgqiD8Ns0Ydh7ujDMHf0YZg7+jDMHX0Y5o4+DHNHH4a5ow/jaTt//nyG2z6zAfiDBw80cOBAPXjwQL6+vipatOgTj3FwcJCrq6vCwsKydW2DwSAnJ6dsnQPJGY1GxcTEyN7ePsX0BPHx8bKxsUn1AYevvvpKtra2kiR3d3dZW1tr//79Cg4OlrW1tcLDw7Vt2za1b99ekpJNn/7XX3/p9OnTqlq1qvz9/U3T2hsMBtO1EhIS1LZtWy1evFjh4eGysrIy7Vu4cKFWrlypunXr6rXXXtMvv/wiX19feXp6qnv37pISg/VRo0bJzs5O8fHxyc6d9DrffvtteXh46JdfftHixYvl5eVlOt5gMMjR0ZH+BrNGH4a5ow/D3NGHYe7owzB39GGYO/owzB19GOaOPgxzRx/G05LR6c8l6ZlcbDkmJkbvvPOOgoKCNGfOnAyPxg4PD9e9e/dUqFChXK4QGWE0GnX4cKDeH/W5uvcdq77vfqPufcfq/VGf6/DhQGVk9v369eub/vPy8pIk+fn5SZIGDx4sSVq1alWK41xcXFSwYEH99ttvMhqNWrx4sTw8PFK0++STTzRy5MhUp15/+PChJKls2bKqX7++SpQoYTp3ks8++0y2trbq0aNHmq+hUqVKatiwoUqXLi0p8eEOAAAAAAAAAAAAADnvmRsBnpCQoOHDh+uvv/7S7NmzVatWrRRtYmJiFBcXJ2dn52TbZ8+eLaPRqMaNGz+tcpGGmJgYjZ84VcGhbiparqvKl3E17YuKDNXU+TvlvnKTPpswMt2p7Zs0aWL6esyYMeratas2b96sggULatCgQdq0aZP279+vq1evmqYulxKnse/cubMWLFigF198UUFBQRo3bpwmTZqU4dfw1ltv6cyZM1q+fLmWL18uSRo4cKBatWolSVq/fr3Wr1+vFStW6I8//kjzPCNGjDB97enpqddffz3DNQAAAAAAAAAAAADIuGcuAP/yyy+1fft2NW/eXKGhoVq9enWy/e3bt1dISIg6duyoNm3aqFy5cpKk3bt3a+fOnWrcuLFatGiRF6Xj/zMajRo/caruWb0oj6pVU+x3dHKVR5X2Crl6QuMnTtXnEz9M81xz5841TYFetmxZbd68WZGRkfLx8dHNmzfVqFEjnTt3Tn5+fhoyZEiyY3v06KGff/5Zn3zyidzd3dWsWbNMBeC7d+/Wrl271LhxY/Xo0UM//fST5s2bp5o1a+qFF17QhAkT9Prrr8vJyck07f79+/cVEhIiNzc303lGjhypSpUqad26dfL399f8+fM1dOjQDNcBAAAAAAAAAAAAIGOeuQD8zJkzkqSAgAAFBASk2N++fXsVKFBAzZo10549e+Tv76+EhASVKVNG77//vvr3759sHWg8fYGBRxQc6pZq+P0ot5JVFXTivP7662iabV588UXZ29ubvk+a/nzdunVat26dabu/v7/efffdZMcWL15cLVq00JYtW/TGG29kam2ApGvFx8ere/fuatGihW7evKkjR44oICBAXl5eevDggRYtWqRFixaZjlm2bJlu376t2bNnm7Z5eXmpcePGKl68uPz9/bV27VoCcAAAAAAAAAAAACAXPHMB+KNhYloKFCigb7755ilUg6zwXb5RRct1zVDbouWaaenvy9X65fpPbHvlyhUdPHhQJUuW1Mcff2zaPnv2bJ08eVIHDx40rdOdZOjQoapWrZq6dOmS6trbO3bsUEhIiKKjoyVJGzZskLu7u1q3bm1aM3zBggUKCwvT0qVLJUkVK1ZU4cKFNX36dNN5Nm7cqE2bNqlly5Z66623kl3j4MGDCg0N1ebNmyXJtBY4AAAAAAAAAAAAgJz1zAXgMG9Go1HBNyKSrfmdHkcnV52/ESGj0fjEtv7+/jIajWrZsqVatmxp2n758mWdPHlSfn5+KUaBV6hQQRUqVJCkVAPwefPm6cCBA6bvp06dqpIlS6p169YaOnSowsPDtXPnTv33v/+Vm5ubBgwYoF69esna2tq0FrgknTt3TlLiNO2Pr1s/d+5cGQwGubi4yMfHJ1l4DwAAAAAAAAAAACDnEIAjR8XExMjKxjFTx1hbO6QIwP/+++8U7d577z299957Kbb3799f/fv3T/dYSXJ3d0+xL70ZB/Lly6fPP/883drTqy0jsxkAAAAAAAAAAAAAyDkslo0cZW9vr4fxUZk6JiEhOtPrcwMAAAAAAAAAAADA4wjAkaMMBoPci+VTVGRohtpHRYaqVLF8GZoC3dIYjcZ/5esGAAAAAAAAAAAAcgsBOHJcz26v6uY/OzPU9uY/O9SzexvFxsYqLCwslyt7tpw/f16OjpmbLh4AAAAAAAAAAABA2lgDHDnO27uW3FduUsjVE3IrWTXNdiFXT8jd9bZq1aopT8+K+t///icrq3/HMxlGo1H29vYqWbJkXpcCAAAAAAAAAAAAWAwCcOQ4g8GgzyaM1PiJU3Xx+HkVe76ZHJ1cTfujIkN1858dcne9rc8mjJTBYFC+fPn06quv/qumBI+KitLp06fzugwAAAAAAAAAAADAYhCAI1fY29vrq8/H6MiRv+S7bIXOXQ+XtY2jEuKjVLq4sz54q7Vq1aopg8GQ7LjHvwcAAAAAAAAAAACAjCIAR64xGAzy9q4lb+9aMhqNiomJkb29PSE3AAAAAAAAAAAAgFxBAI6nwmAwyMHBIa/LAAAAAAAAAAAAAGDBrPK6AAAAAAAAAAAAAAAAcgIBOAAAAAAAAAAAAADAIhCAAwAAAAAAAAAAAAAsAgE4AAAAAAAAAAAAAMAiEIADAAAAAAAAAAAAACwCATgAAAAAAAAAAAAAwCIQgAMAAAAAAAAAAAAALAIBOAAAAAAAAAAAAADAIhCAAwAAAAAAAAAAAAAsAgE4AAAAAAAAAAAAAMAiEIADAAAAAAAAAAAAACwCATgAAAAAAAAAAAAAwCIQgAMAAAAAAAAAAAAALAIBOAAAAAAAAAAAAADAIhCAAwAAAAAAAAAAAAAsAgE4AAAAAAAAAAAAAMAiEIADAAAAAAAAAAAAACwCATgAAAAAAAAAAAAAwCIQgAMAAAAAAAAAAAAALAIBOAAAAAAAAAAAAADAIhCAAwAAAAAAAAAAAAAsAgE4AAAAAAAAAAAAAMAiEIADAAAAAAAAAAAAACwCATgAAAAAAAAAAAAAwCIQgAMAAAAAAAAAAAAALAIBOAAAAAAAAAAAAADAIhCAAwAAAAAAAAAAAAAsAgE4AAAAAAAAAAAAAMAiEIADAAAAAAAAAAAAACwCATgAAAAAAAAAAAAAwCIQgAMAAAAAAAAAAAAALAIBOAAAAAAAAAAAAADAIhCAAwAAAAAAAAAAAAAsAgE4AAAAAAAAAAAAAMAiEIADAAAAAAAAAAAAACwCATgAAAAAAAAAAAAAwCIQgAMAAAAAAAAAAAAALAIBOAAAAAAAAAAAAADAIhCAAwAAAAAAAAAAAAAsAgE4AAAAAAAAAAAAAMAiEIADAAAAAAAAAAAAACwCATgAAAAAAAAAAAAAwCIQgAMAAAAAAAAAAAAALAIBOAAAAAAAAAAAAADAIhCAAwAAAAAAAAAAAAAsAgE4AAAAAAAAAAAAAMAiEIADAAAAAAAAAAAAACwCATgAAAAAAAAAAAAAwCIQgAMAAAAAAAAAAAAALAIBOAAAAAAAAAAAAADAIhCAAwAAAAAAAAAAAAAsAgE4AAAAAAAAAAAAAMAiEIADAAAAAAAAAAAAACwCATgAAAAAAAAAAAAAwCIQgAMAAAAAAAAAAAAALAIBOAAAAAAAAAAAAADAIhCAAwAAAAAAAAAAAAAsAgE4AAAAAAAAAAAAAMAiEIADAAAAAAAAAAAAACwCATgAAAAAAAAAAAAAwCIQgAMAAAAAAAAAAAAALAIBOAAAAAAAAAAAAADAIhCAAwAAAAAAAAAAAAAsAgE4AAAAAAAAAAAAAMAiEIADAAAAAAAAAAAAACwCATgAAAAAAAAAAAAAwCIQgAMAAAAAAAAAAAAALAIBOAAAAAAAAAAAAADAIhCAAwAAAAAAAAAAAAAsAgE4AAAAAAAAAAAAAMAiEIADAAAAAAAAAAAAACwCATgAAAAAAAAAAAAAwCIQgAMAAAAAAAAAAAAALAIBOAAAAAAAAAAAAADAIhCAAwAAAAAAAAAAAAAsAgE4AAAAAAAAAAAAAMAiEIADAAAAAAAAAAAAACwCATgAAAAAAAAAAAAAwCIQgAMAAAAAAAAAAAAALAIBOAAAAAAAAAAAAADAIhCAAwAAAAAAAAAAAAAsAgE4AAAAAAAAAAAAAMAiEIADAAAAAAAAAAAAACwCATgAAAAAAAAAAAAAwCIQgAMAAAAAAAAAAAAALAIBOAAAAAAAAAAAAADAIhCAAwAAAAAAAAAAAAAsAgE4AAAAAAAAAAAAAMAiEIADAAAAAAAAAAAAACyCTV4X8Lhjx47J399f+/fv19WrV+Xq6qoaNWpo+PDhKlu2bLK2Fy5c0BdffKHAwEDZ2tqqadOmGjNmjAoVKpRH1QMAAAAAAAAAAAAA8sozF4D//PPPCgwMVKtWreTp6amQkBD5+vqqU6dOWrZsmSpWrChJunHjhnr27Kn8+fNrxIgRioyM1Pz583X27FmtWLFCdnZ2efxKAAAAAAAAAAAAAABP0zMXgPft21dTpkxJFmC3bt1a7dq109y5czVlyhRJ0pw5cxQVFaVVq1apRIkSkqTq1aurX79+8vPzU/fu3fOkfgAAAAAAAAAAAABA3njm1gD39vZOMXrbw8NDFSpU0D///GPatmXLFjVr1swUfktSgwYN5OHhoY0bNz61egEAAAAAAAAAAAAAz4ZnLgBPjdFo1O3bt1WwYEFJ0s2bN3Xnzh1VrVo1Rdvq1avr9OnTT7tEAAAAAAAAAAAAAEAee+amQE/NmjVrdPPmTQ0dOlSSdOvWLUmSm5tbirZubm4KDQ1VbGxsltcBNxqNioyMzHrBQAZERUUl+xMwN/RhmDv6MMwdfRjmjj4Mc0cfhrmjD8Pc0Ydh7ujDMHf0YTxtRqNRBoMhQ22f+QD8woUL+vTTT1WrVi117NhRkhQTEyNJqQbc9vb2kqTo6OgsB+BxcXGMIsdTExQUlNclANlCH4a5ow/D3NGHYe7owzB39GGYO/owzB19GOaOPgxzRx/G05TR7PeZDsBDQkI0aNAg5c+fX9OnT5e1tbWk/wu5Y2NjUxyTFI47ODhk+bq2trYqX758lo8HMiIqKkpBQUHy8PCQo6NjXpcDZBp9GOaOPgxzRx+GuaMPw9zRh2Hu6MMwd/RhmDv6MMwdfRhP2/nz5zPc9pkNwB88eKCBAwfqwYMH8vX1VdGiRU37ihQpIikxIH9cSEiIXF1dszz6W5IMBoOcnJyyfDyQGY6OjvQ3mDX6MMwdfRjmjj4Mc0cfhrmjD8Pc0Ydh7ujDMHf0YZg7+jCeloxOfy49owF4TEyM3nnnHQUFBWnBggUpRmMXLVpUhQoV0okTJ1Ice+zYMXl5eT2tUgEAAAAAAAAAAAAAzwirvC7gcQkJCRo+fLj++usvTZ8+XbVq1Uq13csvv6wdO3bo+vXrpm179+5VUFCQWrVq9bTKBQAAAAAAAAAAAAA8I565EeBffvmltm/frubNmys0NFSrV69Otr99+/aSpHfeeUebNm3Sm2++qTfffFORkZGaN2+eKlasqM6dO+dF6QAAAAAAAAAAAACAPPTMBeBnzpyRJAUEBCggICDF/qQAvHjx4vrtt9/05ZdfaurUqbK1tVXTpk01evTobK3/DQAAAAAAAAAAAAAwT89cAL5o0aIMt61QoYLmzZuXi9UAAAAAAAAAAAAAAMzFM7cGOAAAAAAAAAAAAAAAWUEADgAAAAAAAAAAAACwCATgAAAAAAAAAAAAAACLQAAOAAAAAAAAAAAAALAIBOAAAAAAAAAAAAAAAItAAA4AAAAAAAAAAAAAsAg5FoA/ePBAcXFxOXU6AAAAAAAAAAAAAAAyxSYrB0VERGjTpk3au3evAgMDdevWLSUkJEiS8uXLp4oVK6pevXpq0aKFqlWrlqMFAwAAAAAAAAAAAACQmkwF4NevX9cPP/ygdevWKTIyUpLk4uKi0qVLy8XFRTExMQoNDdXRo0cVGBioH3/8UZUqVVLfvn312muv5coLAAAAAAAAAAAAAABAykQAPmXKFC1atEgJCQlq0qSJXn31VdWsWVOlSpVK0TYqKkonT57U7t27tW7dOn300UdauHChJk2apMqVK+foCwAAAAAAAAAAAAAAQMpEAL506VL1799fffr0kaura7ptHR0dVadOHdWpU0fDhw/Xnj17NGvWLG3fvp0AHAAAAAAAAAAAAACQKzIcgG/btk0uLi5ZukiDBg3UoEEDhYWFZel4AAAAAAAAAAAAAACexCqjDbMafuf0OQAAAAAAAAAAAAAASE2GA/AnCQ0N1fXr13PqdAAAAAAAAAAAAAAAZEq2AvAHDx5o0qRJatCggerXr68WLVqY9h09elQDBw7UiRMnsl0kAAAAAAAAAAAAAABPkuUAPDQ0VF27dtVvv/2mYsWK6fnnn5fRaDTt9/T0VGBgoNauXZsjhQIAAAAAAAAAAAAAkJ4sB+AzZ85UUFCQvv32W61atUqtWrVKtt/BwUF169bVvn37sl0kAAAAAAAAAAAAAABPkuUAfPv27WrWrJlat26dZht3d3fduHEjq5cAAAAAAAAAAAAAACDDshyA37p1S+XLl0+3ja2traKiorJ6CQAAAAAAAAAAAAAAMizLAbirq6uuX7+ebpuLFy/Kzc0tq5cAAAAAAAAAAAAAACDDshyA161bV9u3b09zivPz589r165datCgQZaLAwAAAAAAAAAAAAAgo7IcgL/zzjtKSEhQjx49tGbNGt27d0+SdOHCBa1YsUJ9+vSRnZ2dBgwYkGPFAgAAAAAAAAAAAACQFpusHujp6alp06bpo48+0qhRoyRJRqNRbdu2ldFoVL58+fTdd9/Jw8Mjp2oFAAAAAAAAAAAAACBNWQ7AJalFixbatm2b/P39dfToUYWFhcnZ2VnVq1dXp06dVKhQoZyqEwAAAAAAAAAAAACAdGUrAJckV1dX9e3bNwdKAQAAAAAAAAAAAAAg67K8BjgAAAAAAAAAAAAAAM+SLI8A9/f3z3DbDh06ZPUyAAAAAAAAAAAAAABkSJYD8NGjR8tgMKTbxmg0ymAwEIADAAAAAAAAAAAAAHJdlgPwyZMnp7r9wYMHOnXqlNatWycfHx81b948y8UBAAAAAAAAAAAAAJBRWQ7AO3bsmO7+7t27q0+fPurRo0dWLwEAAAAAAAAAAAAAQIZZ5daJa9WqJR8fH02fPj23LgEAAAAAAAAAAAAAgEmuBeCSVKJECf3999+5eQkAAAAAAAAAAAAAACTlYgBuNBp16NAh2dvb59YlAAAAAAAAAAAAAAAwyfIa4AcPHkx1e3x8vG7evKnVq1fr+PHj6tChQ1YvAQBQ4gNFR44cUUhISF6XkkxCQoIePHigmzdvytraOq/LyVVubm6qVauWDAZDXpcCAAAAAAAAAADSkeUAvHfv3ukGAUajUd7e3ho9enRWLwEAkLRv3z65urrq5ZdffqYC2ISEBEVHR8vBwcGiA3Cj0agzZ85o//79evHFF/O6HAAAAAAAAAAAkI4sB+DvvvtuqkGMwWCQi4uLqlWrpho1amSrOACAFBYWpvr16+d1Gf9aBoNBlSpV0qZNm/K6FAAAAAAAAAAA8ARZDsDfe++9nKwDAJCGxx828vT0lCQdO3ZM9vb2yfadPXtW33//vQ4ePKiIiAgVK1ZMrVu31uDBg+Xg4CApcamKhQsXyt/fX5cuXZKjo6M8PT01evRoValSRX5+fpo/f74uXLighIQETZ48WZ06dTJdIzAwUJMnT9bp06fl6uqq7t27a8iQITIYDLp27ZpGjRqlkydPKiIiQvXq1dOiRYtS1P64bdu2yd3dXT4+Prp69WqyfbNmzVLLli0lSStWrNCPP/6oGzduqHTp0hoxYoReeumlZO03b96soUOHSpL++9//qkePHpKkf/75R5MnT9aRI0dkMBjUokULjRs3Ts7Oztq/f7/efPPNFHWVLFlS27dvT/VzAAAAAAAAAAAAz54sB+AAgGfLhQsX1L17d0VHR6tXr156/vnntXr1av344486ceKE5s+fL0kaMWKEtmzZIg8PD40cOVK2trbat2+fzp07pypVqigyMlJ16tSRtbW1Tp8+newa9+/f16BBg2QwGDRq1Cht27ZNM2fOVLFixdS1a1fFxsbqueee08svvyw/P78UNX777bemry9evKgZM2aoWLFiKlq0qGn7888/r3fffdf0fbVq1SRJBw4c0Lhx41S5cmUNGDBACxYs0LBhw7Ru3TqVK1dOknTjxg198skncnJyUmRkpOkcsbGxeuutt3Tjxg2NHDlSly9f1tKlS2U0GvXVV1+pfPnyyWr7448/tGHDBlWvXj07HwkAAAAAAAAAAHjKCMAB4CkyGo2KiYmRvb19jo8onjt3riIjI9W7d2+NHTtWktS+fXu1aNFCf/75p/bt2ycbGxtt2bJF+fPn15IlS1SoUCFJUs+ePfXw4UPT11JiUP54AL527Vrdv39f/fr10xtvvKHatWurY8eOWrRokbp27SoPDw9NmzZN//vf/1INwNu0aWP6evz48ZKkN998U7a2tqbthQsXVtOmTZUvX75k79Fvv/0mKXEGEh8fH1lZWemTTz7R4sWLNW7cOD18+FAffvihPD09VaxYMa1evdp07IULF3T16lV5eXlpwIABiomJ0dKlS7VmzRqNGzdOhQsXNtVmNBo1Y8YMSdKAAQOy8lEAAAAAAAAAAIA8kuEA3MvLK0thjcFg0KlTpzJ9HABYCqPRqMDAI/JdvlHBNyJkZeOoh/FRci+WTz27vSpv71o5EoYfP35ckvTiiy+atjk6OqpmzZratm2bTpw4Ydpep04dU/idxMrK6onXCAoKkiQVL1482Z+XLl3KVK13797V6tWr5ezsrO7duyfbd/DgQdWuXVt2dnZq2rSpPv30UxUqVMh0jRIlSiT7M6mmn3/+WWfPntXq1av13XffJTtnoUKFZDAYFBwcrDNnzujixYuSpIcPH+rKlSuqXLmyqW1AQIAuXryoevXqmUafAwAAAAAAAAAA85DhALxu3bq5WQcAWKSYmBiNnzhVwaFuKlquq8qXcTXti4oM1dT5O+W+cpM+mzAyxXre5sBoNGbpOF9fX8XExKhnz55ydnY2be/UqZM8PDzk6OioxYsXa+vWrXJwcNCUKVPSvXZQUJC+//57DR8+XDExMYqIiJCUGLTfvXtXRYsW1fvvv6/p06erffv2srGxkaOjo6Kiokwj35MsWLBAEqO/AQAAAAAAAAAwRxkOwBctWpSbdQCAxTEajRo/caruWb0oj6pVU+x3dHKVR5X2Crl6QuMnTtVXn4/J1kjwatWq6cKFC9q/f79atmwpSYqOjtZff/0lSapatapsbBJv+4cPH9a9e/dUsGBB0/EPHz584ihwDw8PSdK1a9ckJa65LUmlS5fOcJ3R0dFavHixbG1t1adPn2T7hgwZYvrazc1Nu3fv1t9//y1JKlOmjM6cOWOayvz69eummm7evKm4uDh98803+uabb0zn+P777xUaGqqxY8fq7bffVqdOnXT58mUVLlxYXbt2ldFo1PPPP29qf+LECR04cEDly5dX06ZNM/yaAAAAAAAAAADAs4E1wAEglwQGHlFwqFuq4fej3EpWVdCJ8zpy5C95e9fK8PlnzpxpCqzd3d319ttva8uWLfL19ZWVlZXKlSunNWvW6M6dO2rYsKFpavSXX35ZW7ZsUY8ePdSjRw/Z2dlp3759at68uTp06KCTJ0/q1KlTunLliqTEKckTEhLUunVrtW3bVtOmTZOfn5/c3d21bds2SVLv3r0lSREREdqwYYPOnTsnSbp165ZWrFihypUrq0qVKpIkf39/3b17V+3bt1exYsVMr+fMmTP6+uuv1aRJEzk7O+v333+XJNWuXVuS9MYbb2jz5s2aOXOmQkJCNH/+fFlbW6tHjx4qWLCgpk+fbjqXr6+vDhw4oO7du6tz586SpHnz5snBwUG2trb65ptvFBYWpsGDB8vR0dF03Pz58yVJ/fr1y/E12gEAAAAAAAAAQO4jAAeAXOK7fKOKluuaobZFyzWT77IVmQrA586da/q6Xr166tq1q5YtW6bp06fLz89PERERKlasmAYNGqTBgweb2k6bNk0LFiyQv7+/vvnmG9nb28vT01Ply5eXJG3fvl0zZ840tV+1apVWrVql+vXry93dXXPmzNHkyZP15ZdfytXVVYMHD1bXromv8969exo3bpzp2KCgII0bN05DhgxRlSpVZDQatXDhQklS//79k72eQoUKyc7OTj/99JPCwsLk5uamPn36aMSIEZIS1zb/9NNPNXfuXE2aNEmlSpXStGnTTCO4W7VqZTrXjh07JEmVKlWSl5eXqbYVK1YoPDxcJUqU0KhRo9SvXz/TMdeuXdPmzZvl5uam1157LcOfAwAAAAAAAAAAeHYYjFldwPX/O3LkiPbs2aNbt24pNjY25QUMBn3xxRfZucRTdfz4cUmJUwkDuSkyMlKnT59WpUqV5OTklNflIIcZjUZ17ztW5V8YnuFjzu2bpuW/fJFi5PHmzZv1yiuv5HCF2ZeQkKDo6Gg5ODjI2to6r8vJdc/q54Cs4z4Mc0cfhrmjD8Pc0Ydh7ujDMHf0YZg7+jDMHX0YT1tmMtwsjwCPj4/X+++/r61bt8poNMpgMOjRLD3pe3MLwAEgJ8TExMjKxvHJDR9hbeOomJgYOTg45FJVyI5sPi8GAAAAAAAAAACeAqusHjh//nxt2bJFnTp10sqVK2U0GtWnTx8tW7ZMH3zwgQoUKKBWrVpp69atOVkvAJgFe3t7PYyPytQxCfFRsre3T7E9Pj5eCQkJOVUasiAhIYHPAAAAAAAAAAAAM5DlEeBr165VhQoV9Pnnn5u25c+fXzVq1FCNGjXUtGlTde3aVS+++KJef/31HCkWAMyFwWCQe7F8iooMlaOT6xPbR0WGqnRx5xTTn0tS9erV9ccff6h8+fKyscnybTvHJSQkKDY2VnZ2dhY9BXp8fLzOnz+vGjVq5HUpAAAAAAAAAADgCbKcpFy+fFldu3Y1fW8wGBQfH2/6vkKFCmrevLmWLFlCAA7gX6lnt1c1dd5OeVRt/8S2N//ZoQ/eap3qvlKlSsnZ2VkhISGKi4vL6TKzLCYmRsHBwXJ3d0915LqlsLKyUr169VSwYMG8LgUAAAAAAAAAADxBlgNwW1vbZOvUOjk56e7du8nalChRQgEBAVmvDgDMmLd3Lbmv3KSQqyfkVrJqmu1Crp6Qu+tt1apVM802BQsWfOYC2MjISMXHx6tChQpycnLK63IAAAAAAAAAAACyvgZ48eLFdf36ddP35cqV08GDB2U0Gk3bjh49KhcXl+xVCABmymAw6LMJI1XQuE8Xj/srKjI02f6oyFAFnfBXQeM+fTZhZKrTnwMAAAAAAAAAACDjsjwCvG7dutq2bZuMRqMMBoNat26tr776SoMGDVLTpk11+PBhHT58WJ07d87JegHArNjb2+urz8foyJG/5Ltshc5dD5e1jaMS4qNUurizPnirtWrVqkn4DQAAAAAAAAAAkAOyHIB37txZCQkJunnzpooVK6ZevXpp//792rFjh/73v/9JkqpXr66RI0fmWLEAYI4MBoO8vWvJ27uWjEajYmJiZG9vT+gNAAAAAAAAAACQw7IcgFepUkUTJ040fW9ra6s5c+bo+PHjunLlikqUKKHq1avLyirLs6wDgMUxGAxycHDI6zIAAAAAAAAAAAAsUpYD8LRUq1ZN1apVy+nTAgAAAAAAAAAAAACQriwPz37jjTe0fPly3b9/PyfrAQAAAAAAAAAAAAAgS7IcgB89elQTJkxQo0aNNHToUP3xxx+Ki4vLydoAAAAAAAAAAAAAAMiwLE+BvmvXLq1du1arV6/Wli1btHXrVhUoUECtW7dWu3bt5O3tnZN1AoqKilJ4eHhel5FjoqKi9ODBA92+fVuOjo55XU66nJ2dn/kaAQAAAAAAAAAAgCwH4IUKFVKfPn3Up08fXbhwQWvWrNHatWu1ZMkSLV26VO7u7mrfvr3atWunMmXK5GTN+Bc6d+6czp8/Lzc3NxkMhrwuJ0c8fPhQ1tbWunnzpqyssjwZw1Nx+/ZtlS5dWpUqVcrrUgAAAAAAAAAAAIA0ZTkAf9Tzzz+vESNGaMSIETpw4IDWrFmjzZs3a9asWZo9e7ZOnTqVE5fBv1RkZKQuXLigVq1aWUz4LUkJCQmKjo6Wg4ODrK2t87qcdBmNRm3btk0lSpSQi4tLXpcDAAAAAAAAAAAApCrHh53Wq1dPgwYN0uuvvy5ra2sZjcacvgT+ZR48eKCiRYuawm9PT095enoqJiYmRduzZ89qyJAheuGFF1S1alW1bNlS3377raKjo01t4uPj9fPPP6tt27aqVq2a6tWrp969e+vkyZOSJD8/P7Vr106VK1eWp6enVq1alewagYGB6tq1q6pWrarGjRtr5syZpn7eu3dvU32P/pd0jvDwcI0ePVp16tRR7dq1NXz4cN24ccN07tSOPX36tCRpw4YNatmypapVqyZvb291795d+/btMx07bNgw+fj4qFq1amrUqJE++eQTRUVFmfbv3LlTnTp1Uo0aNdSkSRP98MMPprqDg4NTvfb9+/clSQaDQcWLFzd9DwAAAAAAAAAAADyLcmQEuCSFhoZqw4YNWrNmjY4ePSopcd3gVq1a5dQl8C9lNBozNPL7woUL6t69u6Kjo9WrVy89//zzWr16tX788UedOHFC8+fPlySNGDFCW7ZskYeHh0aOHClbW1vt27dP586dU5UqVRQZGak6derI2traFD4nuX//vgYNGiSDwaAxY8Zo+/btmjFjhooWLaquXbtq8ODBev311yUlBu3jx49XbGysqlevLkn6/PPP5efnpx49eqhw4cKaPXu2PvjgAy1ZssR0jbp166pHjx6m70uWLClJcnBwULdu3VSkSBGdPn1aCxcu1IgRI7R3715J0uHDh9W5c2e5u7vr119/1bJly+Tk5KTRo0fr3Llzevfdd1WoUCGNHTtW69at03fffaciRYqoc+fOpmu98soreuWVV0zfP7rutyWNvgcAAAAAAAAAAIBlylYAHhsbq+3bt2vNmjXatWuX4uLiZGNjo2bNmql9+/by8fGRnZ1dTtUKC2E0GhUTEyN7e/scDVXnzp2ryMhI9e7dW2PHjpUktW/fXi1atNCff/6pffv2ycbGRlu2bFH+/Pm1ZMkSFSpUSJLUs2dPPXz40PS1lBiUPx6Ar127Vvfv31e/fv3Us2dPNWjQQK1atdKiRYvUtWtX1a9fP1nbmJgYNWvWTOXLl1d4eLhWr14tV1dXTZgwQQ8fPtT//vc/BQYG6tSpU6pcubIkyd3dXU2bNpWzs3Oya/v4+Khhw4YKDw9XgQIFtHDhwmT7t2/fbvp5K1iwoN59911T/X/++afi4uL0yiuvqFu3bipWrJj2798vX1/fZAF4+fLlU702AAAAAAAAAAAAYA6yHICPHTtWW7ZsUXh4uIxGo6pXr6727durdevWKliwYE7WCAtgNBoVGHhEvss3KvhGhKxsHPUwPkruxfKpZ7dX5e1dK9th+PHjxyVJL774ommbo6OjatasqW3btunEiROm7XXq1DGF30msrJ68IkBQUJAkqXjx4pL+b3T2pUuXUrRdsGCBJKl///6SpCtXrighIUHFixc3vdbixYvr2LFjCgoKMgXg/v7+8vPzk6Ojo1q3bq1PPvlEDg4OkqQVK1bos88+kyS5urpq+vTppus9+rDJ9u3bJUkNGjSQJLm5uUmSjh07puDgYP3555+p1j179mzNmjVL+fPnV7du3fTBBx9k6H0BAAAAAAAAAAAAngVZDsBXrlypkiVLqlevXmrfvr08PDxysCxYkpiYGI2fOFXBoW4qWq6rypdxNe2LigzV1Pk75b5ykz6bMFL29vZ5V2gWpLXG/f79+3Xy5ElVrVpVL7zwQoaP79+/v6pXry4rKyvNnTtXK1eulJubm0aMGCFJatmypUqXLq1jx45p1qxZ+vrrr7VkyRLZ2tqazvfll19q5cqVeumll/TWW29JSpzavGXLlvrjjz/UokUL5c+fX5JMo96dnJw0ePBgVa5cWVFRUZo5c6bmzZunsmXLqmvXrtl7kwAAAAAAAAAAAICnJMsB+G+//aY6derkZC2wQEajUeMnTtU9qxflUbVqiv2OTq7yqNJeIVdPaPzEqfrq8zFZHglerVo1XbhwQfv371fLli0lSdHR0frrr78kSVWrVpWNTWKXP3z4sO7du5dstoKHDx8+cbRz0oMe165dS/Zn6dKlk7VLWm98wIABpm2lSpWStbW1rl+/bgq+b9y4IUkqU6aMJGnUqFGm9gkJCRoxYoT+/vtv07ZixYqpWLFiatKkiTZs2KDjx4/r77//VtWqVRUbG6uPPvpIGzduVJcuXfTpp5/K2tpakmRjY6NZs2bp0qVLunv3rsLDw/XWW2+p6v//TAoVKqRhw4aZrnPz5k1NmTIl2bUBAAAAAAAAAACAZ12WA/DHw+8DBw7owIEDGjJkSLaLguUIDDyi4FC3VMPvR7mVrKqgE+d15Mhf8vaulaFzz5w50xRYu7u76+2339aWLVvk6+srKysrlStXTmvWrNGdO3fUsGFD09ToL7/8srZs2aIePXqoR48esrOz0759+9S8eXN16NBBJ0+e1KlTp3TlyhVJ0sGDB5WQkKDWrVurbdu2mjZtmvz8/FS6dGnTVOO9e/c21XXhwgXt3LlTJUuW1CuvvGLa7uzsrHbt2snf31+ffvqpChUqpBMnTqhWrVqqUqWKduzYoZUrV+qFF16Qra2tfv31V0lS7dq1JUkjR47U888/r+LFi+v06dO6cOGCnJycTOF5//79dfDgQVWpUkUNGjTQpk2b5OjoKB8fH0nSpEmT5OnpqYiICC1cuFBWVlb6z3/+I0latmyZAgMDVatWLcXFxem3336TJHl7e2foswAAAAAAAAAAAACeBVkOwB934MABzZo1iwAcyfgu36ii5TI2hXbRcs3ku2xFhgPwuXPnmr6uV6+eunbtqmXLlmn69Ony8/NTRESEihUrpkGDBmnw4MGmttOmTdOCBQvk7++vb775Rvb29vL09FT58uUlJa6fPXPmTFP7VatWadWqVapfv77c3d01Z84cTZ48WZMnT5arq6uGDBmSbJrwhQsXymg0qm/fvqYR2EnGjRsno9GoNWvWKD4+Xg0aNNDEiRMlJa4nHh4erpkzZ5pqHzp0qGkUeYECBbR48WKFhoYqX758atiwod59913TdOYHDx6UJJ08eVLvv/++6ZxJAfiZM2e0cuVKxcXFycvLSxMnTjStEV62bFmtXr1a27dvV0xMjEqVKqUJEyaodevWGfosAAAAAAAAAAAAgGdBjgXgwOOMRqOCb0QkW/M7PY5Orjp3PVxGozHdadDTm5a7YsWKmjVrVrrXsbGx0cCBAzVw4MBU97/33nt677330jy+Tp06WrlyZZr7P/vsM3322Wep7sufP7++/vprSYlTnEdHR8vBwUGSVKFCBS1YsCDN806YMEETJkxIc/+TpitPGtWdmnr16mnx4sXpHg8AAAAAAAAAAAA869Jf8BjIhpiYGFnZOGbqGGsbR8XExORSRQAAAAAAAAAAAAAsGQE4co29vb0exkdl6piE+CjZ29sn22Ztba2EhIScLA1ZEB8fb1pzHQAAAAAAAAAAAHgW5Via5eXlpQ4dOuTU6WABDAaD3IvlU1RkaIbaR0WGqnRx5xTTn7u4uOjatWuKispcmI6cExMTo8uXL6tQoUJ5XQoAAAAAAAAAAACQpiyvAX7v3j0ZDAa5urpKklq2bKmWLVvmVF2wED27vaqp83bKo2r7J7a9+c8OffBW6xTb7ezs1KhRIwUEBMjKyird9cHNSUJCgqKiouTo6Chra+u8LidNRqNRCQkJeuGFF+TomLkp7QEAAAAAAAAAAICnKdMB+ObNm/XNN9/o6tWrkqRSpUrpo48+IvxGqry9a8l95SaFXD0ht5JV02wXcvWE3F1vq1atmqnuL1iwoFq3ThmOm7PIyEidPn1alSpVkpOTU16XAwAAAAAAAAAAAJi9TE2BfujQIQ0fPlzBwcFycHCQg4ODLl++rGHDhunw4cO5VSPMmMFg0GcTRqqgcZ8uHvdPMR16VGSogk74q6Bxnz6bMNJiRncDAAAAAAAAAAAAePoyNQJ8wYIFMhqNmjRpkjp37ixJWrVqlcaOHauFCxeqdu3auVIkzJu9vb2++nyMjhz5S77LVujc9XBZ2zgqIT5KpYs764O3WqtWrZqE3wAAAAAAAAAAAACyJVMB+NGjR9W4cWN16dLFtK1z587atGmTjhw5kuPFwXIYDAZ5e9eSt3ctGY1GxcTEyN7entAbAAAAAAAAAAAAQI7J1BTo9+7dU6VKlVJs9/LyUmhoaE7VBAtnMBjk4OBA+A0AAAAAAAAAAAAgR2UqAE9ISJCdnV2K7fb29kpISMixogAAAAAAAAAAAAAAyKxMBeAAAAAAAAAAAAAAADyrMrUGuCT5+vpqw4YNybbdu3dPktS6desU7Q0Gg9avX5/F8gAAAAAAAAAAAAAAyJhMB+D37t0zBd6P++eff7JdEAAAAAAAAAAAAAAAWZGpAPzMmTO5VQcAAAAAAAAAAAAAANnCGuAAAAAAAAAAAAAAAItAAA4AAAAAAAAAAAAAsAgZDsDXr1+frQtdv35dhw8fztY5AAAAAAAAAAAAAABIS4YD8A8//FDt2rWTn5+fIiIiMnyB48eP65NPPtHLL7+s/fv3Z6lIAAAAAAAAAAAAAACexCajDX///XdNnjxZY8aM0aeffqrGjRurevXqqlKlip577jkVKFBAMTExCg0N1cWLF3Xs2DH9+eefunTpkpydnTV06FD16dMnN18LAAAAAAAAAAAAAOBfLMMBeOXKlbVo0SLt3btXS5Ys0fbt27VlyxYZDIZU2xuNRpUqVUojR45U165d5eLikmNFAwAAAAAAAAAAAADwuAwH4Enq16+v+vXr6/79+zp48KACAwN148YNhYaGysHBQYUKFVLFihVVt25deXl55UbNAAAAAAAAAAAAAACkkOkAPEmBAgXUokULtWjRIifrAQAAAAAAAAAAAAAgS6zyugAAAAAAAAAAAAAAAHJClkeAS9LNmzcVFBSkBw8eSJLy588vDw8PFS1aNEeKAwAAAAAAAAAAAAAgozIdgMfGxmrhwoX6/fffdeXKlVTbuLu7q1u3burTp4/s7OyyXSQAAAAAAAAAAAAAAE+SqQA8MjJSffv21bFjx+Tk5KSGDRvKw8ND+fLlkyRFREQoKChIgYGB+vbbb/XHH39owYIFcnJyypXiAQAAAAAAAAAAAABIkqkAfObMmTp27JgGDhyowYMHy9HRMdV2UVFRmjVrln7++WfNmjVLH374YY4UCwAAAAAAAAAAAABAWqwy03jTpk1q1KiRRo4cmWb4LUmOjo764IMP1LBhQ23cuDHbRQIAAAAAAAAAAAAA8CSZCsBDQkJUuXLlDLevUqWKQkJCMl0UAAAAAAAAAAAAAACZlakA3M3NTadPn85w+5MnT8rNzS3TRQEAAAAAAAAAAAAAkFmZCsBfeukl7d69W9OmTVN0dHSa7aKjo/Xtt99qz549evnll7NdJAAAAAAAAAAAAAAAT2KTmcbvvfee9u/frx9//FG//fabvL29VaZMGeXPn1+S9ODBA126dEmBgYGKiIiQl5eXhgwZkqmCIiIiNG/ePB09elTHjx9XWFiYJk+erE6dOiVrN3r0aPn5+aU4vmzZstq0aVOmrgkAAAAAAAAAAAAAMH+ZCsCdnZ21ZMkS/fTTT/r999+1a9cu7dq1K0W7IkWKqG/fvnrrrbfk6OiYqYLu3bunWbNmqUSJEvL09NSBAwfSbGtnZ6dJkyYl25YUxgMAAAAAAAAAAAAA/l0yFYBLkqOjo4YOHaqhQ4cqKChIly5d0oMHDyQlhs9lypSRh4dHlgsqUqSIdu/eLTc3Nx0/flxdunRJu3gbG7Vv3z7L1wIAAAAAAAAAAAAAWI5MB+CP8vDwyFbYnRo7Ozu5ublluH1CQoKioqLk7Oyco3UAAICUbt26pSNHjuR1GTkiISFB4eHhunnzpqytrfO6nAwxGAyqVatWpn5XAgAAAAAAAIB/k2wF4HktKipKtWvXVlRUlFxcXNSmTRt98MEHypcvX16XBgCAxQkNDdWhQ4fUsmVL2dnZ5XU52ZaQkKDo6Gg5ODiYTQAeExOjbdu2qWHDhnJxccnrcgAAAAAAAADgmZOrAfiKFSsUGBioyZMn5/i53dzc9NZbb6ly5coyGo3atWuXFi9erDNnzmjRokWyscn6SzMajYqMjMzBaoGUoqKikv0JmBv68L/PxYsXValSJVlbWyshISGvy8k2o9Fo+tNcXo+NjY28vLx08eJFVaxYMa/LQR7jPgxzRx+GuaMPw9zRh2Hu6MMwd/RhmDv6MJ42o9Eog8GQoba5GoAHBgbK398/VwLwkSNHJvu+TZs28vDw0LRp07R582a1adMmy+eOi4vT6dOns1sikCFBQUF5XQKQLfThf4/r16/LxcVF0dHRkiRvb29J0t69e2Vvb5+s7fnz5/XDDz8oMDBQERERKlasmF566SUNHDhQDg4OkqT4+Hj5+vpq3bp1unLlihwcHFSxYkWNGDFClSpV0tq1a7Vo0SJdvHhRCQkJ+u9//6vXXnvNdI2jR49q6tSp+vvvv+Xq6qrOnTtr4MCBMhgMun79uiZMmKDTp08rIiJCtWvX1k8//WQ6Nqn2x61bt04lSpRQmzZtdP369WT7pk6dqubNm0uS/P39NX/+fN28eVPu7u5699135ePjk6z9tm3b9OGHH0qSPv74Y3Xp0kVS4s/M1KlTdfToURkMBjVr1kwffvihnJ2ddejQIb399tsp6ipevLjWr18vKfEXveDgYLMJ7ZH7uA/D3NGHYe7owzB39GGYO/owzB19GOaOPoynKaMzk5r1FOiP69u3r6ZPn649e/ZkKwC3tbVV+fLlc7AyIKWoqCgFBQXJw8NDjo6OeV0OkGn0YfNnNBoVExMje3v7DD059/DhQ9nZ2ZkC7CQODg7JAvALFy6ob9++io6OVs+ePVWuXDmtXbtWCxYs0N9//62ff/5ZkjRs2DBt3bpVZcqU0fvvvy8bGxvt379fly9fVq1atRQfH6+6devKxsZGZ86cka2trena9+/f17BhwyRJo0aN0o4dOzRnzhyVKFFCXbp0kcFgkJubm9zd3eXv7y8rK6tkdU+ZMkVGo1Hx8fEKDg7WrFmzVKxYMZUqVUq2trYyGAwqV66cBg8ebDrG29tbDg4OOnjwoD799FNVqlRJ/fv318KFCzVq1CitWbNGZcuWlSTduHFDkyZNkpOTkyIjI2VjYyMHBwfFxsbqvffe040bNzRixAhduXJFy5Ytk5WVlSZPnqxKlSppypQppmtu27ZNGzduVI0aNUz129nZqVixYqpUqVKmPm9YHu7DMHf0YZg7+jDMHX0Y5o4+DHNHH4a5ow/jaTt//nyG22YqAPf3989UIZcuXcpU++xycHCQq6urwsLCsnUeg8EgJyenHKoKSJ+joyP9DWaNPmxejEajAgOPyHf5RgXfiJCVjaMexkfJvVg+9ez2qry9a6UZhtvb28va2jrFetmPb5s3b54iIyPVu3dvjRs37v+xd+fhUVX3H8ffd2Yyk5kshCwkkAAhLEE2SUQQVARELeJSrbhRtIpLq9jWglVaKcWdatyKLWK1VsQWkc3+FJDKJlgBJQhB9j0hhED2zJLMzP39kTISExAQSAKf1/P4JHfOufd+73gz4cnnnnMAuOGGG7j88sv5/PPPWb16NTabjYULFxIVFcW//vUvYmNjARgxYgTBYBCLxcJPf/pTAB5++GE2bdqExWIJnefjjz+mrKyMu+66ixEjRnDJJZfwox/9iGnTpnHLLbfQvn17Xn75ZZYtW8acOXMwDKNWjddee21oDfDDM9XccccdoZDZMAzi4+MZOHAgERERtd6T9957D4Bf/vKXDBo0CJvNxh/+8Af+9a9/8fjjjxMMBnnsscfo3LkzSUlJzJ07N1T7rl27yMvLo3Pnztx77734fD6mT5/Ov//9b8aNG0eLFi249tprQ/+vXnvtNQDuueeeUP1WqxWHw6GfOwnR57A0dbqHpanTPSxNne5haep0D0tTp3tYmjrdw3KmHO/053CCAfhjjz12Qgc/kbnYT4WKigqKi4tDf0SXpufw+us+n6/BarBarURGRtYJeEREmjqfz8e4CVnkliSQmDaMDm1jQm0edwlZby0lZeZ8nhw/us6U5idi/fr1AFx00UWh15xOJz179uTTTz8lJycn9HqvXr3q/N62WCzfe47DUyu1bNkSgOTkZODEH74rLi7mww8/JDIykltuuaVW2+rVq7nggguw2+1cdtllPPHEE8TGxobO0apVq1pfD9f0t7/9jS1btjB37lxefvnlWseMjY3FMAxyc3PZtGkTO3fuBGpG1+/du5cuXbqE+i5evJidO3fSu3dvunfvfkLXJSIiIiIiIiIiInKuOqEAPCwsjBYtWtT5A/HRzJ8//7Sspe3z+aiuriYyMrLW63/5y18wTZNLL730lJ9TTr9gMMjixYtrTXHbEAKBAAcPHmTAgAFERUU1WB0iIqeSaZqMm5BFseUiUrt1q9PudMWQ2vV6CvNyGDchi4lPjz2jD7H9UKZpntR+06dPx+fzMXz48Fr/rrjxxhtD0ze99957LFy4kPDw8FrTk9d37l27dvHqq6/y61//Gp/PR2VlJQBFRUUUFRWRmJjIb37zG1555RWuv/56bDYbTqcTj8dDMBisddy///3vAIwcOfKkrk1ERERERERERETkXHRCAXinTp3Iz8/nvvvuO67+O3fuPKkA/N1336WsrIwDBw4ANSOg9u/fD9RMjVpaWsoNN9zA0KFDSUtLA2D58uUsXbqUSy+9lMsvv/yEzykNb/369bRu3ZpOnTo1dCmUl5fz+eefc9VVVzV0KSIip8SaNdnkliTUG34fKSG5G7tytpGdvZbMzIyTOlf37t3Zvn07K1euZPDgwQB4vV7Wrl0LQLdu3bDZav4J8tVXX1FcXEzz5s1D+x+eAv1YUlNTAdi3b1+tr23atDnuOr1eLzNmzMBms3HnnXfWahs1alTo+4SEBJYvX87mzZsBaNu2LZs2bQpNZZ6fnx+qqaCggOrqap5//nmef/750DFeffVVSkpK+P3vf899993HjTfeyJ49e4iLi2PYsGGYpkn79u1D/XNycli1ahUdOnTgsssuO+5rEhERERERERERETnXnVAA3rVrV7755hvy8/NDU46eDm+99RZ5eXmh7U8++YRPPvkEgOuuu47o6GgGDBjA559/zpw5cwgEArRt25bf/OY33H333cc1dao0PqWlpXTo0CG0nZ6eDsC6devqnYp37969XHHFFZimSd++fXn77bdDbbNmzWLs2LGh7cjISLp06cIjjzxCjx492LlzJ7/61a/Yu3cvgUCAVq1aMWLECIYPHw5AVFTUSY8mFGkKysvL2bdvH9XV1Sd9jKqqKvbv349hGNjt9lNY3dnNYrEQFxdHYmLiGT3vtPfnkZg27Lj6JqYNYNr0GccdgE+aNCn0uzclJYX77ruPTz75hGnTpmGxWEhLS+PDDz/k0KFDXHzxxaGp0a+88ko++eQTbrvtNm677TbsdjtffPEFAwcO5Mc//jEbNmzgm2++Ye/evUDNlOSBQICrr76aa665hpdeeonZs2fTpk0bFi1aBNQ8KAdQWVnJxx9/zNatWwE4cOAAM2bMoEuXLnTt2hWAuXPnUlxczHXXXUdSUlLoejZt2sSf/vQn+vfvT2RkJB988AEAF1xwAQC33347CxYsYNKkSRQWFvLWW29htVq57bbbaN68Oa+88sq37/u0aaxatYpbbrmFn/zkJ0DNGunh4eGEhYXx/PPPU1paygMPPIDT6Qzt99ZbbwFw1113NamR+CIiIiIiIiIiIiIN7YQC8F69erF8+XJ27dp1XAF4ZmbmSRV1+I/Yx3LkqCppmkzTxOfz4XA4MAwD0zRP6OGFOXPmYJomVquVlStXsm/fvtA6rIdlZGQwYsQI1q1bx9tvv819993H4sWLMQyDgQMH0rZtW0pLS3n11Vd54okn6N27Nx07dgRQ4CBnreLiYlasWEHXrl3rLCVxIgKBANHR0djtdqxW6yms8OwWCAT45ptvKCkpCT3oc7qZpknu/spaa34fi9MVw9b8CkzTPK7PwilTpoS+7927N8OGDWP69Om88sorzJ49m8rKSpKSkrj//vt54IEHQn1feukl/v73vzNnzhyef/55HA4H6enpoYehFi1axKRJk0L9Z82axaxZs+jbty8pKSlMnjyZZ599lmeffZaYmBhGjRrFsGE1IX9xcTGPP/54aN9du3bx+OOPM2rUKLp27YppmrzzzjtATch8pNjYWOx2O2+88QalpaUkJCRw55138vDDDwM1a5s/8cQTTJkyhaeeeorWrVvz0ksvhUZw/+hHPwoda8mSJQCcd955dO7cOVTbjBkzqKiooFWrVjz66KO1ati3bx8LFiwgISGB66677nvffxERERERERERERH51gkF4Nddd90J/SF22LBhoT9Ei0BNCLNmTTbT3p9H7v5KLDYnQb+HlKQI+l3Y+bhHXZumyZw5cwgLC2PkyJFMnjyZ2bNn8+CDD9bq17JlS4YOHcrQoUNDI/22b99Ot27d+OUvf0lpaSkFBQX8/e9/x+12n45LFml0srOzGThwIBERET/oOIFAAK/XS3h4uALwE9S6dWs++ugjOnXqdEYetvH5fFhszu/veASrzYnP5yM8PPyofQ5PCV6fTp068dprrx3zHDabjXvvvZd777233vaHHnqIhx566Kj79+rVi5kzZ9bblpKScsz6DMPgo48+Ct3DR2rRogWTJ08+Zu233HILt9xyyzH7ADz33HM899xztV4bM2YMY8aMOeo+rVq1YsOGDd97bBERERERERERERGpS3OFyxnj8/l49PfPkvXmV5gJw+jQ59ekXXA/Hfr8GjNhGOs2HyQ/v4BgMPi9x1q1ahW5ublceumljBgxAqvVypw5c+r0q66upqioiMWLF1NaWorVag3NXrB9+3b69u3Lj3/8Yw4ePMjvfve70OhvkbNZVVVVrfA7PT2d9PR0fD5fnb5btmxh1KhR9OnTh27dujF48GBefPFFvF5vqI/f7+dvf/sb11xzDd27d6d3796MGDEiFODNnj2ba6+9li5dupCens6sWbNqnWPNmjUMGzaMbt26cemllzJp0qTQwzD79u1jxIgRZGZmkp6eHpre+ru1f/e/3NxcAAYNGlSn7T//+Q9Qs/7zyJEj6dOnD+np6QwaNKjWsXNycrj11ls5//zzSU9P57HHHqv3/XzrrbdCx162bFno9e3bt3PnnXfSo0cP+vTpw1NPPUVVVRVQE746HI7j+rw7FRwOB0G/54T2Cfg99S4/oeUhGp7+H4iIiIiIiIiIiIgc3QmNABc5WaZpMm5CFsWWi0jt1q1Ou9MVQ5SrLX4i2LevgOTkpHqO8q3Zs2cD0K9fP7xeLz169CA7O5vVq1dz4YUXhvotXLiQhQsXAhAeHs6YMWOIi4sDakYHHl5v/uWXX+avf/0rAwcOpE2bNqfqskUapeMdcbx9+3ZuueUWvF4vP/3pT2nfvj1z587l9ddfJycnhzfeeAOA0aNHs3DhQlJTUxk9ejRhYWF88cUXbN26la5du+J2u+nVqxdWq5WNGzfWOkdZWRn3338/hmEwduxYFi1axJ///GcSExMZNmwYVVVVxMfHc+WVV4Z+7o/04osvhr7fuXMnf/7zn0lKSqq1vnb79u1rzQ7RvXt3oGYEe3h4ONdeey1Tp06tc2yv10ubNm2Ii4sLhebftXHjRl588UVcLletWST8fj+/+MUvyM/P59e//jXffPMNU6dOJSIiIjSN9plcZsEwDFKSIvC4S3C6Yr63v8ddQpuWkXVqdLlcFBUV1VluQs6soqKiHzyDg4iIiIiIiIiIiMjZ6qQD8NWrV39vH8MwiIyMpG3btjidJzb1qpxd1qzJJrckod7w+0i2sHCqAj7c7qOPVKysrGTBggUAPPXUUzz11FOhtlmzZtUKwHv37s0vfvELIiMjadeuHVFRUaE2l8vFxRdfDMA333zDP//5T/7zn/9w9913n9Q1ijQE0zTx+Xw4HI5THqhOmTIFt9vNiBEj+P3vfw/A9ddfz+WXX86KFStYuXIlgUCAhQsXEhUVxT//+U9iY2MBGD58eGh08/DhwwF4+OGH6wTg//73vykrK+Ouu+5i+PDh9OvXjx/96EdMnTqVYcOGkZqayksvvcSyZcvqDcCHDh0a+n7cuHEA3HHHHYSFhYVej4uL47LLLiMiIqLWexQREcFrr73G9u3b6w3Ae/XqRa9evUKfDd/l8Xj4zW9+w9ChQ9m3bx+rVq0KtS1fvpzdu3dz5ZVXMnLkSNxuN/Pnz+fdd98NBeBn2vCbh5D15lJSu13/vX0LdixhzD1X13m9Xbt2LF68mKqqKqKjo09HmWdUMBikqqoKu92OxdI0JsUpKyujuLiYgQMHNnQpIiIiIiIiIiIiIo3SSQfgI0aMOO6wxWKx0K9fP377299qiulz1LT355GYdnzrwYc5oigqLg5tT5o0KRRMpKSkYLVacbvdDBw4kJtuugmoCQFHjx7N/PnzQyEYQHx8PP369atzjsmTJ1NaWkqHDh0oKirio48+AqBz584nfY0iZ4ppmqxZk8209+eRu78Si81J0O8hJSmC4TcPITMz45SE4evXrwfgoosuCr3mdDrp2bMnn376KTk5Ofj9fqAmLD4cfh92PIHirl27AEJLEyQnJwOwe/fuE6q1qKiIuXPnEhkZWWdd5tWrV3PBBRdgt9u57LLLeOKJJ+rUejKeffZZ/H4/48aN4xe/+EWttu9el8vlonnz5hQWFnLw4EHi4+N/8PlPVGZmBikz51OYl0NC8tEfRirMyyEl5iAZGT3rtFmtVgYNGkR+fj4ez4lNqd4YVVdXs3fvXtq0aVPvdO+NUWJiIj179mwygb2IiIiIiIiIiIjImXbSAfiDDz7IunXr+Oyzz2jXrh0ZGRnEx8dz8OBB1q5dy44dO+jfvz9t2rRhw4YNfPbZZ6xdu5b333+fdu3ancprkEbONE1y91fSoW3McfU3LFZ81YHQ9pQpU0Lf9+7dO/T9TTfdxODBg0Pb/fr1Y/HixaHR4ccSFxfHzJkzeffddwkLCyM1NZWf/vSn9YblIo2Jz+dj3IQscksSSEwbVuvnyuMuIeutpaTMnM+T40c3mUDvSCe7tvG0adPw+XwMHz6cyMjI0Os33ngjqampOJ1O3nvvPRYuXEh4eDgvvPDCD6pz5cqVvP/++zz//PMcOnQotCZ6YWEh5eXl9e7T0Os2G4bBk+NHM25CFjvXbyOp/YBa06F73CUU7FhCSsxBnhw/+qgPUVgsltCDCk2d2+3G6/XSrl07XC5XQ5cjIiIiIiIiIiIiIqfASQfgffv2ZcqUKTzzzDPceOONddpnz57NH//4R+677z4ef/xx5s6dy6OPPspf//pX/vSnP/2goqVp8fl8WGwnOAW+YWHjxo0nNMJt8uTJtbbruy8PGzZsGMOGHd+IdJHGwjRNxk3IothyUb3LCThdMaR2vZ7CvBzGTchi4tNjf9BI8O7du7N9+3ZWrlwZetjE6/Wydu1aALp16xaa5vyrr76iuLiY5s2bh/YPBoPf+zOcmpoKwL59+2p9bdOmzXHX6fV6ee+99wgLC+POO++s1TZq1KjQ9wkJCSxfvpzNmzcf97GPJi8vD9M0GTNmTK3Xf/e731FeXl7nutxuNyUlJURGRjbI6O/DHA4HE58eS3b2WqZNn8HW/AqsNicBv4c2LSMZc8/VZGT0PKPrk4uIiIiIiIiIiIiInEonHYC/8sorDBw48Kgh4w033MDixYt55ZVXmDp1Ktdffz0zZ87kiy++OOlipWlyOBwE/Sc4Va4ZVAAj8h1r1mSTW5JQb/h9pITkbuzK2UZ29loyMzOO+/jfXW7gvvvu45NPPmHatGlYLBbS0tL48MMPOXToEBdffDF9+vTB6/VyxRVXsHDhQm677TZuu+027HY7X3zxBQMHDuTHP/4xGzZs4JtvvmHv3r1AzZTkgUCAq6++mmuuuYaXXnqJ2bNn06ZNGxYtWgTULLMBUFlZyccff8zWrVsBOHDgADNmzKBLly507doVgDlz5lBUVMT1119PUlJS6Ho2bdrEn/70J/r3709kZCQffPABABdccEGoz4wZMygsLAyda8aMGaSmpnLhhRdy4MABli5dypo1a4Caac1nzJjBhRdeSJ8+fXjllVdCx/nzn//Mtm3b+PnPf87AgQNJTk6mTZs2LF26lDfffJONGzfi9/v56U9/etz/P04XwzDIzMwgMzPjtK4hLyIiIiIiIiIiIiLSEE46AM/JyeGOO+44Zp927drx2WefhbbPO++8UJAg5w7DMEhJisDjLqk13e53mVgIBAOYwQD2MGuDhzENPV2xyHdNe38eiWnHN3NBYtoApk2fcUIB+HeXGxg2bBjTp0/nlVdeYfbs2VRWVpKUlMT999/PAw88EOqblZXFO++8w5w5c3j++edxOBykp6fToUMHABYtWsSkSZNC/WfNmsWsWbPo27cvKSkpTJ48mWeffZZnn32WmJgYRo0aFZqhobi4mMcffzy0765du3j88ccZNWoUXbt2xTRN3n77bQDuvvvuWtcTGxuL3W7njTfeoLS0lISEBO68804efvjhUJ8jj11SUsLjjz/ODTfcwIUXXsjOnTtrtWdnZ5Odnc2zzz7LjTfeWGsa8GnTpgE14Xrbtm0B+Mtf/sKTTz7Jyy+/jMvlYvjw4Tz44IPH/f/jTDAMg/Dw8IYuQ0RERERERERERETklDnpANxut7Np06Zj9tm4cSNhYWGh7UAgoDU2z1HDbx5C1ptLSe12/VH7uP2xbN64ia5dOpAY3+wMVldXfn5+k1w/Wc5epmmSu7+y1prfx+J0xbA1vwLTNL/3YZJjTQneqVMnXnvttXrbAoEAADabjXvvvZd777233n4PPfQQDz300FHP0atXL2bOnFlvW0pKyjHrMwyD+fPn19vWokWLOksjfNexjt2nT5/jni596tSpdV7r2LEj77zzznHtLyIiIiIiIiIiIiIip8YPWgN8wYIFTJkyhbvuuqtW0F1dXc0//vEPPvvsM370ox+FXt++fTstW7b8YRVLk5SZmUHKzPkU5uWQkFz/9M1Vtjas+GoJe3etI61d2wYbAW6aJmFhYfTv379Bzi9SH5/Ph8XmPKF9rDYnPp9PI3xFREREREREREREROSccdIB+COPPMKXX37JSy+9xDvvvEO3bt2IjY2lqKiInJwcDh06RFxcHGPGjAGgsLCQb775httuu+2UFS9Nh2EYPDl+NOMmZLFz/TaS2g+oNR26x11CwY4lpMQcZOQjozX6WuQ7HA4HQb/nhPYJ+D31/ixZLBYCgQBWq/VUlScnIRAIhNZcFxERERERERERERGRU+OkA/Dk5GRmzpzJCy+8wIIFC1iyZEmozW63c8011zB69GiSkpIASEhIYOXKlT+4YGm6HA4HE58eS3b2WqZNn8HW/AqsNicBv4c2LSMZc8/VZGT0bPC1v0UaI8MwSEmKwOMuqfXwyNF43CW0aRlZ789T+/btWb58Of369as1e4ecGcFgkG3btuFyufR5JyIiIiIiIiIiIiJyip10AA6QmJjI888/z9NPP83OnTupqKggMjKSdu3aYbfbT1WNchYxDIPMzAwyMzMwTROfz4fD4VAIJHIcht88hKw3l5La7frv7VuwYwlj7rm63ra0tDQMw2Dp0qWhdbxPht/vp7y8nKioKGy2H/Tr5JwTHx/PJZdc0tBliIiIiIiIiIiIiIicdU5JYmG320lPTz8Vh5JziGEYWptY5ARkZmaQMnM+hXk5JCR3O2q/wrwcUmIOkpHR86h92rVrR7t27X5QPW63m40bN3Leeefhcrl+0LFEREREREREREREREROhVMSgH/11Vds2rQpNAK8c+fOXHDBBafi0CIi8j+GYfDk+NGMm5DFzvXbSGo/oNZ06B53CQU7lpASc5Anx4/WzAoiIiIiIiIiIiIiInLO+UEB+Jo1axg7dix79uwBwDTNUODStm1bnn32WTIyMn54lSIiAoDD4WDi02PJzl7LtOkz2JpfgdXmJOD30KZlJGPuuZqMjJ4Kv0VERERERERERERE5Jx00gH41q1bGTlyJB6Ph4svvpg+ffqQkJBAYWEhK1euZMWKFYwcOZL333+fDh06nMqaRUTOaYZhkJmZQWZmBqZp4vP5cDgcCr1FREREREREREREROScd9IB+GuvvUZ1dTVTpkyhf//+tdruu+8+li1bxgMPPMBrr73GSy+99IMLFRGRugzDIDw8vKHLEBERERERERERERERaRQsJ7vjqlWruOqqq+qE34f179+fq666ipUrV550cSIiIiIiIiIiIiIiIiIiIsfrpAPw8vJyUlJSjtknJSWF8vLykz2FiIiIiIiIiIiIiIiIiIjIcTvpALxFixasXbv2mH2+/vprWrRocbKnEBEREREREREREREREREROW4nHYAPGjSIVatW8fLLL+Pz+Wq1+Xw+Xn31VVauXMnll1/+g4uUs59pmni9XkzTbOhSRERERERERERERERERKSJsp3sjg888ABLlizh9ddfZ/r06fTo0YO4uDgOHTrE+vXrKSoqonXr1jzwwAOnsl45i5imyZo12Ux7fx65+yux2JwE/R5SkiIYfvMQMjMzMAyjocsUERERERERERERERERkSbipAPw5s2bM336dJ5//nk+/vhjli5dGmpzOBzceOONjBkzhpiYmFNRp5xlfD4f4yZkkVuSQGLaMDq0jQm1edwlZL21lJSZ83ly/GgcDkfDFSoiIiIiIiIiIiIiIiIiTcZJB+AAsbGxPPvsszzxxBPs2LGDiooKIiMjSUtLIyws7FTVKGcZ0zQZNyGLYstFpHbrVqfd6Yohtev1FOblMG5CFhOfHquR4CIiIiIiIiIiIiIiIiLyvU56DfAjhYWFkZ6ezgUXXEB6enoo/J44cSKDBw8+FaeQs8iaNdnkliSQ0Kpu+H2khORu5JbEk5299swUJiIiIiIiIiIiIiIiIiJN2ikJwI+mpKSEvLy803kKaYKmvT+PxLTLjqtvYtoApk3/+DRXJCIiIiIiIiIiIiIiIiJng9MagIt8l2ma5O6vxOmKOa7+TlcMe/IrME3z9BYmIiIiIiIiIiIiIiIiIk2eAnA5o3w+Hxab84T2sdqc+Hy+01SRiIiIiIiIiIiIiIiIiJwtFIDLGeVwOAj6PSe0T8DvweFwnKaKRERERERERERERERERORsoQBczijDMEhJisDjLjmu/h53CW1aRmIYxuktTERERERERERERERERESaPAXgcsYNv3kIBTuWHlffgh1LGH7L1ae5IhERERERERERERERERE5G9hOpPPVV59YEFlYWHhC/eXckJmZQcrM+RTm5ZCQ3O2o/QrzckiJOUhGRs8zV5yIiIiIiIiIiIiIiIiINFknFIDv2LHjhE+gqavluwzD4Mnxoxk3IYud67eR1H4ATldMqN3jLqFgxxJSYg7y5PjRuodERERERERERERERERE5LicUAC+adOm01WHnGMcDgcTnx5LdvZapk2fwdb8Cqw2JwG/hzYtIxlzz9VkZPRU+C0iIiIiIiIiIiIiIiIix+2EAnCRU8kwDDIzM8jMzMA0TXw+Hw6HQ6G3iIiIiIiIiIiIiIiIiJwUy6k6UEVFBfv27TtVh5NzjGEYhIeHK/wWERERERERERERERERkZN2ygLwt99+m8svv/xUHU5EREREREREREREREREROSEnLIAXEREREREREREREREREREpCEpABcRERERERERERERERERkbOCAnBpVEzTxOv1YppmQ5ciIiIiIiIiIiIiIiIiIk2M7VQdyDRNhZZyUkzTZM2abKa9P4/c/ZVYbE6Cfg8pSREMv3kImZkZGIbR0GWKiIiIiIiIiIiIiIiISCN3ygLwhx56iIceeuhUHU7OET6fj3ETssgtSSAxbRgd2saE2jzuErLeWkrKzPk8OX40Doej4QoVERERERERERERERERkUZPU6BLgzFNk3ETsii2XERqt+txumJqtYc7m5HS6SqK6MO4CVmaYUBEREREREREREREREREjumUjQAXOVFr1mSTW5JAarduoddM02T/3vVsXr8Ej9sbmg7d793H+e/9i9tvv1XToYuIiIiIiIiIiIiIiIhIvRSAS4OZ9v48EtOGhbb91T5WLHydoK0VcR1uxR4eE2rzVh7k1akf8PWGZzUduoiIiIiIiIiIiIiIiIjUS1OgS4MwTZPc/ZWhac9N02TFwtcJj7+UlunX1Qq/AcIj4olpcyXFxkWaDl1ERERERERERERERERE6qUAXBqEz+fDYnOGtvfvXU/Q1opmiV2Puo9hWIlr2YXckniys9eegSpFREREREREREREREREpClRAC4NwuFwEPR7Qtub1y8hrm3/Y+5jmgEsFguJaQOYNv3j01yhiIiIiIiIiIiIiIiIiDQ1CsClQRiGQUpSBB53CaZp4nF760x7fqRgoBqno2bJeqcrhj35FZoGXURERERERERERERERERqUQAuDWb4zUMo2LGUgL/2dOj18bkPkdyqRWjbanPi8/lOd4kiIiIiIiIiIiIiIiIi0oQoAJcGk5mZQUpMIUUFW2tNh/5dVd5ywm1VNGsWHXot4PfgcDjORJkiIiIiIiIiIiIiIiIi0kQoAJcGYxgGT44fTSwrqfbsw1t5sFZ7MFCNp3w/YWYx6Z3SQq973CW0aRmJYRhnumQRERERERERERERERERacRsDV2AnNscDgcTnx7L+e/9i1enfkBMmysxDCumGcDpsJHWukWtkd8ABTuWMOaeqxuoYhERERERERERERERERFprBSAS4MzDIPbb7+Vrzc8S7HhJ65lJyyW+icnKMzLISXmIBkZPc9skSIiIiIiIiIiIiIiIiLS6GkKdGkUDk+H3tz8gt0bPsTjLqnV7nGXsCtnDs3NL3hy/GhNfy4iIiIiIiIiIiIiIiIidWgEuDQah6dDz85ey7TpM9iaX4HV5iTg99CmZSRj7rmajIyeCr9FREREREREREREREREpF4KwKVRMQyDzMwMMjMzME0Tn8+Hw+FQ6C0iIiIiIiIiIiIiIiIi30sBuDRahmEQHh7e0GWIiIiIiIiIiIiIiIiISBOhNcBFREREREREREREREREROSsoABcRERERERERERERERERETOCgrARURERERERERERERERETkrKAAXEREREREREREREREREREzgoKwEVERERERERERERERERE5KygAFxERERERERERERERERERM4KCsCl0TNNE6/Xi2maDV2KiIiIiIiIiIiIiIiIiDRitoYuQKQ+pmmyZk02096fR+7+Siw2J0G/h5SkCIbfPITMzAwMw2joMkVERERERERERERERESkEVEALo2Oz+dj3IQscksSSEwbRoe2MaE2j7uErLeWkjJzPk+OH43D4Wi4QkVERERERERERERERESkUdEU6NKomKbJuAlZFFsuIrXb9ThdMbXana4YUrteT7FxEeMmZGladBEREREREREREREREREJUQAujcqaNdnkliSQ0KrbMfslJHcjtySe7Oy1Z6YwEREREREREREREREREWn0FIBLozLt/Xkkpl12XH0T0wYwbfrHp7kiEREREREREREREREREWkqFIBLo2GaJrn7K+tMe340TlcMe/IrNA26iIiIiIiIiIiIiIiIiAAKwKUR8fl8WGzOE9rHanPi8/lOU0UiIiIiIiIiIiIiIiIi0pQoAJdGw+FwEPR7TmifgN+Dw+E4TRWJiIiIiIiIiIiIiIiISFOiAFwaDcMwSEmKwOMuOa7+HncJbVpGYhjG6S1MRERERERERERERERERJoEBeDSqAy/eQgFO5YeV9+CHUsYfsvVp7kiEREREREREREREREREWkqFIBLo5KZmUFKTCGFeTnH7FeYl0NKzEEyMnqemcJEREREREREREREREREpNFTAC6NimEYPDl+NM3NL9i5fk6d6dA97hJ25cyhufkFT44frenPRURERERERERERERERCTE1tAFiHyXw+Fg4tNjyc5ey7TpM9iaX4HV5iTg99CmZSRj7rmajIyeCr9FREREREREREREREREpBYF4NIoGYZBZmYGmZkZmKaJz+fD4XAo9BYRERERERERERERERGRo1IALo2eYRiEh4c3dBkiIiIiIiIiIiIiIiIi0shpDXARERERERERERERERERETkrKAAXEREREREREREREREREZGzggJwERERERERERERERERERE5KygAFxERERERERERERERERGRs4ICcBEREREREREREREREREROSsoABcRERERERERERERERERkbOCAnARERERERERERERERERETkrKACXJsU0TbxeL6ZpNnQpIiIiIiIiIiIiIiIiItLI2Bq6AJHvY5oma9ZkM+39eeTur8RicxL0e0hJimD4zUPIzMzAMIyGLlNEREREREREREREREREGpgCcGnUfD4f4yZkkVuSQGLaMDq0jQm1uSuKyHrzM1JmzufJ8aNxOBwNV6iIiIiIiIiIiIiIiIiINDgF4NJomabJuAlZFFsuIrVbNwBKS8vI23cAj8+PYVgxzXTyd1q5/8FHeWvKi1gsmtVfRERERERERERERERE5FyltFAarTVrssktSSChVTeCwSAbN21jx94ScLQkonkarpi2RDRPo1nyQL7e3Zy77vklPp+vocsWERERERERERERERERkQaiAFwarWnvzyMx7TIANm/ZQbXRHGdUEhZrWK1+FmsYyV1+wvodAcZNyMI0zYYoV0REREREREREREREREQamAJwaZRM0yR3fyVOVwylpWV4/Xbs4VFH7W8PjyFouNhbHEd29tozV6iIiIiIiIiIiIiIiIiINBoKwKVR8vl8WGxOAPL2HcDhivvefaw2J/Ft+jFt+senuzwRERERERERERERERERaYQUgEuj5HA4CPo9AHh8/jrTntcn4PcQGd2CPfkVmgZdRERERERERERERERE5BykAFwaJcMwSEmKwF1RhGFYv7d/lbcEl8uJYRhYbU58Pt8ZqFJEREREREREREREREREGhMF4NJoDb95CAd2fYZpBr6378FdS+jcYyBQMxLc4XCc7vJEREREREREREREREREpJFpdAF4ZWUlr776KiNHjqR3796kp6cza9asevtu376dkSNHkpGRQe/evXnkkUcoKio6wxXL6ZKZmUFKTCFV5dsIBqrrtPur/VSUV5K7fSWH9m8i96CNtdlrCLd5GqBaEREREREREREREREREWlojS4ALy4u5rXXXmPHjh2kp6cftd/+/fsZPnw4e/bs4eGHH+buu+9m6dKl3HXXXVRVVZ3BiuV0MQyDJ8ePpm3EOnZ//Q5V3pKaBtOkoqKS0tKD7N++gIoDX9LlkoeJjG3Pwf2bKKyI5tHfP6tp0EVERERERERERERERETOMbaGLuC7WrRowfLly0lISGD9+vXcdNNN9fabPHkyHo+HWbNm0apVKwB69OjBXXfdxezZs7nlllvOZNlymjgcDt6a8iJ33fNL1n/9GkHDhccXxO/34wiPJLHdZcQk3oBhGJQW5BBmHiTjsoc4uG8D4yZkMfHpsRiG0dCXISIiIiIiIiIiIiIiIiJnQKMbAW6320lISPjefp988gkDBgwIhd8A/fr1IzU1lXnz5p3OEuUMs1gsTPlrFoP7tSYluRWtOl5FjwG/pXPfB2me1I1qXyn5m+biPbici6+4H8MwSEjuRm5JPNnZaxu6fBERERERERERERERERE5QxrdCPDjUVBQwKFDh+jWrVudth49erBs2bIGqEpOJ4fDwcSnx/LTnz3Egfz9FO9ZiNXmJOD34HI5Oa/HQFok/4RgoArTNDEMg8S0AUybPoPMzIyGLl9EREREREREREREREREzoAmGYAfOHAAoN6R4gkJCZSUlFBVVYXdbj+p45umidvt/kE1yqlnmibeYAQDr/01pmkS8PuwWO0cyNvAxq8/Zc1/P8ZicxL0e3C6HHTqNoDyvBIqKysb5TToHo+n1leRpkb3sDR1uoelqdM9LE2d7mFp6nQPS1One1iaOt3D0tTpHpamTvewnGmHB8AejyYZgPt8PoB6A26HwwGA1+s96QC8urqajRs3nnyBclr4fD483gAVFRUABPxVfLXsL+BoTVzqzSSEN/u2r6eEnJxFlO1dx/Lly4mLi2uUITjArl27GroEkR9E97A0dbqHpanTPSxNne5haep0D0tTp3tYmjrdw9LU6R6Wpk73sJxJx5v9NskA/HDIXVVVVaftcDgeHh5+0scPCwujQ4cOJ72/nB6maeIMn0tkZCSmabJ8/ttEtbqcZoldQ+0lBTkU7PyM6iovWBx4gvHc9YsJpHfuSNf0VG68dgC9e1+IxWJp4KupeSpq165dpKam4nQ6G7ockROme1iaOt3D0tTpHpamTvewNHW6h6Wp0z0sTZ3uYWnqdA9LU6d7WM60bdu2HXffJhmAt2jRAoDCwsI6bYWFhcTExJz06G8AwzBwuVwnvb+cPm1bRVPlK6fk4B5MezIxSTXrwAf8Prau/hthrmQSOt2CzdEMMAj6PRTvWcq23f9h++4cPv3vPuzG6wy4uAt33HYNmZkZDT4y3Ol06n6TJsXv9+PxeAgEAni9XgKBAIFAoKHLOiXCw8MJCwtr6DLkDNPnsDR1uoelqdM9LE2d7mFp6nQPS1One1iaOt3D0tTpHpYz5UTyvCYZgCcmJhIbG0tOTk6dtnXr1tG5c+cGqErOhOE3DyHrzaXs2r2buA63AjUjv7eu/hvNkvvjat4ZEwMDC/6qMvI2TMURmULbCx/B7ogkUFVEVFQc28r2kPXmV6TMnM+T40eHZhUQkWPbsmULW7ZsoXnz5pimicfjYcuWLY1iVoUfyjRNysvLSUxMJCMjo6HLERERERERERERERGRk9AkA3CAK6+8kjlz5pCfn0/Lli0B+O9//8uuXbv42c9+1rDFyWmTmZlB8gfz+Lq4kKTwGABKCnIIcyUTGdeFQDCIgYVgsJrc9W8T1/ZyouK7EvBXYrNHEKiqxASCtniat+5AccUexk3IYuLTYxt8JLhIY1dSUsLu3bsZOnQohmGERoCHh4djtVoburxTwjRN/vvf/5Kbm0tKSkpDlyMiIiIiIiIiIiIiIieoUQbg7777LmVlZRw4cACAxYsXs3//fgBGjBhBVFQUP//5z5k/fz533HEHd9xxB263mzfffJNOnTrxk5/8pCHLl9PIMAwef2wUn674Ne6y/YRHxFGwcxmJ6bcTDAYBg2DAS/nBHJzNUomK73p4TwDCXHFUlO2jeXwKefvy6XJeN3blbCM7ey2ZmRrxKXIsJSUltG7dutbDIitWrOCvf/0rO3fuxDAMkpKSuPXWW7nzzjtJT08Hambm+O4sC36/n7fffps5c+awe/dunE4n6enpPPbYY3Tt2pVHHnmEzz77jIqKCqKjo7n44osZN24c0dHR5Obmcvnll9epb/Xq1URHR/PYY48xe/bsOu2bN28G4JlnnuE///kPeXl5AHz66aehsNswDNq0aUNxcbECcBERERERERERERGRJqhRBuBvvfVWKJgA+OSTT/jkk08AuO6664iKiqJly5a8++67PPfcc2RlZREWFsZll13GY4899oPW/5bGLzo6mg7tWpLQJobcvH143SVYbHb8VW4sVitWm53S/NW0PO/2I/YyAbBYwggEAlgsYVT6/AAkpg1g2vQZCsBF/sc0TXw+Hw6Ho1bYbZpmre2SkhIeeeQRoqKieOSRRwgLC2PLli0UFRV97zkefvhhPvnkE1JTUxk9ejRhYWF88cUXbN26la5du9KmTRt++ctfEh4ezvTp0/nwww+Jj4/n0UcfDR3jqquu4qqrrgptO53OWue46aab6NevX51z+/1+hg4dynvvvUdFRUWddovFgmma33sNIiIiIiIiIiIiIiLS+DTKAHzRokXH1a9jx468+eabp7kaaWwMwyAlKQIzLEh6x9bkbo4nOtJFWYUbq82JaZoE/D7CHM0AMAnWCu0Mw4ppBjEMK8FgEKcrhq35FXXCPZFziWmarFmTzbT355G7vxKLzUnQ7yElKYLhNw+p9wGR3NxcvF4vqampDBo0KLQcxff58ssv+eSTT4iKiuKf//wnsbGxAAwfPvx/MznAQw89RHl5ORUVFaxevZq1a9fW+fns0KEDl112GZGRkfWep3379vTt2xcAm+3bX3d/+MMfAJg1a1a9AbiIiIiIiIiIiIiIiDRdjTIAF/k+w28eQtabS2nb9TqCfg+GxYD/jdgMBnxYbeGhvmagCqvt21kBTDOAYVgwzQAWiwUAq82Jz+cjPDwckXONz+dj3IQscksSSEwbRoe2MaE2j7uErLeWkjJzPiPvrL28RFpaGgkJCWzatIkBAwbQokULLrnkEu6//35SU1OPer61a9cC0KtXr1D4fdjhn0mAO++8kw0bNgDQt29ffvGLX9Tq+5e//IXXXnuNqKgobr75ZsaMGVNr/4kTJzJx4kQAOnfuzNy5c4/7PRERERERERERERERkaZJAbg0SZmZGaTMnM/BfRtwusKp8pZgtYSBaWKxOgj4vQCYph8IYrHU3OrBYDVWq5VgsBqn49vbP+D31FmjWORcYJom4yZkUWy5iNRu3eq0O10xpHa9nsK8HP7+zgx+NuKmUJvL5WLq1KnMmDGD//73v2zatIlZs2axfPny457J41j++Mc/cuDAAf75z3+yfPlyZs6cyc9+9jNcLhcPPPAAXbp0wePxMGnSJN58803atWvHsGHDQvvfcccdDBw4EICIiIgfXI+IiIiIiIiIiIiIiDR+CsClSTIMgyfHj2bchCyiXHBgx6ckdbwet7cKi9WBxRqGz11AmCOKMLsrtF+1+xCR0XH43IdIa90CqBnh2qZlpKY/l3PSmjXZ5JYk1Bt+HykhuRsHNm/A56sKvVZdXU18fDyjR4/GarVSUFDAkCFDOHDgAIcOHTrqsXr27AnAV199RXFxMc2bNw+1BYPB0CjuHj16ANCiRYtaAXhsbCy/+tWvQvsUFBTwwgsvsHnz5lrnSUtLq3cNcBEREREREREREREROXspAJcmy+FwMPHpsaxZk82oh5+gcJcLqyuVoGnQLL4Tpfs+p2X6DaH+/qpywIdBJOG2Kpo1iwagYMcSxtxzdQNdhUjDmvb+PBLThn1/R6B5q/MpK/92zexdu3bxwAMPMGTIENq1a8f+/fvxeDzEx8fTokWLUL9JkyaFQu2UlBSGDRvGlVdeySeffMJtt93Gbbfdht1u54svvmDgwIF06dKFV155hX79+mG325k5cyYA6enpAEyfPp01a9aQkZFBdXU17777LgCZmZnHdR1LliyhsLAQr7dmpoiPP/6YlJQUrr5anwMiIiIiIiIiIiIiIk2dAnBp0gzD4IILMlmycDqPT3iB3QerqSQNf1QP9mz4gPKDOUTEplPtPgRBD06XkzBKSO+UBkBhXg4pMQfJyOjZsBci0gBM0yR3f2WtNb+Pxe6IxO93Y5omhmEQGxtL165dmTdvHgcPHsRut9OrV686a3FPmTIl9H3v3r0ZNmwYL730En//+9+ZM2cOzz//PA6Hg/T0dDp06EBERASFhYW8+OKL+Hw+EhISuP322xk9ejQA7dq1Y+7cuSxatAifz0fr1q0ZP378cQfYb775JqtWrQptZ2VlkZycrABcREREREREREREROQsoABczgoOh4M/Pf07srPX8u70j/hmcz72QBk7Pn+K6KQLSWp/GXFxiSS3iqVZs2jcFUUc2LmMlOYHeXL8aE1/Luckn8+HxeY8wb0soQA8Li6O5557jvDwcKxWa52e352S/Eg2m417772Xe++9t972999//6j79u7dm/fee++o7c899xzPPffcUdunTp161DYREREREREREREREWnaFIDLWcMwDDIzM8jMzMA0TXw+H2FhYaxatZoZc/7Dhs2fsiK7EndlBXZbgJZJsSRGtSMnZwOZmRkKweWc43A4CPo9J7hXUD8rIiIiIiIiIiIiIiLSaCkAl7OSYRiEh4cDkJmZwex/LyK25fl06tOXyOgWoQDP4y4h662lpMycz5PjR+NwOBqybJEzyjAMUpIi8LhLcLpivre/z+fmXAjAA4FArSncRURERERERERERESk6dBf+OWsZpom4yZkUWy5iHbdf0xUs8Ra4V24sxkpna6iiD6Mm5CFaZoNWK3ImTf85iEU7Fh6XH0L9q6n6FAhgUDgNFfVcEzTZNu2bSQkJDR0KSIiIiIiIiIiIiIichI0AlzOamvWZJNbkkBqt26h10zTZP/e9WxevwSP24vF5iTo9+D37uP89/7F7bffetaPcBU5LDMzg5SZ8ynMyyEhudtR+xXm5dAyupgLLxzKxx9/jN1uxzRNPB4PTqfzrBgxbZom1dXVdOzYkcTExIYuR0REREREREREREREToICcDmrTXt/Holpw0Lb/mofKxa+TtDWirgOt2IPjwFqgi932T5eeedDvt7wrKZDl3OGYRg8OX404yZksXP9NpLaD6g1HbrHXULBjiWkxBwM/Vy0adOm5mfG7Wbjxo2cd955uFyuhruIU0gPv4iIiIiIiIiIiIiING0KwOWsZZomufsr6dA2JrS9YuHrhMdfSrPErpimSfH+9RTsXEZ1tQ+rzUmVp4j/fF7E/p+P5u03Xz0rRrWKfB+Hw8HEp8eSnb2WadNnsDW/AqvNScDvoU3LSMbcczUZGT1rhcOGYdT5T0REREREREREREREpKEpAJezls/nw2Jzhrb3711P0NaKZoldCfh9bF39N8JcySSm305YeDMAAn4PzrAq1m+czd33/YbXX5uokeByTjAMg8zMDDIzMzBNE5/Ph8PhULAtIiIiIiIiIiIiIiJNioa3ylnL4XAQ9HtC25vXLyGubX9M02Tr6r/RLLk/iR2vC4XfAJgmdmdz2p4/gt2VPRg3IQvTNM988SINyDAMwsPDFX6LiIiIiIiIiIiIiEiTowBczlqGYZCSFIHHXYJpmnjcXuzhMZQU5BDmSiYqvmvtHUwTq8XANE1MM0BYZHtyi+PJzl7bIPWLiIiIiIiIiIiIiIiIyInRFOhyVht+8xCy3lxKSvpVoenQC3YuIzH99lr9TNOktGAtZfn/JRCowmpzUu0poqR5BC++8jVT356k0bAiIiIiIiIiIiIiIiIijZwCcDmrZWZmkDJzPkUFWwn6PZimSXW1r9a058GAj13ZfyM8shUtzxv+7Xrg1W6c9mpyct7jt79/hqfGj9F64CIiIiIiIiIiIiIiIiKNmKZAl7OaYRg8OX40sayk2rMPd9k+rP8bCQ5gBoPsyp5CbOv+tOp8A2HhzTBNE7/fj9/vx1Ntx5U0kNXbk7j/wUcJBoMNeDUiIiIiIiIiIiIiIiIiciwKwOWs53A4mPj0WMY+dC3FOz+kylNEwO8hUO2m7EA2rug2xCR2ByAQCBAIBgkG/YQ5XFhtTixWO81SBrF2Vww/G/lLfD5fA1+RiIiIiIiIiIiIiIiIiNRHAbicEwzD4Pbbb2XABRHERIIzrIpmzSIpL1hFXJsBQE34bWKAaWIQxGKxUeUpprqqkkMH9uCM683CzzbTf/AtrF79JaZpNuxFiYiIiIiIiIiIiIiIiEgtCsDlnHF4OvRu7azkbpxNwF8VWg/cNM2a/wJVmMEqbGEOKop3UeUtJ7J5B8KjWxMek4Y9Ko1g4h3cNeZ9+l52A//97xcKwkVEREREREREREREREQaCQXgck5xOBy8/ear9GxbRPHehWCaBPweqn0VBANVWG02wuwuKkv2YnM0wxERT9A0CfgDGNZw7M44ouO70qrrSMLb3sN9v3mF3/7uGU2LLiIiIiIiIiIiIiIiItIIKACXc47FYuH11ybSp/1BLIGDRLrsWK1W7A5XaNpzsGC1OQAwLHYsVgcGFgLVHiy2cAJBk+Ytz8cV14etBfGMm5ClkeAiIiIiIiIiIiIiIiIiDczW0AWINASHw8Gfnvkd+wt+w8HSTbgrDWxhEZhmgOqqSiKbd8CwhBEIBDCMmh+Tal8pFpuDssINHNy9CAtBDIuN/bt2sj0qjPPf+xe3334rhmE08NWJiIiIiIiIiIiIiIiInJsUgMs5yzAMfv3gCLLe/IqgJR1Xs7YYhsGB/B1Yw5xUV7kxrOGh/of2LKLKfYDK4h206vJTnBGxALhLdhAVHcOrUz/g6w3P8uT40Tgcjoa6LBGR0yoQCLB27VpKS0ub9MwXhmEQGRmJxaLJcERERERERERERETOJgrA5ZyWmZlBysz55O+04oxuDVgxjJowxDTB8r9VAsoK11O4YwFtM0cRndAVCIaOYRhWwl2xxLS5kmLDz7gJWUx8eqxGgovIWcc0TRYtWkT79u3p3r17k/6cCwaD7Ny5k/Xr19OlS5eGLkdEREREREREREREThEF4HJOMwyDJ8eP5v4HH+Xrr/eSfN5PMM1vw+1qXymH9i6h/MA64ttdQXRCN0wCWI8YMWiaAQzDgmFYiWvZiT3fbCM7ey2ZmRkNcEUiIqeP2+3G4XCQlpbW0KWcEh07dmTLli1UV1c3dCkiIiIiIiIiIiIicoooAJdznsPh4K0pL3LXPb9k/brXOHiwkPDodvg8ZdidscS17o+vPI/4toMxCWJAaNRjMFiN1WoFoyYIt1gsJKYNYNr0GQrAReSsU1VVVWeJh71793LFFVdgmiZ9+/blqaee4vLLLz/qMZ599lny8vKYNGlS6LWYmBh69uzJY489Rrt27Vi5ciV33HFHrf2ioqL48ssvQ9uLFi3i7bffZsOGDVRVVREXF8f555/P7373OxITE8nJyeGpp55i48aNeL1ebrjhBp577rk69djtdgXgIiIiIiIiIiIiImcRBeAigMViYcpfsxg3IYu1W2IpcjfH1fFa7JHJGIaNAzs/weaIxMCsCbz/p9p9iMjoOIKBapyOmh8npyuGrfkVmKbZpKcHFhE5HnPmzME0az4bV65ciWEYvPjiiwB8/vnnfPDBB1x44YXcdtttAPTo0YO8vDwABg0axNChQ1m2bBlz585l7969fPzxx6Fj33rrrfTu3RuAsLCw0OvTpk3jiSeewOVy8dOf/pS2bduyd+9ePvroI/Lz80lMTMTr9dKmTRvi4uL4z3/+c6beDhERERERERERERFpYArARf7H4XAw8emxrFmTzaiHn8BjdRI0DWz2aKxWB1aLpVag7a8qB3w4wlvhqdhPWusWoTarzYnP5yM8PLwBrkRE5MwwTZM5c+YQFhbGyJEjmTx5MnPmzOHBBx8EoKysjA8++ICUlBSGDh1aZ//27dtzzTXXMGjQIObOncv27dspLi4OtXfr1o0BAwYQERERes3r9fLCCy8A8Nprr9GvX79Q2y9/+cvQaO5evXrRq1cv/vnPfyoAFxERERERERERETmHWL6/i8i5wzAMLrggkyULpzOgWzHVB+Zjt7iBqlrTnvsq9hOoKiI2vi1VvnIcVh/NmkWHjhPwe+pMEywicrZZtWoVubm5XHrppYwYMQKr1cqcOXOOe3+v10tRURH//ve/gZppzps1axZqHzduHJmZmfTr14+33noLgK1bt+J2u4mIiAiF3+Xl5RQVFVFaWoppmqfuAkVERERERERERESkydEIcJF6OBwO/vTM71m5chUPPzqRsoJiyg6sw2aPxGq1EhkdB0ZzDh3YTaCqlMjoGL5auwmnw0ZccwetW0Zo+nMROevNnj0bgH79+uH1eunRowfZ2dmsXr2aCy+88Hv3nzp1KlOnTgWgWbNmPPHEE1gsFuLj43n44Yfp2LEjRUVFvPjii0ycOJHOnTsTFRVV5zgjR47k66+/BuDee+9lzJgxp/AqRURERERERERERKQpUQAuchSGYXDRRX34fMlMpr33T159579EtL0KDIPSQ3swMYhu3gqnqx38L+sOBqpZ89936NG6EJ/Pp1HgInLWqqysZMGCBQA89dRTPPXUU6G2WbNmHVcAPnToUG666SbCwsJwOByUlpbi8/lo37497du3D/XbsGED//znP9m8eTO33347ERERVFZW8t///pe+ffvy+OOP8+677zJ37txTf6EiIiIiIiIiIiIi0qRoCnSR72EYBsNvv40BF0TQJqEapx1i4tuQmNIVZ0TzUPgNUH5wMy5HNWFJNzBuQpam4hWRs9aCBQtwu90MHDiQ1157jddee41JkybhcDiYP38+brf7qPsGg0ESEhJISEigqKgIt9uNw+Hg/PPPx+FwMGnSJMaPH8+MGTP429/+xv/93/9hsVjIyMjA4XAwevRoAEaNGsXLL7/Mjh07KCoqqnWOAwcOMGPGDNasWQPArl27mDFjBrt27Tpt74mIiIiIiIiIiIiINDyNABc5DoZh8OT40dz/4KPs3t2c5C4/qdVe5S3h0K6lWAL5XHzF/djCHOzK2U529loyMzMaqGoRkZNjmmZoFoujLedwePrzm266icGDB4de79evH4sXLw6NDj+soKCA/Px8CgoK8Hq9REREYLVaufrqq7FYaj+P17FjRxYvXsy///1vTNOkXbt23HvvvfTs2ROA4cOHk5iYyN///nf+8Y9/EAwGiY+P55prruGKK64AYOfOnTz++OOhY2ZnZ5Odnc2zzz5LamrqD32LRERERERERERERKSRUgAucpwcDgfNY+PpEtWdnVv+hdvtwWpzEvB7cLmcnNdjIIkpN4XCosS0AUybPkMBuIg0CaZpsmZNNtPen0fu/kosNidBv4eUpAiG3zykzmfZ4bW7v2vy5MmYpklZWRn5+fm8/vrrVFRUsGvXLlq2bMl5553HVVddxaOPPnrUWq666iquuuqqY9Y7ePDgWsH7d/Xp04fNmzcf8xgiIiIiIiIiIiIicvZRAC5ynEzTJK/ATYc+fWnbsS+maRLw+7Da6h8h6XTFsDW/AtM0jzqCUkSkMfD5fIybkEVuSQKJacPo0DYm1OZxl5D11lJSZs5n9K9GHvUYXq+X/fv3s3//fg4ePEhUVBRJSUlkZmYSFRWlz0EREREREREREREROSMUgIscJ5/Ph8XmDG0bhoEtLLxWn++G4labE5/PR3h4+HcPJyLSKJimybgJWRRbLiK1W7c67U5XDKldr6cwL4esV/7GVZdfBEAgEKCwsDAUelssFhITE0lLS6N37951pjVvrCorK3E4HA1dhoiIiIiIiIiIiIicIgrARY6Tw+Eg6PfUed00TfbvXc/m9UvwuL2haYOdrnBcRh52u/3MFysicpzWrMkmtySh3vD7SAmtupK7cRN79uzlvffeIywsjNjYWBISEujevXutz7pDhw6d7rJ/sGAwyI4dO7DZbFit1oYuR0REREREREREREROEQXgIsfJMAxSkiLwuEtwumIA8Ff7WLHwdYK2VsR1uBV7eEyov7fyIIe2fcBjjz/Hk+NHa4ShiDRK096fR2LasKN3CHqxejdjBEpo1SqJTVs2MGL4DVRVVQHg9/spKCg4Q9WeOoZhEBsbq4eUmrDS0lJKS0sxTbOhSzklHA4HCQkJeiBDRERERERERETkB1IALnICht88hKw3l5La7XpM02TFwtcJj7+UZold6/Q1g356XfYziiv2MG5CFhOfHqs1cEWkUTFNk9z9lbXW/K7DsBG0t8G0dsdiWNi6aTVdu3Y96ueZ3+8/PcWeQhaLBYvFgtvtZuPGjQ1djpyE7du3s337dpKTk5vMdPvf5+DBg6xfv55BgwYpBBcREREREREREfkBFICLnIDMzAxSZs6nMC8HfyBI0Naq3vC7yltOuK2KZs2ioVk3duVsIzt7LZmZGQ1QtYhI/Xw+Hxab89idDBumrXlo02pz4vP5CA8Pr9Vt3759fPnllzidzkYfSPr9fux2O7169WroUuQkBAIBvvnmG4YOHdro77UTtXnzZjZv3kyXLl0auhQREREREREREZEmSwG4yAkwDIMnx49m3IQsPl6SQ5tev63VHgxU43MfItxWRXqntNDriWkDmDZ9hgJwEWlUHA4HQb/nhPbxV7sxTRPTNEOjwD0eD9nZ2QwZMoSwsLDTUeopt2vXLrKzs4mIiGjoUuQEeTwemjdvHgq/09PTAbBarTidTlq3bs3ll1/OvffeG3pQY8SIEaxatYo33niD/v37A/DCCy/wxhtvMGrUKB566CH+/Oc/M2nSJODbKfL79u3LH/7wB5o1awbAsmXLePnll9mxYweGYZCUlMStt97KnXfeCcCUKVOYOXMmu3fvxjRN3nnnHfr06QPA2rVrycrKYuvWrbjdbtq0acP999/PtddeG7q2+Ph4duzYcQbeRRERERERERERkbOXAnCRE+RwOHjuqcdY95NfYjfcVBbvwDCsmGYAp8NGWusWNGsWTTAYDO3jdMWwNb+iVmAkItLQDMMgJSkCj7sEpyvmqP1M02T/3vVsWLMAX/le7hr1AkG/h5SkCIbfPISWLZNITk5uMuE3QNu2bdmwYYMC8Caqvt+lzzzzDMXFxcyaNYtJkyaxYsUK3n33XWy2E/vn7qBBg7jqqqt4//33+b//+z9iY2P5/e9/T0lJCQ899BBRUVE88sgjhIWFsWXLFoqKikL7VlVVMWDAABYuXEheXl6t4+7cuROAn//85/h8Pv785z/z29/+lo4dO9K5c+fQdZ0ta5qLiIiIiIiIiIg0FAXgIiehqqqKmNhE0s7rAEAwGMRisVBaWkbevgNs27mvViie3KoFVlt4vdMGi4g0pOE3DyHrzaWkdru+3nZ/tY8VC18naGtFdOshpHdoU7O8A+Bxl5D11lLaxBRw283XhkaGn3feeQCsW7cOh8OBz+ejR48eQM0Uz/DtqF2A8PBwWrVqxYgRI7j99tsBeOyxx5g9e3adejZv3kxpaSmPPfYY33zzDUVFRcTFxXH99dfzq1/9CovFctR9gdCIXMMw9EDSWWbIkCE4HA5uv/12hg4dSnZ2NvPmzas1wrqioiIUWHu93nqP0759e3784x8TGRnJV199xa5duwDYu3cvXq+Xdu3aMWjQIFq2bFln31GjRgGQnZ1dJwAfOnQoN9xwQ2h73bp1/Oc//2HTpk2hAFxERERERERERER+OAXgIiehvmmDN27ahtdvx+FqSYTr21GQwUA1O/YeYt/Gb850mSIi3yszM4OUmfMpzMshIblbrTbTNFmx8HXC4y/F2awNYWZxKPyGmtktUrtez76tn7Jj514io+PA+HZN5srKSux2+zHPP3HiRCoqKnj55ZeZMGECffv2pV27dqH2m266iX79+tXap7y8nB07dnDzzTcTGxvLlClTmDx5MvHx8YwYMYLbbruNSy+9NNT/X//6F6tWraJt27ZaW/kc4HA4uOyyy3j33XdZs2ZNrQD84Ycf/t79vV4vBw4cYNmyZQBkZNQsX9K+fXtatGjBxo0bGTBgAC1atOCSSy7h/vvvJzU19XuPe+TPwqFDh/j666+x2+1ccMEFJ3iFIiIiIiIiIiIiciwKwEVOwnenDd68ZQfVRnOcUVF1+lqsYVjDwrE6YvnDEy8y8emxGnUoIo2GYRg8OX404yZksXP9NpLaDwhNh75/73qqjQSiXXGEmcWkd0qrtW8wGGTzlh1YScC0WrGGRWOzO0PtBw65cbt9xMXFhF777lIQffv2pbKykr///e+Ul5dTXl5e6xzt27enb9++AKGprJOSkvj444+xWq1AzawczzzzDBs3bgTg/PPP5/zzzwfgs88+48svv8TlcjFp0iSi6vmclrPP4WnEv/v7dvTo0XTrVvOgxwcffMBHH31UZ9+pU6cydepUoGY69Pvvvx8Al8vFBx98wDvvvMPnn3/Opk2bmDVrFsuXL2fRokXHvQTA/v37uffeeykuLub555+ndevWJ32dIiIiIiIiIiIiUpcCcJGTdHja4OatB+L12+sNvw87tGspPfveRG7JdrKz15KZmXEGKxUROTaHw8HEp8eSnb2WadNnsDW/AqvNyfqvV9M280HatY6pNfL7sMMP/7hcTmx2Px5POVFHBOD28Bi8fg9btu4MvbZjVx72MGtou3///qHvb7zxxtBU6YdNnDiRiRMnAtC5c2fmzp1ba03nYDDI0qVLAeqMFN+7dy9jxowhGAzy1FNP0alTp5N5e6SJ8Xg8LFmyBPh29PZhnTt3Dt0nn3/+eb37Dx06lAEDBvDyyy+zaNEi5s6dy4033kh1dTUJCQk88sgjABQUFDBkyBAOHDjAoUOHSEpK+t7aNm/ezH333UdpaSmvvfYaAwYMOPkLFRERERERERERkXopABc5SYenDV69bhnNkgcetV9pQQ6WQD6JKTfhjWvNtOkzFICLSKNjGAaZmRlkZmZgmiZer5c7f/4kHTIy6+1fWlp2xMM/XiyGlWAwGDqWaZqUlx7AHh6J4YgPve6ISMQMBkLHmfDEMwRN+Oe0fzB37lwGDx7MoEGDQu0jRoxg4MCBGIZBRERErRqqqqp49NFHWbFiBSNGjOCaa64JtXm9Xh566CFKSkr42c9+xtChQ0/VWyWN1Lx58yguLmbmzJnk5eWRkZHBkCFDTvg4SUlJxMTE8PDDDzNmzBj+9Kc/ceWVV7Jv3z5+8YtfMGTIEFJTU9m/fz8ej4f4+HhatGgBwOrVq9m1a1donfElS5awZ88ehg0bxsaNGxkxYgTl5eX87Gc/o7Kyko8++oiOHTvq4QwREREREREREZFTSAG4yEkyDIMn/vAbel38E7xuD3Gpl2EPjwm1V3lLOLRrKZZAPhdfcT+GYeB0xbA1vyI0NauISGNkGAaGYWCxOY/aJ2/fARyult/ZzwJmkISERA4c2E9RSSWtU1M4sLdmBHhCi5oRsr4qf2ifLt0yiU1IobjUzasvPsXcDz8mrX1HKirdAETHxJPUqi32MCuxzaNDU6iXlZXx4IMPsmrVKkaNGsVDDz1Uq5bx48ezceNGevfuHRqxK2e3sWPH4nQ6SU5O5sEHH+S+++6rNVvAsZimid/vp0ePHvj9fs477zwSEhKYN28en376KX/7298YMWIEPXr04OOPP+bgwYPY7XZ69erFmDFjsFgsAMycOZPZs2eHjvvWW28BhALww1P8v/3226E+o0aNatIBuNvt5sCBA/j9/u/vfIbZbDYSEhLqPDwjIiIiIiIiIiJnNwXgIj9Q1/P7EJHYmU3r/oXb7cFqcxLwe3C5nJzXYyAtkn9CMFBFMBgkGKjCYg3H6/Xi9XoVhItIo+VwOAj6PUdt9/j8RLhqr3lsmkEwLPS9+DLmzp7O88+O44Lel/DVquUAXHrZFXi9Pky+nQJ9+YrPsFms/HvOdACSWrXFF4jA76/5fNyxYzcr/vsVmEH81V4uvbgPSUkJ3H777WzdupVLL72UtLQ0PvroI2JjY+nbty/Tpk1jzpw5WK1WBg8ezIIFC0Ln69Gjh9ZcPsts3ry51rZpmnXWmj+8pveRxowZw+jRo9m7dy+ffPIJffr04a677iImJibU5y9/+UutfV566aVj1vLcc8/x3HPP1dt24403cuONN37f5TQpJSUlLF++nPbt2x/3GuhnktfrZcmSJfTt25fY2NiGLkdERERERERERM4QBeAiP4DD4cAMeElq3Z2k1t0xTZOA34fFaqcgN4eNXy9ixcK3cVeWEsSKGazG7y2iz8BvaNUqGTPoI719C+68/VoyMzNq/bFeRKQhGYZBSlIEHncJTldMrbZgMIhhWGu/ZgZCo2BvG34H1rBwViz7D7Nn/IPYuAR+cvOd/GzkAwRNA4v1231fyXoai8VC89h4hl47jB//5E5sDicYNcea99Es5n00K9Q//R8zyNuXz9atWwH47LPP+OyzzwC48MIL6du3L/PnzwcgEAjwzDPP1Krz2WefVQB+FjJNE7fbTVFxGVXVgZr7xwyGZg5wuVy1fscGAgF27tzJli1bSEhI4OKLLyYyMrIBr6BpWrVqFYMGDcLlcjV0KUeVmprK0qVLueqqqxq6FBEREREREREROUMUgIv8AN8NiGr+uG7w2fxJ+I0ESko9hMf3IalHX/Zt+gB7REtiWvXB6YzExI2VCsz4FmS99TkpM+fz5PjROByOhr4sEREAht88hKw3l5La7fpar1ssFkwzUOu1QFUFTmcUAA67g5H3j2Hk/WNC7UG/D4vFAKPmnx4ffbo+1OarLCAyOgFfVQCLtWYU6ejHnuNXD/+WqGY1aytjmlSUFWIaYVhsqXyy5Gus/wvSzWCAal85dqufYDDIO++8ExoBrAeLzj5Wq5Xq6urQdjAYZN++AqoCNsIczXHYv33AwgwGKDhYjt1aRqtWiQQCAbZt28b27dtJSUlh0KBBhIeHN8Rl1Mvv9x/3tO2NQTAYrBN+L1u2jJdffpkdO3ZgGAZJSUnceuut3HnnnaSnpwOwbt260L939u7dyxVXXIFpmvTt27fW9PCzZs1i7NixXH311aHR99u3b+fqq68mOTmZRYsWUVZWxl133cXOnTupqqqiRYsW3HDDDYwaNQrDMAgPD9eMOyIiIiIiIiIi5xhLQxcg0tQNv3kIBTuWAjUj0FYsfB1H3CWUl+4nts0VtOhwLfs2fUDzlP4kdrwWV1QSWJ2YlmiC1nj25BWR2vV6io2LGDchS3+kFZFGIzMzg5SYQgrzcuq0OR02goGaELLi0A6CAR82uxP+Nw16LaaJxWIQDJpQTyBtGBaqqqqwWL4N/gyLlWAwGNquKCvEsEUSFh6D1eqgutpfq6/dGYMv6GTzlh3s2JXHzj372bErj725+VRWVoamxQ4Gg6Hv9XnbNIWHh+N2uzl48CCmabJvXwF+IwK7MwbDUntmgsP3hrvaxtKln7FgwQJM0+TKK6+kZ8+eoXD08H3RkAKBAF9//TXJyckNWseJ+O4DJiUlJTz00EMcOHCARx55hLFjx3LxxRdTVFR01GPMmTMH0zSxWq2sXLmSffv2nXAdvXv3ZuzYsYwdO5aqqiomTZrE0qVLj1qniIiIiIiIiIic3ZrOEBORRiozM4OUmfMpzMvBHwgStLXCxCTMlUxUfFdKD+TgiEwmMv48DA6vSWqlqroKAwsVXpMvVn9NVISLvCIrX321hl69LmjoyxIRwTAMnhw/mnETsti5fhtJ7QeEpkNPbtWCzdt2UnlwIw4jn0MlFxIIBGpGZZvBWscJBv047DZ8Vf56zlKzdrhp1h2tbfxvGuvqah+mEYYtzHm4gWCgdljp9foImmFgjcIa5qwJ44FgMEDe/kMEqvOx28PBUnPMokOFoWBcmhbDMLj88stZsWIFBw8eYs++MsIjW9TbNxiopspbgr/aA6ZJWtsW7N27lz179lBeXs7+gkN4fX4MixUzGCDcYSMpMY6oqKh6Q9Mj1xc/nlD1RPoHg0G6du1KYmLi8b0RjdDevXvxer20a9eOQYMG0bJly2P2N02TOXPmEBYWxsiRI5k8eTKzZ8/mwQcfrNWvuro6FKKXl5fXaouOjubRRx+lqKiI4uJiZsyYQWFhoUJvEREREREREZFzmAJwkR/oyIDo4yU5tOn1W3atm05i+u0AFO1ZRlKXWzGoGd0UCAQwAYstnEC1hypPCft2LsBqs2OaJjeOeJwbhvbljtuu0brgItLgHA4HE58eS3b2WqZNn8HW/AqsNicBv4fK3ZtJ6vAjOmc+xN6y/Xz00UfExMRQUXoAa3gshmHDNAMYph9neDiVbi8WW+1lHkzTT8BbhMXeDIu1dpuvcj8xzVtSXloQOt5hwYAPlzMcA/B4vZiGDcOwho4X1SwR0zSpKDuAaYRhDYvAYpg4w8Opqq4m/0AFX28swvHJCl56/o+Neg1jqcvhcDBo0CB+8+jTmAnDcFbF1O1kVmOt/IqgPRPTmYTHU0bhVzN45okxjJuQRW5JAolpg2qtce9xl/DfJUtJabY1tCyJaZqsWZPNtPfnkbu/EovNSdDvISUpguE3D6nzu/pE+9cq2TTxer04HI4m+fu/ffv2tGjRgo0bNzJgwABatGjBJZdcwv33309qamqd/qtWrSI3N5dBgwYxYsQI3njjDebMmVMnAF+4cCELFy486nkrKyvp27dvaHvkyJH079//lF2XiIiIiIiIiIg0LQrARU4Bh8PBc089xrqf/JIwKvG6S7DY7PirKgn4PYQ7m2MYxv/CbwMDC8GAj71f/w1XTDtadh1BRHQrACqKtrCtzE/Wm19pXXARaRQMwyAzM4PMzAxM08Tn8+FwOKiqqmLchCx25cwlqf0Acq2XkLvfR0FuFZs2f0Nsqz44bFV0aN8Ri8XC5i07wZGIxRIWOnbB1nl0Su9IfrENV7O2oderfaUU71xMv8EXs+jf82iTcX+tmtyluzi/W3vKysrZnVd7BPDu7IUMuuZBvlj0Jo7Yi4hO6AyAt+IAbZOjiW7WHMLCaNM1wO6tLXnymVd5YeI4qqqqmmzweC4yTZPc/ZV0aBtTfwcjjEDkRaFNpyuGrfkVPP7HFyix9iW1W7c6u0TaPSR1bYevMpKXX/0LfS7MYOXqbCp8ThKSe9Cy7be/j/1+H3PmreI/i5bS58KM0ENuJ9L/sAMHCtmybTcV7m9Ho0e6bHTq0JYWLRKO+h74/X6KioooKysLrR3ucrno2rVrg6xt7nK5+OCDD3jnnXf4/PPP2bRpE7NmzWL58uUsWrSoTv/Zs2djsVi46KKL8Hq99OjRg+zsbFavXs2FF14Y6te7d29+8YtfAJCfn8/vfve7WscJDw/n73//OwcOHOAvf/kL7733HoMHDyYzM/P0XrCIiIiIiIiIiDRKCsBFTpGqqipiYhNp07E1uZvjaRblIhDwYQ+PxDCMmmlQAQMLpmmyZ91bxLYZSLMW3Qn4PaHjWK0OApZomrfuQHHFHsZNyGLi02MVyIhIo2AYRihYO9rocH+1m+ChTUS2TqNd+rejMpNaprBjbwnOqCQASgtyCFQVkJByMwcrtlMdsGKx1oTjBTsXcF6XgQSCFvxmOAG+DfOCgWrCwlxgcZKbn4fV2ZIA34bqATOcfXs24qMVsQk9CfzvdauzJbn5+XSJ+TYsd0S14bMvV3LV9fcS1yL1uEfqSsPz+XxYbM4T2qfSXc2eQ81p37Nu+O0I7KFzShnnn98Tq9VGlbcUw/Ry3Q2dsdmOHib7/V5sppuWLVuQn3+A61KOv79pmuzfX0hsQhu6Z16GYXwbiptmgGpfBXZrgKSkBCwWS51jBQIBvF4v4eHhoUC9pKSETz/9lMGDB5/0A3SmaRIIBAgEAvj9/nq/BgIBSkpK2Lx5c+j1qqoqTNPk0ksvpV+/fpSWlvLuu+8SCAT48MMP6dWrFwALFiwgGAySn59Pz549+b//+z8mTpxIIFDz0zpr1qxaAXh8fDz9+vUDYPv27XXqtVqtofbCwkJeeOEFPvroIwXgIiIiIiIiIiLnKAXgIqeIw+Eg6PdgtdV8xTCwWB2hcDsYDGJQ88fr8oMbCI9MJiq+C2AA365Ba5oB7K448vbtp3N6F/Zs2EZ29loyMzMa4KpERI7t+0aH71xfEFo7vFmzaMLzD1BZkkvZ/q+wBPK5+Ir7MQyD5FYt2LH3EM6oJEoLcrAE8klMuQmg5jP1CD73IdJa14TYHp+fCFdYrfaA38O2b1YQ1/G2Wq9brGFU+mrWIQ8Gg2zesp1KXxjxHYZRumsmF15QM8rc4y4h662lmoWjkTv8e/dE5ObuZVCfe+tta+7Io9/FQ0IPPVgtJj6vjajouO85agRVHis+nw+rPQqnM+a4+huGQUlJOWGueJxhRwnyI6LxV3soLa0gObnmwZHvBtPV1dWhtcYPvxYREcEXX3xBQkLC94bYfr+fYDBY59Q2mw2r1Rr6euT3h78Gg0EsFgthYWHYbDby8vJ49tlnueSSS0hJSeHgwYNs2LCBZs2acf3114dGbr/11lt89NFHfPHFFwwcOJCbbqr5WTdNk9GjRzN//nzGjRv3Pe9jjQ8++ID169fTrVs3PB4P7777LgCdO3c+rv1FREREREREROTsowBc5BQxDIOUpAi8nlKcrnCqvCXYw2MIC3NQ7S3FsEWG/qhelPsZrbrcBhiYBDEMg2DQT7XPjdddwv7cSkzT5GDxeixmIr/49RP85aVxGo0oIo3a8YwOt1ZVUrZ3K9EtunJe7xHYwmrC5WbNorHs3MbudYsIt5aFgnGg1mdqlbeccFsVzZpF1zxYdMSIWYAqbwlOZzgejw97eEw9NVr/F37voNqIxRnpxGqzke/2YJomhmHgdMWQ2vV6CvNy6szCEQwGKSsrIzo6ut4RuXLmHP6963GX1FrH+2g87hICfjeuiOb1ttusllq/Y93ucj7++COWLprP3j27MCwGCQlJZFzQhw9n/6vO/haLBYvFwm0/HUlCQhKv/+UFrFYrFosl9PWBh35LarsO/Gvam+Tv24vH48bliqB9h3T6XjwAw2JQVlLCh3P+hdVqrVVPly5d6dnzfL755hu2b99OaWkpAImJiVx55ZUkJiaGgmmLxYLf7yc8PLxOaF3fV8MwTurfF3l5eXTs2DG0HRERQfv27Zk/fz4HDx7EbrfTo0cPxowZE5qi/bDZs2cDcNNNNzF48ODQ6/369WPx4sUsWLDguGqIj49n9erVzJkzB4vFQqtWrXjkkUcYNmzYCV9PU7d161a2bt1aa3r9xi4QCODxeCgoKDhq3cFgkFatWnH++eef4epEREREREREpKlSAC5yCg2/eQhZby4lvfsANm1aRsv060hs15+ivUuJazcUqBndFPT7sNmjaoLvQBUEg/irq/GU7cUekYjD1QLDsGC1WjCDVeRtiudPb6yibaxGI4pI03G00eHA/4LxD9i6viYYD/g9dGzhJL7lAXz27lRXe0LheHr3AWzY8ClxrS8m3FZFeqc0oCZwNM1ArXMe2rWUjl0vYcPaz+utyTQDlJeX4/XbCY+MIuCvGRFeU4MPW9i3U1cnJHdjV842vvpqDZs2b+bPr39ASYUFa1gkgeoKYiKDPHT/Tdx+2611wvAjr/e7weKx2uTEHP69m9rt+u/tm79tEckprY/72C9MfJL/fr6Mli1TuOOuB4iMimL7ts18tnQhvx//J/z+Kvbs3MzWLRuJioomrX0H7A4XzWPjKTpUSOvWrWmR2JLzMy7EMGrC9dj4BAzDYMf2rZzfsydJrVJZ/Ok8Fn7yMRabgzvveoCDBw+Qk5NDuNPFLx/+fc09YgZJbdOC/pdezJw5c2jZsiWXX345S5YsYd68eezevTsUKAPs3r0bj8dDWlraSb2vJysuLo6XXnrpqO2bN28OfT916tR6+0yePLnW9o033lhru3379rWOM2DAAAYMGHAS1Z5d9u3bR15eHkOGDGlSnyv1TeNfn9WrV7NlyxY6dep0BqsTERERERERkaZKAbjIKZSZmUHKzPkUkYbFv4/SghxiErtRsHMZ5QdziE44n2DAh9VWE+qYwQDBQBVWmxN3yU7srhY4XAk1bWagZkSW1YHV0Ry30YmCag+//+PzPP/M75vUHzdFRI4cHQ7UG4wbhoFpmvWuKW4t3URMu1Tade5b67hOh41goBqLNSw0dXqrtj9h/Zef1qkhGKjG6bCRt68Qh6tlrbbA/5aw+K6YVr34yW0PEps6hJY9/kByRHyozVt5kKy3P+Qvb9zI/A/fISoqijVrspn2/jxy91disTlDa4rfPuxHALw3Y36dtiPXG1c4fmIO/94tzMshIbnuut6HFebl0Dr2EAF3s+M67vqvv+S/ny8jIjKKSa+/R0zz2FDbvT9/GJcrAoBVK5fzz/emcn7PXoy65kZi4lIAmP/xHDZt2kR8i2QGXn5taN/oZjEYhsGrk/+Ju7yAmNhkWiQm84ff/ZLtWzfjiojEXlaK3+/HZrPR68J+oX2t1MwOM2nSJPx+P0XFZXTq3J3//Oc/bN68mT179xEX2wyXy3XU69L9dfYqKCjgvPPOO2v/v3bt2pXVq1crABcRERERERGR46IAXOQUMgyDJ8ePZtyELJJbtWTP7k9xF2+nbfdhbFvzHu6SHcS06ou/uhIzWI0Z9GMYFrzluVisduyuw8GKyeG/X1Z5yyg7tI2vv3gfuz0cb3kuCxb+iEcfvrPeUYciIk3Jd4PxE1lTHCC5VQs2b9tJ5cGNoTXFLRZLrWnTDzu8dvi2nfuIcIVhmiZQM226y+WsExwFg0E+/ucfiO8yiradL6tTe3hEPO0y7+bgnq5cec1wLr24D3mliSSmDaND22/P664oYtS4d6ks2c6A639Ph7YtQm0edwkvvLmEsElv0TyuBfmF3qOG41LXkb93d67fVuvegJr3t2DHElJiDvLk+DGM/cMLxzVl+sZv1gPQtVtGKPwuLSkOtfvtdmy22mvPm2bddbSXL/uU5cu+fRhj7sefExkVjd1ux22aYFj4fMViADJ7XVRr35LiIm689tLQ9uPjn6RDWmsKC4uoCtgIczRnTXbNTAcZmX0wwmIpOFiO3VpWa01v0zSP+mDGD72/Dq893tjvz8M/62ezQCBQawR1eno6AOvWrcPhcLB3716uuOIKTNOkb9++vP3226G+s2bNYuzYsVx99dW89NJLlJWVce+997J27VpGjBjB73//ey6//HLy8vJwOp0sXbqUZs1qHiYZPnw4X375JQAff/wx7du3Z9CgQeTl5dXZBrBarSQmJnLNNdfw61//GoAVK1YwefJktmzZQnV1NaNGjeKhhx6qdX02m63etepFREREREREROqjAFzkFDty3dt3/1XMum++Yu+qhfg9QcoPfE3Rzn9TXeXDU7QJ07BhDXNhBgM4m6ViUPMHZJMgFgPKi3YS9FfjjE6l3YW/xAx4sdrCqDy0kRfeXsOkyT9mwf9NDf0RUkTkbHI8a4oH/B4qd28mqcOP6Jz5UCiIO3IpCiC0dnhUVGSddcMP7V5Klx4D65x/w5dzCI+/kJhWvcA04SghX1zr3qzO/gebCzvQLXNQnfbduUXEdxpOROlu1iz/F/2HfFtnWJiTPXv24Au0JTGsO+f3yQzt53GXkPXWUlJmavmLYznWvdGmZSRj7rmajIyeGIZxQlOmA1gOP4zm89UKo599YTK9+1wS2jYBm8XEDAYwLN/eX+dnXMjwO+4LbTudNaOzzWAA0wzwlz//ifkfzeaS/pdzy+131zp3VFQ0457ICm23bhlL/v5CAkYEdqeTxZ/OI+v5P5LSOpXfjn0Kw2LF7ozBX+3h4MF8IiOd+Hw+xk3IIrckoc6DGafi/mrVqhXZ2dlkZDTOhzRM02TdunUkJiY2dCkNbs6cOZimidVqZeXKlezbt49WrVrV6VdcXMzIkSPZsGEDI0eO5Le//W2tdo/Hw8yZM7n77rvZtGlTKPw+Ho899hjR0dFMmTKFKVOmEB0dzd13343H4+G8884jMjKSlStX/uBrFRERERERERFRAC5yGtQ3gjEsLIxHxj5Fme0SAoEg32zcRFh0NyKap1FetAOLpWYkmUnN6JbKkj2EOeM4tHsx8e2uwMBC0DTBNAiaViKT+lN+KJEumUO5+SdX8dNbhmqUoIic1b5vdPiunLmhEcBJrbuzJWcJRfvW4oxKCq0d/t11w0sLN2CpzicxZVid861b/TGpF/3xmOE3QElBDs1bD6TUG12nrbS0DK/fjjMqCnt4N9zF2ynIzSGpdXdM02TFwtcJj7+UxMSueMr3U1paRrNmNcdxumJI7Xo9hXk5jJuQxcSnx+oz/iiOdm989/063inT0zufB0BOTjalpSVERUXzp5feYPKk59mxfUud/mbQT4uE5pRWlGN3xoReb948jgt69a3Tv7L8EK++/ALLli1lyNAbefiR8XXWP7aFhYX2NYMBqr0HqA7YsDudzPjXP3j9Ly/QKb0rTz73Z+Ji44/Yz4k/aGXHjp38fepsii0Xkdqt7rWeivure/fu5OTksGDBgkZ5b5qmSVJSEj179mzoUhqUaZrMmTOHsLAwRo4cyeTJk5k9ezYPPvhgrX5FRUXccccdbNmyhV/84hehEdpHSk1NZdq0afzsZz/j3XffJTo6mrCwMA4dOvS9dfTv35/27dvj9Xp54okn+Oqrr7j77rsZPHgw11xzDS+99JICcBERERERERE5JRSAi5xmR45gfPbJxxg3IYs9pXEE3TuoDITjikn932hEE5MgBhCorsRideIp3YO3Yh+JHWpGMJpBE3/Aj8XmwtmsLa6YNALVFewobknWW19plKCInDOOZ3R4YjMf+bv/RlTb/qSef01oyQinw4a38iBFe5cTcO+m/5AH653+PGDacDjjIOg9Zi0FO5eRmH473vLcOm15+w7UWm88LvUyNq37F0mtu7N/73qCtlY0S+xacx2uOPL25YcC8MMSkruxK2cb2dlryczMOPE36xzz3Wn1v9t2rCnTzWCAal8553ftwI9+9CPmz5/PQz+/nWuvv4VmMTF4PO56j2sxTGJjY/F49uOv9hyzPn+1h3G/e5h1676mY8d0MntdxNLFCwh3uuh38YB696n2lYMJYeFRvP3mJKa+PZlmzZpzzXXDyP5qJRaLhb4XDwiNMLeFufh4/mKKA53qDb+PdLT763jWCzcMg+7du9O9e/djnkMa1qpVq8jNzWXQoEGMGDGCN954gzlz5tQJwL/44gsA7r///nrDb6iZ8vzpp59m7ty5/Pvf/+a2227jk08+Oa46ysvLyc/PZ8mSJQAkJyef9DWJiIiIiIiIiByLAnCRM+jIkObNt/fy/py3qPaV4GzWEWd0ClaLBcMwKCvcRWXRVnzuA7TpcTeGYRD834hFqzWcmjXCa4Kc+LaD2bT+dW4cMZ6D+zZolKCInJOONgIYqBOMe4oK2FdQQualdxIRcyW2sLoPDVV5y7CGRRIMVuEKP/pDRaZpUl3tIyy8Gb7KfPx+Pzbbt/+88vj8RLi+XSvaHh6D2+3BNE02r19CXIdbQ20WaxiVPn+950lMG8C06TMUgJ8CR3tgIrZ7PPiLSYxvhsvlJCsri+7du/PBBx/wtykvY7c7aNEiiRt+cjtp7TthBgP4fRUA2O12DMOgVatE9u0rIFBdNyg/HK7brX7WrfsagK1bN/P0hJopphOTWtUbgPurPYRZ/VQFLRgWK+vW1kw5XVpaTNafxof6TXt/QSgAx2Jh195DdLqk7tr19Tl8f2Vk9Dxt64VLw5k9ezYA/fr1w+v10qNHD7Kzs1m9ejUXXnhhqJ/VaiUQCLBo0SLuvPNO4uLi6hzr4osvpl27dowfP57q6mpuv/324w7Ab7nlltD3Xbt25YEHHviBVyYiIiIiIiIiUj8F4CJn2OGQpnPndErKyvBHpvHF4jcp3ptKmD2KgN9DyYGNpPb6FUmdbsQwjJpp0U0TDAvBYDWGYaHaV47PfQjTDFJanM+8GX/CFeEk2gVr1mRzwQWZ31+MiMhZ6LsjgL8bjNvtdh57/DkOmsZRwzx7eDR+XykWI4gt7Oj/XAoGfFhtTqAm4Dwy/A4Gg3XWGwew2pz4q7143F7s4THfqd1KMBgMjVY/zOmKYWt+BaZpKoA8Bep7YGLJkiW0Tvl2tL7NZuOee+5h5MiRuN0eiopLqaoOgGEBMwj+YoYOuZxhP9kU+n9isVhITk7ip7cP4+ohV1JVHcDnLgQziD3MGgrXN2/eDNTcI/v2FVAVsBHmiAIgqWUyn36WgxkMUOUpwW71k5SUwO7cAwC8+Oe3v70Q0yQQDGK1WOpM0x/AjiO87rT89XG6YtiSV8Zvf/cMeaUtTmq98OMZMS5nnt/vZ8GCBQA89dRTPPXUU6G2WbNm1QrABw8ejMViYd68efz0pz/lH//4BwkJCZSVlREfH098fDxbt25l+PDhPPXUUwwYMIA2bdocdy3PPPMMKSkpJCYmkpqaCkAgEDj2TtIkBQIBvvjiC8rLyxv154FpmjRr1ow+ffrU+b0rIiIiIiIiTZsCcJEGNOSKPvzfsoMMuvZXbNy4mcQOV2EGg3zzxVtEx3cN9TNNk2DQj8Vqp8pzkGDAR7WvEkdkMhZLGBHNO9E28x4CAR8HdnzKqIefYMnC6ZoKXUTkCEcG40+OH83Yx59j6zfrSes2hIiob0c6etwlFOxYgi14CCseIOKox7RYHQT8HoKBKuw2s3bbd9YbPyzgr5ki2/K/4PxIphk46h/hrTYnPp/vqNN7y8k51pTph9sjIlxERLgwTTP0EMKxpgU/3v6HA/OagL0Y3xEB+5GBOVATuh8vM4hhsZ5QoLN9dwFRKQNJ7Vb3AbqjrRdumuZJjxhXYH7qmKaJ3+/HNM06bR9++CFut5uBAwdy0003hfqPHj2a+fPnM27cuFBfq9XKCy+8gNVqZcWKFYwZM4Zrr72WhIQEgsEgW7ZsoWPHjlxyySV4PB769+9/QnX27NmT9u3b13l9z549rFu3LvRgyIYNG5gxYwaXXXYZLVq0OKFzSOOwfPly2rZtG3rQoTHbsWMHn3/+OZdccklDlyIiIiIiIiKnkAJwkQbUOT2dNWs/oszSAWsgn4pD24hu0ZXAd9YPNYN+MIME/W6q3AdwNUvFZv92VFfQ78FiC8ca5iSly0/I3+ri8Qkv8Kenf6c/KouI1MPhcPDkH8cwZ85cVq15n60bvFhtTgJ+D21aRjLmnqsZ0i+CF//xIe0y7z7qcQzDICzMQcWhraR3aFWn3emwEQxUY7HWTINe5S3B5XJiCwsn6K/9WR8MVON0HP2fZgG/Rw82nUZHhtVHc6zg+2T7H29gbg+zYgYDGJa6swp8V2Wlm2rfsdciP1JpaRlub4Ck1seeYv/I9cK7du3CuAlZ5JYkHPeI8R8SmEtt330v2yY357abI/H6/FiMmoclnE4nH330EQA33XQTgwcPDu3fr18/Fi9eHBodbrfbsdlsrFixgoEDBxIeHs6iRYuYMmUKb7/9NkVFRfh8PgAiIyO57777Ttm1rF27lj/+8Y+h7cWLF7N48WLeeecdBeBNlMfjaRLhN0BaWhpbtmxp6DJERERERETkFFMALtKADMNg3O9+ybPP/5XkVi3Zs/tT3MXbsRhQ7SvB5ogmGKgiUO2u+VpVht2VUCv8rvaVYAuz1/qDcbOELuwtCpCdvVbrxYqIHIVhGHTunM4NN/wYp9NZZzRqz57n89e/3cjBPV2Jb9PnqMcJd8VSkjuf5Mt+X6ctuVULduw9hDMqCYBDu5ZyXo+BGIaB0xVOlbckNA26z32ItNb1hz0edwmtW0ZoxOxp1KlTJ5YsWUKPHj1qTWXfWNiscPDQPsKOnNbcNAmYJlbDCE2BXl5WyvIVn9MqqRkedwlOV8z3Hnvnjm00a550XPdVYtoA3p3+PjbrPIotF5HarVudPvWNGK+qqjrhwFzq5/P56ryXkeY32J3xLFu+mhnT3wagd+/eTJkypd5j/PWvf6WoqIi8vDzy8/N58cUXadWqFa1atSImJoZrrrmmVv9FixYdtZ7vtn3f9nddd9113HzzzVit3/9whzQNR36WDBo0iLy8vHr7JScnk5eXx/nnn8/7778PwLJly7j33nvp3bs3U6dOZeXKldxxxx21+hx2uO0wp9NJ+/bt+dWvflVnhoKf//znLF68GIB169bV+pzR71QREREREZGzT+P7657IOcbhcDDx6bFkZ6/l3X8Vs+6br6gu3cLer00SO1yDxWrBX+Ulonk7fAEvdmd8rf0P7VlMy7RBtV4zzQAtOw5i2vQZCsBFRI5DfdNgWywW5n/4Dj+67g52FObQqvP1hEd8+xnsrTxI/ua5hFetoX/fDArzckhIrh0GNmsWTXj+Aaq85XhKd2MJ5JOYUjMNcXr3AWzatIyW6ddR5S0n3FZFs2Z112wuLS3j/9m787ioyv2B458zwwwM+yKyiijuO2ipuWQuldrNyszMa9cytVJvmd3U0sys1LpmpfYru6ktWul1aXHNXMpuLokb7oKgICLIzgzDLOf3BzGBLIKhAn7fr5cvYc6ZZ55hzsyc83yf5/v9fefneOqSGTnuHVkxe51ERETg4uJCXFwcVqv1ZnenTDt+/o18gnH18AfAblexFBSg0+vRaBRUID3tMuSn889n/s67S3YS3mbQVdtNit1Jx873VqoPBldv9p9MxjeoPY3alg5+F1e0Yjw6+gDfrN5UpYC5HNdlU1WV6TPnlfpbqqqCqtrZs3sXyckXuPOufox75ukSWQ0sFgvJyclcuHCBtLQ0vL29CQkJoVmzZjW+tMLVsjOImmvatGmYTCYuXbrEnDlz8PHxcaTeT0pKYt68eX/5MRo2bMhzzz1HQkICCxYsYPz48WzatIng4MLMLMuXL2fPnj1/+XGEELeuuLg4UlJSsNlKlzeqa5ycnAgLC3N8hgohhBBC1FYSABeiBlAUhaioSKKiIlFVFZPJRJ97h6FVsqgf0pXLl86i1bmgqnY0Gp3jftmpRyjIPY9f5EOFN6hgtZoxOGsxuHpzOjlXBgyFEOIv8PT0ZNe2NXz19UoWfPQ66TkKWp07Nksuvh4qLz79CMMenY7FYmH6zHmcPXKGwIheJVbdNgz15bftX2LMiKXXA684PpMDG7Tl+IHNpMTtoH5QY5o3a1zise12OydPxXEpOQ5FNdPp3rcc95UVs9dHSEgIISEhN7sb5YqKimL6zHmcis8mMKIXemcPcs25uOvcKTDmkBK3g1DvNGbNeBG9Xk/oms1lTswoLuX8Iew5xwgIfb7S/UhJy6NZ566V2jegcS/mf/A+drcOZQa/iyueYv3KCXxSM7xQdPQBEjP9S/0tzTZXLiYn89LLbzhuKzBlkpJyiczMDJKSkjCbzQQFBdGoUSNuv/32KtWIv9kuXLiAp2fpCUKi5uvdu3CibmxsLHPmzMHV1ZWBAwcCVFtQ2tvb29HmTz/9RExMDEeOHCE4OJgzZ87w9ttv8+qrr/Lyyy9Xy+MJIW4thw8fxmg00qpVq1siW4nFYiE6OhqLxULDhg1vdneEEEIIIa6ZBMCFqGEURcHV1ZXNP3zxx6rDY9Rr2JcCYxqKUnixZTFncvncdgpyz9Oy69MU5OeQm30Zm82O3W7B4Kzh2PEzFBgt5OfnYzAYbvKzErcyCVqI2k6j0TD8sUcZ/tij2O12srOz8fT0LBE8Kp7NY/k3qzidnFuipviHbxROVFqx8ltOH/tzW+c27mRl/Y7ZYsScX69E4PzI4YNcPH8YF202PQf8s8T7p/iK2Wkz/83r01/AxcVF3mN13JXH2ZmkLEz5dgwuGsJDvHjxqQFERnZwHAezZkwqd2KGyZhJStwOQrxTada8eZWOHWNeLu6elavNbHD15kDMOe4e9lyl9g9o3MuRwUZqhpe2fOVGAhoPKXW71SmM348eJDVtJ1qNHWNeNsa8LLSKjbCwULy8vPD29sZut5OYmEhiYuJN6H1pNpvNcY5QXlAhPz+fvLw8+vTpc4N7J2oLq9VKeno6CQkJnD17Fiic0FRQUMCkSZO46667GDx4sATAhRDXJDExkf79+99S5xy9evXixx9/lAC4EEIIIWo1CYALUUMVX3X4wf/9m/MX81C1Xri4B+Gk0xPUuDe+7R8g4/I5UFzQuQWjQ0GDBXd3N+w2C7EJKbz6+ru88dqLsjpQ3FAStBB1lUajwdvbu8xtV2bzKGviR8eOUaW2qapaKnCekZ7ChZRMbuv1JAGhbcp8v2RlZZOa7cLeo7kcGjYJby9veY/dAoofZ3l5eRw6dIj27dvj5uZWat+rTcwoCphPmvJWpeuFG3PT0TvZKn18qaqKFVecXSq3ercog01+fj6vvv6u1AwvRlVVEi/mlfhbOCgKOfYWnIj9DVXjhuoUhKptScLh5bz70AM19vMgPz+f2NhYgoKCyk3Drtfr8fT0rLHPQVy7oolkqqo6biv6uSqv99GjR+natTArhZOTE2PGjKFNmzYsXLiQ5ORk3njjDRISEhz7nz9/nrCwMPR6fXU8DSFEHafVakt8JjVv3rzUPg8++CBz5sxBVVX69u1LYmIi7u7u7Nq1y7EgITEx0TGZKzIykq+//hqA3NxcevTogdFopF69evz6668AvPXWW2zdupWkpCSgMMNFaGgoAHl5ebz11lvs3LmTzMxMfH19ufvuu3nppZdKfLYdOnSIxx57DKvVyujRo3nxxRcBGDFiBHv37gUKPzf9/Pzo168fU6ZMQafT3RIr3YUQQghR90kAXIgarPiqQ5PJxJ39huLedBCefo3RaHRcTj2LVu+Lk84du70AjWLH3c0VAKslD7/6DcnUdJV6muKGMpvNTJ85T4IW4pZWVk3x8raVFTif+uq/adX9uTIDkkWp0fOtepxdg2jQdjjpZ76mU+d/ynvsFqMoylWza1RmYsbwR/oz79PK1Qu/dPZnggJ9K91Hm9WMRquvUrptrZMLL786lxx9D6kZXozZbEbjVEFWH60Bq2fvEjdZVRc8PT1rbI1vo9HIpUuX8PPzw9XV9WZ3R9xggYGBAKSkpDjKNl28eBGAoKAgoGRwvDwRERFMmzYNg8FAw4YN8fUt/IxKTEwkKyuLhx9+uMT+AwcOZN26dbRs2bI6n44Q4hYzd+5cdLrCEnVFgem9e/eSmJiIVqslNzeXLVu2MGhQ6fOrAwcOEBMTQ5s2bVi9ejVGo7HUPlarlYEDB7JixQpyc3NLbPv000/573//y2233cb999/PZ599xhdffEHTpk0ZOnQoUBhYf/HFwrI4Vqu1zOcwZswYwsPD+eyzz/jyyy9p1qyZ4/63wrmVEEIIIeo2CYALUUsYDAY+fG8GMz/4GcwGMnPzsNlccFK0YM/H1cUZJ90fb2kVUs9up1XbXviHtOHs4dPs3PkzPXv2qFX1HkXto6oq02fOI0PTRYIWQlyDooBmUoqRJuHeZe5z8lQcFsUHg4cHAHqtN0ajCVVV5T0mKlTexIyoqEhCV2+6ar3w1KQYQn3SCPBoVOkV4wUFJvRaS5X6mZF+CcW5PY3aXnvN8LrI2dkZu9VUpfvYrKabMhEmIyOD9PT0qwYvzWYzly5dwsXFRSbsVBNnZ2cCAwMdQZmaLCQkhJYtW3L8+HHGjRtH48aNWbt2LQB33303ZrOZuLg4QkJCuHjxIvPnz3fct0uXLo7rGnd3d+64445S7Q8fPpxevXo5fn/uucJSDPPmzXMEq4QQ4lp17drV8VlblImn6DPs2WefZcGCBaxZs6ZUANzLywuNRsOXX37J7NmzWbFiBeHh4cTHx5fY79VXXwVgzZo1pQLgdrsdgEaNGtG1a1d+/PFHzpw5g5eXl2OfWbNmodPpGDZsGJ9++mmZz6Fly5ZERUWxfft2Tp48SU5OzjX+Na6fgoICTp8+TX5+frnbL126REFBQY3K7OHi4kLTpk1rVJ+EEEKIW40EwIWoRTp2jKJl6GYylHzAFVUfjNbpj8EtFcymbHKzL5OVepy02M2kJx8kN+PfKE4Gftm5CTfDArzd7YwfM5jBDz2IwWCQwIioVtHRB0jM9C8z+F3crRa0EKIqKlrlmZWVTb5V7wh+FylMa23GSVcY3JT3mKgKRVEqVS881DuNWTMmERNztAorxnfSrmVQpQPmJmMmmenJtOpe9ZrhdZ2iKIQGulXpbxkW5H7Dz/ViY2OJi4ujYcOGV02hqtPpCAsLQ6fTyTlpNcnMzOTIkSP07du3xg66q6rqWPG9cOFC3nnnHfbv38///vc/GjRowPPPP0+rVq3YunUrPj4+jvS/H330kaMNJycnbr/9dsfvdrsdRVFKHEdt27albdu2pR6/X79+MuFCCPGX9ezZ0/Hz1KlTGTJkCJs3b8bHx4exY8eyadMm9uzZQ1JSEiEhIY59dTodgwcPZunSpXTp0oX4+HimTZvGG2+8UenHfuqppzhx4gQrV65k5cqVAIwePZp7770XgPXr17N+/XpWrVrF1q1by21n4sSJjp+bN2/Oo48+Wuk+3AgFBQVs3bqV5s2bU79+/TL3sdvthISE4OzsXKMWfGRnZ7N169Ya/X0shBBC1HUSABeiFikaoJ4289/sPZpLg7bD0Tp5o9rtpKclYCkoICf1MFZTCqEdxqPVexOg1ZOZ9D/yLh+jUecxZKUn8vrC7Uyd+Qm33daJRg18pF6sqDbLV24koPGQSu17rUGL8lL4ClFXVLTKM+nCJZxdg0rdbrOa0DqVHMy/lQKD4q+rbL3wopTqlV4x7p3GIw/9nXeXVC5gnhK7A08vn0oFeOHPmuFFwbS6rirp6lPidvDiUwNuQK/+pKoqx44dY+DAgZUahLbZbOTn5+Pi4iL1RquRp6cnx44do0OHDje7Kw6NGzcmOjqa9Ixs4uKTQNGAakev0/LWW2/h6uqKoijYbDYOHjzIsWPHuOuuu3B1daV///6l2lNVFaPRyNafdlBgsXH23EVHe74+no72ijt58uSNerpCiFvA4sWLHSvAGzVqxObNmzEajfTu3ZuUlBS6d+/O6dOnWbt2LePHjy9x32HDhvGf//yHV199ldDQUHr16lWlAPiuXbv45Zdf6NGjB8OGDeOTTz7h008/pUOHDnTu3JkZM2bw6KOP4urqSlZWFlAYkE1NTcXf39/RzqRJk2jZsiU//PAD69atY8mSJfzzn/+shr9O9YiPj6dJkyZERESUu09NPZfw9/fHZrMRHx9Ps2bNbnZ3RDVJSkqqVJajqigoKCA5ORlVVa95soSzszPh4eEywU8IIa4gAXAhahlnZ2den/4Ch4ZNIv3M1xjzjGRlpoLGBYN7PQIa3Um+pR161wCc9J4A1G/yNzJd63Nq7xIa3f5PGvm3IyvlECfjN9Mw8mHmLflZ6sWKv0xVVRIv5pWo+V2RqgQtVFUlOvoAy1duJPFiHhonA3aridBAN5nAIeqcilZ5msxW3FxLprUtyM/E1bV0Ro9bLTAo/rrK1Asv2q8qK8b1ej2hazZXKmAe5HkRm3/DKvVb62TAbDbX2DrX1amqkw8iIzvcuM5ROIDn7u5eIvjdvHlzAA4fPlzqPPP06dO89957REdHYzQaCQwMZMCAATz77LOO19NqtbJs2TLWrVtHQkICBoOB5s2bM2XKFFq3bs3atWtZsmQJsbGx2Gw2Zs+ezUMPPeR4jOjoaGbPns3x48fx8fFh6NChjBs3DkVRGDFiBHv37i31PIrayM3N5Y033mDr1q1YrVa6dOnCa6+95qhdXfTciiuqLb1hwwbeffddUlJS0Ol0NG3alIkTJ9KlSxegMB33kSNHSE1NxcvLi969ezN16lQMhsIMIDt37uT9998nNjYWLy8vhg0bxtNPP+14Pz7//PP8/vvvpKamAiWDu76+viQmJlbx1as+Vw4K2+12LlxIocDmhM7ZB2f9nwEK1W4jJS0HvTYbg0HP3r17CQ8PJyoqqtzvrsq2FxwcUKmJGKqqcvr0abKzs6s8oF1QUEBqaipms7nGrfDTaDQEBgYSHBx8s7siRJ3UpUuXEt9rRenPf/jhB3744QfH7evWrWPcuHEl7hsUFESfPn3YsmULjz32GBaLhXr16hEcHMyOHTvo0aNHhcHctWvXYrVaGTp0KH369CElJYUDBw6wfft2WrRoQU5ODl988QVffPGF4z7ffPMNaWlpfPjhh47bWrRoQY8ePQgKCmLdunV8//33NSoAnp+fT7169Ry/l3VO8eijj3L48GGWLVtG165dS3y3K4qCv78/d911Fy+99BLu7u4A7N+/n08++YQDBw6Ql5eHj48PrVu3ZuLEiTRv3pwFCxawcOFCoHAMztvbmzZt2jBq1Cg6duzo6M+SJUtYsWIFFy9exNXVldDQUCZPnkznzp2BwhIdaWlp1/8PJW6Iw4cPk52dTXh4eLVmG7Db7fj4+PylLAZGo5GtW7fSp0+fW+KaSAghKksC4ELUQi4uLnh7edOp8z+5kHCI48eOEdzyIRRFIS8ng4LcPEfwG8BmMeEZEInZmELe5dN41m+NV0B7ctNPcj72CM3a3k/ahaNSL1b8JRWlbS5PZYIWZrOZ6TPnkZjpT0DjISUC7CZjJvOW7JQJHKLOKWuVZ2F619IDYZfjd9Ky3V1ltnMrBQZF9SqvXniRqqwYByodMH995ks8Pvb1KvX1ZtW5vhmqOvmgJp/TxcbGMmzYMPLz8xk+fDhNmjTh22+/5eOPPyYmJoYlS5YAhelZt2zZQnh4OJMmTUKn07F7925Onz5N69atMRqNdOrUCa1Wy/Hjx0s8RnZ2NmPHjkVRFKZOncq2bdtYsGABAQEBDBkyhGeffdaR7tVqtTJ9+nQKCgpo164dAG+++SZr165l2LBh1KtXj0WLFvHCCy+wYsUKx2PcdtttDBs2zPF7UZpbFxcXHnnkEerXr8/x48dZtmwZEydO5LfffgMKB98HDx5MaGgon3/+Od988w2urq5MmTKF06dPM27cOHx9fXnllVf44YcfeO+996hfvz6DBw8GCo+FwYMHl0gLXlPYbDYsFgs6nQ5VVblwIQWr4obeUPo8UdFo0bl4EXv6CKkX4+nd+y58fX3Lbbsy7ekN3lgtJi5cSCEkJLDC94HZbCYlJYXg4GDCwsKqPPBss9lo0KABzs7ONWrlIRQe08eOHSMvL4+mTZve7O4IUasUnwhYGefPn2ffvn2EhITw8ssvO27/8MMPOXr0KPv27SsxGSUrK4uHH36Yxo0b4+vry8GDB/H09CQvL48uXbqg1WrZsWMHqampjtrXGzZsIDQ0lAEDBhAeHg7A0qVLycrK4uuvvwagWbNm+Pn58f777zsea+PGjWzatIm+ffvy1FNPlej3vn37yMzMZPPmzQCEhYVV/Y9VQ40ZM4aIiAhWrFjBN998g0aj4bXXXuOnn35i/PjxaLVahg4dSosWLUhJSWHLli2cOXOmxOS23r1707dvX44cOcJ///tfduzYwcKFC+nduzc///wzc+fOJTIykmeffZbc3FwOHTpERkbGTXzW4nqx2WwkJibSv3//aj+/rq4sBs7Ozpw8eZL27dtXY++EEKJ2kwC4ELVQ8dWBp2J24t/kUccJWE5WKs4ef66cstutoGhQNE74NejFhWPLUVFJP/8LVnMue3dFE3dyNwZXFzxdC2s4d+wYdbOemqjFKkrbXJ6rBS1UVWX6zHlkaLqUWVfc4OpNeOtBpCbFyAQOUaeUtcpTo9GgqrYS+2WlxKCxJRMQ+nCZ7dxKgUFx41V2xThULWBeG+pc30xVnXzwV1zPsiOLFy/GaDQybNgwpk6dilarZdCgQfTp04dff/2V3bt34+TkxJYtW/Dw8OCrr75yBEaHDx+O3W53/AyFgfIrA+Dff/892dnZPPHEEwwfPpw77riDe++9ly+++IIhQ4bQtWvXEvuazWZ69epFkyZNyM3N5dtvv8Xb25sZM2agKAq7du1i//79HDt2jFatWgEQGhrKnXfe6VhVVqR3795069aN3NxcPD09WbZsWYnt27Ztc6wY9vHxYdy4cY7+//rrr1gsFu655x4eeeQRAgMD2bNnD8uXL3cEwOfPn4/ZbK6RAfBOnTo5Ji0UFBSQnpmPzsWjzH0LzPmcP3cGg8ENP99AEhISuHTpUrltm0ymCtsrzpKfQ2rqRceq+ivZbDZOnTpFaGioY9JDVdXU1LtF6tevz8aNGyUALkQllJd1rE+3CPLy8sosrVBk3bp1qKpK37596du3r+P2c+fOcfz4cdatW0f//v1p06YNPj4+HDx4EH9/f/7+97/j6+tLcnIyU6dOpV69eo4JiJ9++mmJLCXz5s0jJCSEAQMG8M9//pPc3Fx27tzJa6+9hr+/P6NGjeLvf/87Wq3WUQscCrOtQGGa9sjIkqWRFi9ejKIojkwkxYP3NVlmZqYj/bzNZitzn9tuu42ePXvi7e3N2LFj2b9/PwBz5szBbrfz+uuvM2TIn+Xbxo8fT15eXok2IiIiGDx4MIMHD6Zly5a8+uqrzJ07l969ezv+ro0bN6Zfv354eFz9e0nUXmazGXf30tcc58+fp1+/fqiqSteuXR3ne3a7nXfffZfvv/+ey5cv4+7uTnh4OG+88QZNmjRhzZo1TJ06lQEDBvDvf/8bKEyvvmjRIn799VcyMzPx8/OjS5cuzJ07l4MHDzJv3jxOnz6N0WgkLCyMsWPH8re//c3RFw8PD5KSkm7Y30SUr/D7JJrU1NRacZ2qqioBAQF06FA915BC1CQSABeilhr+SH/+/Z8dmIz56F28C29UwW5X0Wj+TI9rtxWg0epRFAWtkwtZFw/g4h5CUMvH0Dl7kZdxmuAGzSkwZ3Ip7ifGT3ydHT9+IwETUWXXI2gRHX2AxEz/MoPfxfmHtCE+5gwHDhyUeseiTihvlafB2Qm7zYLVksfl+J1obMl06ze2zPfRrRgYFDfP1VaMF+1TmYB5Ta9zXRNUZfJBVd2osiNHjhwBCgeoixgMBjp06MBPP/1ETEyM4/ZOnTqVWhVcmZW68fHxQGGqWfhzdXZCQkKpfZcuXQrAk08+CRQOaNpsNoKCghzPNzg4mAMHDhAfH+8IgK9bt461a9diMBgYMGAAr776quO9sGrVKmbNmgWAt7d3iRV5xdNlb9u2DYA77rgDwFGf9fDhwyQmJvLrr7+W2++aKCAggF69epGens4HH36G6t0LZ2dr6R1VFa35NHZdMKrWC3NcLprM9Yx7ekS5bX/62X/Lb+8KZrOtwvY0Gg0dO3Z0pJEvcmWKEEDjjAABAABJREFU3fIGt6EwDfErr7xC//79ee+998jOzmb06NEcPHiQESNG8Morr9CnTx+SkpIwGAzs3LkTLy8voHDyxu+//w4UruyMiIigd+/eJCUllfodQKvVEhAQwH333cfzzz+PVqt1pMo/deoUFouF8ePHM2HCBEf/FEWpkYF5IWqairKOofsfKWlGR2mF4iUnikyYMMHx3jOZTKSlpZGamkpoaCjz5s3Dz8+PevXqsXTpUjw8PEp9j4aGhpZqt3j68iu5ubnx5ptvVuq5Fe9bZdquDXr27HnVfXJzc7l06RJbtmwBCs8B0tPTOXfuHAD9+vVz7FdQUABQYSmLu+++m1dffZX4+HjS09O5/fbb0Wq1rF69mjVr1tC4cWP69u3L6NGjJRh+Cyma/KLVatmzZw8XLlwgODiYb775hk8++YRevXrRv39/MjIy2LdvHzk5OWW2k5SUxIgRI8jMzKR///5069aNtLQ0vvvuOwDOnj0LwNNPP43ZbGbBggW89NJLNG3alBYtWgDIdX8NsnfvXjw9PbnnnntqxeuiqioxMTFER0eXKPMgRF0gAXAhaqmoqEiCPL4nxvbn4I9dtaForhjgUO2gKKAqnDu8hMAWQ/AP7+NIo6totNhVG3oXb0JbDSb5tCvTZv6bt998uVZ8SYuapbqDFstXbiSg8ZAK9ykS0LgXy79ZJQFwUWeUtcqzwGghNiEFv/oNadnuLgJCHy73s/pWDQyK2qGigHlNr3Nd01Rm8kFl1fWyI+XVd96zZw9Hjx6lTZs2jrqdlbn/k08+Sbt27dBoNCxevJjVq1fj7+/PxIkTAejbty9hYWEcPnyYRYsW8fbbb/PVV185Vq2pqsqcOXNYvXo1/fr1c6Smveeee+jbt6+jlmPRQHrRqvfawM3NDVdXVxIuGGnSoBnlVda2Ooc4ftbr4fTR9YSFhZX53aaq6lXbK+5q7QGlgt9lKW9w+0oZGRmMGjWKo0ePMmrUKF566aUS200mE6tXr+bJJ5/kxIkTjuB3ZUyZMgVPT08WL17M4sWL8fT0ZPTo0ZhMJlq1aoW7uzt79uypdHtCiD9dLeuYRuNUbmkFVVXJysoiNTWVtLQ00tPT0ev1+Pv7U79+fVq1alVrSxGV951ZEyxevNjxXTpr1izi4uJK7VP0XQwQHh7Ov/71rzLbmj59Ohs2bABgwIABzJ8/v8z9rvx7tG3blq+//ppvvvmGPXv2EBsbS2xsLPHx8XzwwQfX9LxE7aKqKuvWrUOn0zFq1Cg++ugj1q5dy7hx4xwZAlq1asU999yDwWDgiSeeKLet//znP2RmZvK3v/3NsSIcYOzYsQAMHDiQBx980HH74cOH2bp1KydOnHAEwEXNkZGRUeE1RU2jKApt27Zl06ZNN7srQlQ7CYALUUspisJbr0/mp7tGYsy+iIubHxqNDtVemP5JxY7dVjiLVaNoyU6NwcU9BDefJqD8uWJGtdvQFKsp6+XfivPpNllJK65JdQYtVFUl8WJeydn3FTC4enM6ORdVVWXyhqgzrlzlmZ+fz6uvv0umpmul3mMdOrQnPz//uqQvFuJ6qUt1rmuTG112pG3btsTGxrJv3z5Hqtb8/HwOHjwIQJs2bXByKrxc3b9/PxkZGfj4+Djub7fbr7oKvKhG6oULF0r8f2WN06J646NGjXLc1qBBA7RaLcnJyY5zi+TkZAAaNiwsNzR58mTH/jabjYkTJ5ZYwRcYGEhgYCA9e/Zkw4YNHDlyhJMnT9KmTRsKCgp46aWX2LhxIw8//DCvv/66Y6Wuk5MTixYtIiEhgfT0dHJzc3nqqadoc5WMODWN2WxG41R2+vHyaJ0MmM3mMgNGlWrPloeTMRpV0YLihL+vC7/99huurq7o9Xp0Ol2J/4tW/tlstjJXSlc0uF1ceno6jz/+OKdOneKZZ57h+eefL9VWeHg4y5cvZ+TIkXz55Zd4enqi0+m4fPnyVf8uPXv2JCIigvz8fF5//XX279/P6NGjuffee7n33nv597//LQFwIa7R1bKOWaxWVFXFSWfAlJNHQkICubm5pKWlOcpc+Pv707RpU3x8fOpE1oXy0orXFF26dHFMxLuyBEmRSZMm0bZtW/z9/WnUqJHjdWnYsCEJCQls3bqVhx9+mGeeeYagoCA+/fTTCh+zKDAUHh6Or68vBQUFtGvXzlFCY9u2bTzzzDOlyrGIumvv3r0kJibSu3dvRowYwSeffMK6desYN24cXbt2Zfny5Xz44Yd8/PHHtGjRgnvvvZeRI0eWmWmgKDPS3XffXeL2onPd4ve5fPkyhw4dQq/Xy2rdGurKa6Si7EIAOp2O4OBghg0bxhNPPMGIESNKlLso7vbbb2f27Nn06dPHcZter6dhw4aMHj2aQYMGlWrfxcWFsLAwnn32Wfr37++4/dSpU/zf//0fe/fuJSsrCy8vL5o2bcqzzz7L7bffXma/hagLJAAuRC3m4uJCn55tyHJWuJyRTJ7Zit2ah9WchcZJh5OTHusf9WLTE38hsPkQ7JZcFAq/0Ox2CxqNAsW+31TVRlDT3rKSVlyT6gxaVPegqRC1naIoGAwG3njtxQrfYxdjt6PLP4LZrz6PPjHtuqUvFuJ6upF1rkWh6112ZOHChY5BvNDQUMaMGcOWLVtYuXIler2eiIgIvvvuOy5fvky3bt3o0qULUDgQuGXLFoYNG8awYcPQ6/Xs3r2bu+66iwceeICjR49y7Ngxzp8/D8C+ffuw2WwMGDCA++67j/nz57N27VrCwsIcqcZHjPgzJXZsbCw7d+4kJCSEe+65x3G7u7s7f/vb31i3bh2vv/46fn5+HDp0iMjISFq3bs2OHTtYvXo1nTt3RqfT8fnnnwM4BiInTZpEREQEQUFBHD9+nNjYWFxdXR3B8yeffJJ9+/bRunVr7rjjDjZt2oTBYKB3794AvPHGGzRv3py8vDyWLVuGRqPhmWeecfRvw4YNZGVlOX5ftWoV/v7+9OrVq9KvyfXm7OyM3Wqq0n1sVlO52QUq1Z7WDat7d8AKqpXM7P8RERGBxWLBYrFQUFBATk4OBQUFFBQUkJmZyeXLl8nKynIEfDp16oTNZuPnn38mLS0Ng8HA3XffTdeuXfnhhx/Ytm0bDz74IHq9HovFgl6vZ9++fdjtdsaOHVtm8BsKU56/+eabfPvtt3z//fcMGzbMkZr3anJyckhOTmbHjh3An+n8hRB/3dWyjqXm+bJ5w2pcXV1AVfFw09OoUTjNmjXDzc2txLnIlTWkayOLxUJ0dDStW7e+2V35S1q0aEHXrl1L3T5hwgQ+++wzZs6cyenTp2nZsiVpaWllthEbG8vq1as5fPgw//3vf9FqtY7Jb6tWreL777/nzjvvJDAwkP/9738AjhIpou5bu3YtUFjCJj8/n3bt2nHgwAH27dtHv379WLJkCWvWrGHfvn0cPXqUo0ePkpGRUWICZVVdvHiR0aNHk5GRwTvvvEODBg2q6+mIG2Du3Lnk5+ezYMEC5syZQ0BAAM8++yyPPvooFovFcWy8++67ACVKQHl4eDBz5kxSU1N5//33mTx5MuHh4bRv375E+5cuXeK9997jX//6F507d8bX15fDhw8zYsQIzGYzDzzwAB07duTy5cv8/PPPHDx40BEAF6IukgC4ELXc8EcGMO/T/bT6I+X0+fOJnE3Kxtm18CRIUQqwqzbsVjOoVvQGP8d9C4ypeHj5O3632ywYnJ1kJa34S6oraFHdg6ZC1BUVvceC/V1wtmRQYGiPJvBOmjT2dtyvLqQvFreW61nnWpR2vcuOLF682PHz7bffzpAhQ/jqq6947733WLt2LUajkcDAQMaOHcuzzz7r2Hf+/PksXbqUdevW8c477+Ds7Ezz5s1p0qQJULjiauHChY7916xZw5o1a+jatSuhoaF89NFHzJ49m9mzZ+Pt7c348eMZMuTP57ls2TJUVWXkyJGlVu1NmzYNVVX57rvvsFqt9OzZk9deew0oDEDm5uaycOFC8vLyCAwM5J///KdjFbmnpycrVqwgMzMTNzc3unXrxrhx4xzpzPft2wfA0aNHeeGFFxxtFgXAT5w4werVq7FYLLRo0YKZM2c6aoQD/Pvf/3bUhi7q6+23316jAuCKohAa6IbJmFlislZ5TMZMwoLcy32PV7o9RQF0mEx5BPm7ERAQUO6uqampnDt3rsQKqhdeeAGtVkunTp14++23uXTpEoMGDUKj0dCoUSPOnTvH7t27CQkJITMzkxYtWjhWZhUFS9zd3R0rzYODg9FqtXTr1o1GjRoxY8YMLBYLjz32WKUD4EOHDnX83Lp16xLvESHEtatM1jGztgkJGXYMuQVotRoyYn7Hz8+33Fq+tZ2TkxNt27YlMDDwZnelWpnNZg4ePIirqyvPP/88y5YtY/Xq1ZjNZurVq0ffvn1LpJiGwnOMX375BW9vb3r06MHo0aMd3xctW7Zk27ZtLF++nMzMTDw9PRkwYAAvv/zyzXh64gbLy8tj8+bNQOGkxTfeeMOxbc2aNbRv355u3brRrVs3AL744gveeecd4uPjycjIKNVeu3btiIuLY+vWrSVWgRfPeHTy5EnGjBlDVlYWixYtqlHnfKJy+vfvj7OzMwkJCSxZsoT9+/czffp0oPAzqigAPnDgQMd9EhMTgcJxoKLbo6Oj2bx5M/v37y8RAC9qf/369Zw4cYLExER8fX159913yc/P5+mnny5RHuLpp58mNzf3uj9vIW4mCYALUctdmXK6QYNQziX+ToHJA73BG62TnoL8PFS7Fbs1H61b4QCQpSAL1WbEzT3U0ZbZeJnGDeoDspJW/DXVEbSo7kHT8lyPoIoEasT1VtZ7TK/XM2XaHHSB9xMcfP3TFwtxI1VnnWtR2vUsO1I8JfiVmjZtyrx583BxcSk3ZayTkxOjR49m9OjRZW6fMGECEyZMKPcxOnXqxOrVq8vdPmvWLGbNmlXmNg8PD95+++1y+7506dJy250xYwYzZswod3tFfxeAL7/8ssLtRavZa7rhj/Rn3qc7Cf9jsm5FUuJ28OJTA25oe+Wx2Wzo9Xo2bdqE0WgsUY8TCicwPPTQQ5w/f57Dhw9z9913o9Vq2bhxI3FxcXz66ad4e3s7VpkXrdYfPnw4b7zxBr169SqVir8ib731FqGhoQQEBDhS+wsh/rpKZR1TnLC5tKIoRBB/4X9ERUXJeclNUNZ359dff43JZMJgKHwdv/jiixLbVVUlPj6eY8eO0bJlS26//XYURaF79+7lPs7Vzi0AoqKirpo2XdRdmzdvxmg0ctddd/Hwww8DhcfapEmT2LRpE97e3pw6dYqoqCicnZ05efIkzZs3JywszHGsFjdq1Ch27NjBt99+i9VqpWvXrmRkZPDtt9+yfv16jh8/zogRI8jJyWHkyJHk5eWxfv16mjZtSrNmzW700xfXKDMzk/z8fEfZmqpk9FFVlfT0dFJTUzl8+HCZ98/MzCQlJYXz58/j5eVF48aNATh06BDwZ4p9k8mEyVS44Ein0/21JyVEDScBcCFqubJSTne+rQN79h3EWJCNVmcgNe4n8nMTMXg1QLVbMRtTUW1G6gdHONKfF+Tn4OJUgJeXJyAraUX1+StBi+s1yKmqKtHRB1i+ciOJF/OqJUX09WhTiMooeo/t3x99XdMXCyHqLik7Iq6XKyfrlic1KYZQ7zQiIzvc0PYq8t1331U4uF20YgdAq9Uyb948tFotP/zwA0888QSfffYZgYGBGI1GRwD8wQcfxGQy0bNnzyr1pUOHDkRERJS6PT4+nn379jmCQkePHmXVqlXceeed1K9f/1qfuhC3DMk6VjupqorRaCQ9Ixtzge2PCXmZOOu1+Pp44urqiqIo5OTksG/fPlxdXenbt6+8bqLaFKU/f/jhh+nbty9QeFx2796dEydO4OnpiZeXFzt37iQ5ORmNRkPPnj157rnnyjx3DgkJYeXKlSxatIhff/2VzZs34+Pj40jjf/z4cUfWiWXLljnuN378eAmA1yLFz/+6d+/OY489Vun7Xr582XE8KIrCoEGD6NevX5ntu7i4sHjxYtzd3ctsa9GiRXzyyScAtG/fnpUrV1bpeQhRm0gAXIg64Mp0uGeTcwnUuZB0/izxCWdQFWesxnwyL+zD2dUPT+/6hSu/lcK052bjZVycCmjerHBm2LWupBWiul2PQU6z2cz0mfNIzPQnoPGQEqvdrjVF9PVoU4iqut7pi4UQdVd1BQCcnJywWq3V2TVxDSwWC05ONeNSv6zJusUz+5iMmaTE7SDUO41ZMyZd9fqjutu7UlFaUoPBwPr164GSg9tQWOtz+/btjtSnRbRaLe+88w46nY61a9fy97//nc8++6zEPu7u7owZM6ZKfapIdHQ006ZNc/y+fft2tm/fzueffy4BcCEq4UZlHRPXRq/XYzabS9xmt9u5cCGFApsTOmcfXHQabHY7Wo0GVbWTkpaDk5JJVlY658+fp2PHjhWWwrieirJ0/VU2m43MzEw5x6omqqpSUFCAXq+v1HvZ3b30e74o00BBQQHnz58nOTmZ1NRUhg4dSmBgIMHBwWXer8hDDz3EQw89BBS+vgChoaHlZh4qvr+ovRYvXoyrqyvBwcFVWv0N4OXlxXvvvYderycsLKzM87wPP/yQXbt2sWLFCqZPn87atWtxcXGhQ4cO/O9//2Pr1q20bt2aIUOG4Ovry9y5c6vrqQlRY9WMq2IhxF9WUcppu93Ozp0/8+7SA2i9QjGZMzBmZaOqNgzOTjRuUN+x8hv+WrpAIapTdQ9yqqrK9JnzyNB0KXOV7LWkiL4ebQpRVdczfbEQou6rrgCAVqtFURSSkpKqPKgjqofNZiM6OprWrVvf7K44XDlZ93RyLlonAzaribAgd158agCRkR0q/X1U3e0V2bRpk2NVVefOnfn444/L3O+jjz5y/Gyz2ejfv79jNZdGo2HOnDnMmTPHsU9F6eqv3Ha1368kA+JC/HU3qrSCqLoGDRqwfft2PDw88PQsHLO6cCEFq+KKk5MBm80Oqg2bakdVNKAoZOWYOHlsP/Xr+XDXXXfh5OSExWK5of1WVZXs7GyOHj3KXXfd9ZfaMpvNbN26FX9/f0lV/BcZjSYyM7OxWO2ABrCjc9Lg7e2Jq2v5mZBSU1OpV68eUPjaZmRkkJycTHJyMhaLhcDAQMLCwujYsWO5JX2EAOjSpUuVF8VYLBZatGiBoijccccdFe7bvXt3+vTpw+nTp9m3bx+fffYZY8eO5YUXXiA6OpqPPvqI1NRUIiMjSUlJ+StPRYhaQwLgQtRBV6ac1mg09Op1Jxt//B8ZSj7+IW2w2+1oNJpS962OdIFCVKfqHOSMjj5Q7Smir0ebQlSVpC8WQvxV1RUA6NWrF7t37yYmJuaq7dhsNnJzc3F3d5cBw2rUqlUrgoKCbnY3Sqhosm5NaA9g586dnDt3jgEDBjB16tRrbkcIUbvcyNIKomrc3Ny48847iYmJwWQycfnyZY6dTsfdp4FjH7tqx2qxonVSsOWno9ot6Az1OXnmBJcvp+Hn53tT+m4wGLjzzjtxc3P7S+3s3buXTp06VXkVu6qqjsnOt/qE5+JZA8IiPFA0f55zqnYbFnMOeq2V4OCAMsdJTSYTP/zwA3l5eWRnZ+Pt7U1QUBB33HEHrq6uN/KpVMhsNsskiVqkMu/RlJQU9u3bR0ZGhiNTQGVMnTqVwYMH88knnzB06FDatm3LypUrWbhwIT/++CPr1q3Dx8eH7t278+CDD1bXUxKiRpIAuBC3iOudLlCI66m6BjmvR4poSTstaoJrTV9c/KJLCHFrq64AgJOTE927d6/UYxqNRo4fP07Lli1r1ACiuL6unKx7M9srnl539uzZ1danmkJVVex2+83uhhA1moyV1GweHh6OurcvTH4T1X8IZtXbsd1ms5FrzMXDoKLV5qG6BIOiYNJnsvv3Vcyb+8pN6nn1yMvLK5HquHnz5gAcPny41ErSkydPMn/+fH7/fT8mk5F6/vXp2fNO/vGPkQQF+uPq6orNZmPZsmWsW7eOhIQEDAYDzZs3Z8qUKbRu3Zq1a9eyZMkSYmNjsdlszJ49u0SmkejoaGbPns3x48fx8fFh6NChjBs3DkVRuHDhApMnT+bo0aPk5eVx++23O1KFF+/7lX766SdCQ0Mdv8+aNYsvv/wSgA0bNhAREQEUpo9etWoVFy9exNXVlaioKF599dUSk/6ys7O5//77SU5Opn379nzzzTdcuJDCDxu38v23q0m+cB5VVWnStCVPj3+R5i3aoDd4k5WZytznnue33/6H1Wqle/fuPPLII5hMJhRFwc3NDVVVad68OREREWUGym8WVVUxmUz8/vvvdO7c+WZ3R5Th5MmTQOFrlZeXR3pGNgUWGygaUO3odVp8fTw5ceIEiqJgs9k4fPgwly9fZsCAATzyyCNXbb9obEdVVVq3bs2JEydK7NO8eXMWLFhQbhs2m4309HR27dqFqqpVen5Wq5X09HSys7NrTBmm4lxdXWnVqhUGQ9UWjYi6oeYdkUKI6+Z6pQsU4ka61kHO65EiWtJOi5qiKumLs7KyORt3hoRjMTwx/t/YrSZCA90Y/kh/oqIi5dgU4hYlAQBxK/L09CQ3N5ezZ88SFBRU5ePaZrNRUFCAoig1LouBzWbj6NGjBAcH3+yuCFHjyVhJzXe1a29V64Gq/XNbXbn2ruwK7tOnTzN06FDMZjMPPDSMsPAItm7+npXffEVs7FneeOvf6LXZzJnzJj/++CPh4eFMmjQJnU7H7t27OX36NK1bt8ZoNNKpUye0Wi3Hjx8v8RjZ2dmMHTsWRVGYOnUq27ZtY8GCBQQEBDBkyBAKCgqoV68ed999N2vXri3Vx3fffdfx89mzZ1mwYAGBgYElVrfv2LGDr7/+Gmdn5xL133fv3s28efMICAhg+vTpbNu2jW3btuHq6sq8efMc+02fPp2srCzH70ajkQKbEydPHKdheGP+9sAjnDpxlPXf/5eXX3qWlWu3o9VqWfx/73P48CEGDBiAq6sru3fv5rPPPmPRokW4uLhw7Ngx3NzcSE1NZevWrVUOEFbEarWSk5ODh4fHNQcPnZ2due222/Dz86u2folrV9bxUTwTgc7ZB2d9yUwEKWk56LXZuLo6s3fvXho0aECfPn0qfP+rqorRaCw3oO7q6lqpzw9VVdm2bRstWrSgadOm13Q+XLRQqaadDwNkZWWxbds2+vTpIxkQb0ESABfiFnM90gUKURtcjxTRknZa1CRXS19st9s5eSqOfKueyxdP0Lnf8wQ2aAsUBrbmLdlJ6OpNzJoxqcp1qYQQdYMEAMStRlEU+vTpw6FDh0hISLimFS+ZmZl4e3vXuBUvWq2WoKAgmjZterO7IkStIGMlNZtce5dPVVXef38BJpOJBx8ezrjnCst49Lvnbwx/5B72/76bo8dPgWrlxx9/xMPDg6+++gpf38L08MOHD3dkCxk+fDgAEydOLBUA//7778nOzuaJJ55g+PDh3HHHHdx777188cUXDBkyhPDwcObPn8/PP/9cZgB84MCBjp+nT58OwOOPP+5I252WlsbLL7/M2LFjWbduHUlJSSWeI4Cfnx933HEHycnJbN++HS8vL8c+q1evZseOHbz00ku8/vrrAKRnZKNz9mHCxFfQ6/WFO94/hJ93bCEzI524Mye4eCGeixfi8fLy5pGhj9G6VXOGDRvGrl27iIuLo1WrVkBheclOnTpdy0tUIcmIVPfY7XYsFovj2FZVlQsXUrAqbujLWIWsaLToXLyIPRPDpQtn6d2711UnM1Q2oF5eav/iMjMzcXV1pXHjxri7u1f5+dpsNrRaLS4uLjUyAO7m5kZubi6JiYk0adLkZndH3GA16wpNCHFDVXf6QSFqsmtNEV1RIPB6tCnEtbpa+uKTp+KwKD4UGBPQqWkEhP65j8HVm/DWg0hNimH6zHnMfXOqDPYJcYuSAIC41Wi1WqKioq7pvjJoLUTdJGMlNY9ce5fPaDRy4o8Uy5FRf6bAdnEx0Kp1B/63axunTsQ4bo+MjHQEv4tUJqV3fHw8gCPleEhICAAJCQlV6m96ejrffvst7u7uDB06FCgMEE6ZMoWwsDDGjRvHunXrStyna9eujB8/nkWLFtGnTx8Abr/9diZPnuzowxtvvMHkyZMdKdMBCiw2nPVa9MWCg4cP7ScnJ5uwho1o2KgpdlXl4MGDNGnaAoNrYfAvODiYAwcOEB8f7wiAC1FZHTt25Mcff6RJkyZotVry8/PJyDaj05cdXC4oMBMfdwIXgxsBwWFcvJhCZmZmue2rqsrlyxnYcEHr5AxklLmfzWomKSkRPz+fCq/l0tLSsFqtJc5lz58/T79+/VBVla5du7Js2TIA1qxZw9SphZNs9Ho9np6eNG/enCFDhnD33Xc77p+fn8/ixYvZuHEjiYmJ6PV6goODueeeexg/fjxQsiyCi4sLYWFhPPvss/Tv3x+ABQsWsHDhQqDwO8Db25s2bdowatQoOnbsCMDBgweZN28ep0+fxmg0EhYWxtixY/nb3/5W4jkaDAays7PL/RuIuksC4EIIIW4JVUkRDYUrYsOC3Cs8SbwebQpxrSpKX5yVlU1OXj55advQ2JLp1m9smcehf0gb4mPOcODAQalVL4SQAIAQQgghagS59i5fekY2ilL5mtQWi7VaHvda04AvX74cs9nM8OHDHatN161bx+7du/n4449JTEzEai3sY3JyMkFBQVy6dInly5cTGhrKSy+9xM8//8yqVauYP38+U6ZMYdq0aTRr1oxu3bpx6NAhAAoKCriYkkLDxn+mWD94YC8zXn4eX996zJj1Hnq9Hq22WHhE0TjqKAtxrQICAujRowepqanYbDY+X74G1bMHemdb6Z1VOxrzCey6ENB6UXAqDyV7E0898Wi57Z85c4Y1W84QENYFyK+wLynnfuOhu5vRpElEufvodDqcnJwcK9ah8D2pqiparZY9e/Zw4cKFEmV1IiMjefTRRzl16hQrVqzg119/Zfr06fz973/HarUycuRIDhw4QMuWLZk0aRJ6vZ4jR46wdetWRwC8yNy5c7l06RLvvfce//rXv+jcuXOJSTq9e/emb9++HDlyhP/+97/s2LGDhQsX0rt3b86ePQvA008/jdlsZsGCBbz00ks0bdqUFi1aVPi3EbcGCYALIQAcK3z0ej0FBQWy0kfUSVdLEV1cStwOXnxqwE1pU4hrVV764mPHjuLiGUabjvcSEPpwhZ/vAY17sfybVRIAF0IIccuS7AdCCFHzyLV3aaqqUmCx0bxlG84lxHHwwF669egNgNmcz7GjB9FoNAQGBqFoFEJDQ0lLS2X37t24urpit9ux2+3YbDZUVXX87uzsTOvWrUlJSWHbtm2oqoq7uztRUVGcO3eO9evXk52dTadOnfD29mb9+vWOPl24cIFOnTqVCKYVyc/PZ8WKFeh0Ov7xj384bk9MTMRisfDkk0+W2H/UqFEsWrSIhIQEMjIyuO+++7j77ruJiIhg1apV/PTTT0yZMoWkpCSSkpJKrEA9fvw4E54dzXeb9gCwbesG3n7rFfzrBzLn3x8TEhoGQFBwKBqtlkuXLqLabSiKQnJyMgANGzaspldK3Go8PDzw8PBAVVXOJploEtoKezn72l0aOX52cobTxzbTpEmTcs9B/+8/K3EPGYLd2fuq/XAP8WLrjlX0739vufukpKRw4cIFx++qqrJu3Tp0Oh2jRo3io48+Yu3atYwbN86xT1BQEA888AAAXbp0YfTo0bz77rsMGTKETZs2ceDAAcLCwli5cuWf5QeA3NzcUo/fv39/nJ2dWb9+PSdOnCAxMbFEADwiIoLBgwczePBgWrZsyauvvsrcuXPp3bs3AwcO5MEHH3Tse/jwYbZu3cqJEyckAC4ACYALcUtTVZXo6AN8+c0GjhyL42JKBhabFlc3dwLqudOqWSDDHxlAVFSkDPyIOuFqKaKLpCbFEOqdRmRkh5vSphB/xZXpi/Pz83l87Os07TKxUvc3uHpzOjkXVVXls18IIcQto+jaaPnKjSRezEPjZMBuNREa6MbwR/rLNZEQQtxkcu39p4ULF6LRFK5WdnH1YNjwUezauZV1a75CUTSENWzE1i0/kJmRTqfbu9IooikK0KJVW44cimbevHn07dsXnU5HTEwMt912G3369CEuLo6zZ8+SkJBAXFwc586dw9vbm3vuuYd27dqxfPly4uLiaNSoEdu3b+f3339n1qxZDBw4kLy8PDZs2EBqaiq///474eHhrFq1ilatWtG6dWugcFVpeno6gwYNIjAw0PF8+vfvT9OmTR2/z5w5k/T0dF555RXatm3r+P7dvHkzzZo1Y9euXQA0a9YMgBkzZmAyFabIP3PmDAsWLCA8PJwnR41GtdvYuGEd7779Gnq9Mw8+PJyTJ2I4eSKGyI6d8fHxo0+/gfy46Ts+/r+FNGzYgEOHDhEZGenod01ntVodddzrAo1Gg5NT3Qhbmc1mNE6l635XROtkwGw2l5mJS1VVEi/m0aShd/kN2LLR5p8GRYM7Gi7lmdi/fz9ardbxT6PROH7OysoiPT2dCxcuoNVqiYmJISMjgzvvvJPBgwezbNkyvvvuO55++ukysyN069YNNzc38vLyOHnypCMLw5133oler8dms5GVlfVn9/6oGV4kMzOTlJQUzp8/j5eXF40bNy73qd199928+uqrxMfHk56eXiJQfvnyZQ4dOoRer3ekSBei1n6S7Nmzh8cff7zMbd988w0dOnS4sR0SopYxm81MnzmPhMveJMRnoRg6EX5HT/Qu3thtFszGy5zMSOOd/+wjzGcTs2ZMuiVqJ4m6raIU0VCYJi0lbgeh3mnMmjGpUoOc16NNIaqLoigoioJWV7W6pBVdcAkhhBB1TdG1UWKmPwGNh5QYVDQZM5m3ZCehqwuviaxWKz///DOKoqCqKiaTiUuXLlWqfmptY7PZCAkJoX379je7K0IIUea1t97Zw7H9Vrr2Xrx4sePntm3bc/9DI1nw0XKW/mcBWzauw2g0Ur9+IMP+/hQjRj6Ns3Phdd1LU2fz1ZeL+GXndhYsWICzszPNmzenbdu21K9fn2+++cZRcxcK6/2uWbOGHj16EBoayocffsjs2bOZM2cO3t7ejB8/niFDhgCQkZHBtGnTHPeNj49n2rRpjB8/ntatW6OqqqOO8JUrvZs0aUKTJk0cv7/99ttAYWAtICCAgIAAJk2axKpVq5g1axbu7u7079+fl19+GSgMtBXZs6dwxbeXlxf3DexPSloORw5F/5HdJZ9F789x7DvvgyX4+Pgx/rmp2K1mtm3bitVqpWfPnrz22mvX/PrcKCaTie3bt/+Ryl179TvUEjabDYvFQq9evTAYqhY8rmmcnZ2xW01Vuo/Naip3DL5SAXWNBzaX5oAdRbWTb9FRr149tFqtI+ND0T+LxYLRaCQvL4+LFy9is9nYtm0bDRo0oHnz5hw8eJCePXty6dIlvvzyS0fmB4PB4Mj8oKoqbdu2xWw2c/ToUVRVpXXr1tjtdn777TcyMjJYuHAhdrud8+fP89133xER8WdK9p49ewKFdcAXL17sKI1QlvLKE1y8eJHRo0eTkZHBO++8Q4MGDSr+G4lbRq0NgBcZMWIEbdu2LXFbWFjYTeqNELWDqqpMnzmPdKUziUnbcQvqi1fAn7MaNVodBo9ACvLdMKueZCj5TJ85j7lvTq3TFxDi1lBeimib1URYkDsvPjWAyMgOVTrWr0ebQlSX6r7gEkIIIeqSomujDE0XwtuUXlFocPUmvPUgUpNimD5zHnd2a0+PHj3w9PTEZrORn5+Pi4tLnRp4LqKqKnv37iU2NrbEQKUQQtwsV157n0nKwpRvx+CiITzEq85fe588ebLUbecTk1HtNho1bsrrb31Q4f01GoXhjw1nyksvlrl9woQJTJgwodz7d+rUidWrV5e5LTQ0tMz+FVEUhU2bNlXYvyLbtm0rdduYMWMYM2bMVe/buXNnRz9UVUWvzWbSS9OY/Mqb5d7HxdmJl6dOJSQk8IYfO0VlV66l7vjPP/9M165d8fHxuQ49u7kyMjL45ZdfSqS1r40URSE00A2TMbPEYpnymIyZhAW5l3scVmp8R1FAWxhEVgGjKZ+wsLBy20xJScHV1ZXIyEjy8vIYM2YMRqOREydOlNivcePG3Hbbbfz+++/Ur1+fgQMHAoXv1z179uDu7s7AgQNxdnZmzZo1WCwWxowZQ2hoKM899xzvvfdemZkKPvzwQ3bt2sWKFSuYPn06a9euLXcxRtFnSHh4uGP198mTJxkzZgxZWVksWrSIXr16Vfz3EbeUWh8A79SpE/feW34NAyFEadHRB0jM9MfZU8XuFFwi+F2c3sUDY3Yuevf6JJ4/w4EDB6UmrKgTrkwRXR01Hq9Hm0JUh+q+4BJCCCHqkqJro7KC38X5h7QhIeY0NpsNT0/PG9S7m0tRFFq0aMGxY8ckAC6EqDGKX3vn5eVx6NAh2rdvj5ub283u2k3h6+NJSloOeoP3Vfe1mHMIqOd1/TtVQyiKQnBwABcupFBgMqNz9kDR/DlhTbXbsJhz0GutBAcH3LBr4OJlVxIuZGPKt2Fw+ZaGwZ5VKruiqmqdDH4D+Pj41Jm07sMf6c+8T3cS3mbQVfdNidvBi08NKHf79R7f2bx5M0ajkbvuuouHH34YKDzOJk2axKZNm2jzx/lycnIy69at4+TJk3z11Veoqsrzzz+Pp6cn999/PytXruTAgQOMGzeOBx98EIPBQFpaWpmvaffu3enTpw+nT59m3759fPbZZ4wdO9axPTY2ltWrV3P48GH++9//otVqmTx5MgDHjx9nxIgR5OTkMHLkSPLy8li/fj1NmzZ1lEgQt7ZaHwAHyM3NxcXFpc7UhhDielu+ciMBjYewZ/vn+DV5tNR2q8VKfr4Zm11FVV05ePgkXu5hzF/4GZ9/Wndn0opbk6Io1Z7m+Xq0KcRfUZ0XXEIIIURdUnRtVBn1G3UnM/NgiduioqIcP+t0OoKDgxk2bBhPPPEEAL179yYpKQkArVZLQEAA9913H88//zxarZYRI0awd+9eoPAc0t/fn7vuuouXXnoJd3d3Pv74Y77//nuSkpJwcnIiKiqKl19+mYYNG5ZqX6fTERISwuOPP87w4cOBwlU5H330EfHx8RQUFBAREcHEiRPp3r27o9979+7l448/5vDhw5jNZkJCQhg6dCgjR45Eo9HUmQFoIUTdoyhKnZ94brfbKyyz4erqil6bjdViwklXfmpkq8WEXmvF1bV2p5SuKo1GQ0hIIEajifSMDMwWGygaUO3odVoC6nnh6mqo8Biy2WzVVuqkVNmVUA9yc3Nxd3enwJxTouzK1bKyXdnnn3/+mffee4+4uDgURSEwMJBHH32Uzz77zHGucKUHH3yQN954g3nz5rFx40bS0tLw9PSke/fuTJ8+HQ8PD0wmE2+99Rbbt28nMzPTUaf5/fffx9fXlwULFrBw4UJGjx7Niy/+mV1gypQprF27FoDly5fTqVMnx7bi5z9Fpk6dysiRI8t9frVVVFQkoas3kZoUg39I+RMuU5NiCPVOIzKyQ4XtXc/xnaLX6+GHH6Zv376O2++44w62b99ORkYGAAcOHCAmJgYPDw/at2/Po48+6lit7+TkxNKlS/noo4/YuHEjc+bMwdXV1XF+GRAQUOZjT506lcGDB/PJJ58wdOhQx+3btm3jl19+wdvbmx49ejB69GhHje/jx4+Tk5MD4CixADB+/HgJgAugDgTAp06ditFoRKvV0rFjR1566aVSKdGFEH9SVZXEi3lEhHlhMuajd/EuvpHcPCN2VYNG44JWW3iiYda6onENYs+vafxr6ptMnzoBDw8PCgoK6vyFhhBC1AXVfcElhBBC1AVF10bFa35XxGDwwmyxo6pqqWuguXPnkp+fz4IFC5gzZw4BAQHceeedWK1WAJ4a8wzu7u78d+XXLF68GE9PT0aPHu24/5gxY4iIiGDFihV88803aDQaXnvtNX7//XeioqL4xz/+wc6dO/nxxx9JTU1lzZo1JR5/ypQpODk5MX/+fF5//XUiIyNp1aoVx44dw8/Pj0GDBpGcnMwnn3zCuHHj2LZtG35+fmzdupUJEyY4gvERERHExsYSHR1dYhBaCCHEjRcUFMTRo0crHOuuqaucaxJFUXBzc8XNzRVVVR3f45X5W5jNZhISEkrUKL9WZZVdsdlsju1Xll2pSinKzMxMJkwoHK/917/+hU6n49SpU6SnpzNt2jRMJhOXLl1izpw5+Pj4MH36dKAwdf23337LkiVLaNq0KePGjWPNmjV8++23BAYG8sILL7Bo0SJWrlzJAw88QNeuXUlNTeV///sfZrO53P7k5eWxefNmtFotNpuNtWvXlgiAAyX6AdCqVatK/y1rE0VRmDVjEtNnzuPskTMERvQqsXrbZMwkJW4Hod5pzJox6aqv+fUc3/niiy/KvP2jjz5y/Dx+/PgS24pKAhVnMBiYOHEiEydOLPexriyZ0Lp16xJp169WkgHgoYce4qGHHqpwH3Frq7UBcJ1Oxz333EPPnj3x8fEhNjaWTz/9lOHDh/P111//pQ9MVVUxGo3V2FshSjOZTCX+v1Hy8/NRFT0FZiOK1qVEjZm8XCN2RYdG64SqqmRfiiH9/C8U5GdyycWDnKxMPluxic9XfIeXbyhu7h7U93WjeZP6PDr4bjp0aH9Lnkjfqm7WMSxEdbnVjuGp/3qGWW99QOyhUwQ2vhOXYhdc+cZMLsbtJMQzhakv//OW+ZvUdrfaMSzqHjmGxc1WdG1UfPC5QqoNFAWbzYaiKCWupe6++26cnZ2Jj49n6dKl7NjxM81b3wYUrhjr1uNewho2xmrTsvD9Oeza9StPPPGEo42OHTs6aos/88wz/P7779hsNj744AP0ej0A/fr148cff+TkyZNYrdYSfejevTuNGzfmf//7H9u2bSMuLo7mzZszatQox/0BfvnlF06cOMGZM2fw9vZmzpw52O12XnvtNUeqSyhccWiz2bDZbFgsFhkjqaPkc1jUdnX9GI6IiODQoUNs2LChUvvn5eVxKS2DgoJiq5z1WurX88HNzY3Dh69zh+sgm81GZGRktcQLDhw4yLnLfjRs09Jx7lGUZaV4thXfwJbEx5zit99206FD+wr7VtROQkIC+fn5hIeHc+eddxIUFFRq/7i4OKAwOFm8pGxRIDIoKIjOnTtz4MABoqOj8fDwwGazcerUKQA6dOjAPffcg16v58knn3T0oajvqqo6+rNx40aMRiOPPfYYGzduZOPGjUydOhWDweDY12Aw0KNHD1xcXNBqtY72ij+/unT+MeOV5zh06DDfrP6Kkyl5aJwM2K0mQgPcGP/3u2nfvl2ln3N1ju+YTCbHed+1KDoXLf761zQ2mw2z2VynjqdbWVmTkctTawPgUVFRJVKN9enTh3vuuYf777+fefPm8emnn15z2xaLhePHj1dHN4W4qvj4+Bv6eKqqkpOVhinfQoE5F9sfKxKsNhtWu4LWSYvNmk/CwSW4uIcQ2HIYCgoarY7c9FM4ObmSnXoYa/5FAtv/A5slhxMZl5j9f79Rz+Ubxo56tMQAi6j7bvQxLER1u5WO4ceGDuTkyVNs+uljLqVb0DoZsFlN1PfVcX+f22nevJPjoljUHrfSMSzqJjmGxc1SdG2Um5tbqf0V1YLNxVrmiqeUlBTy8/P57bffAPAPaICT3gMoHJzJzs4m+eIF9uze9cf2UM4nXnAMGmdkZHD+/Hk2bdoEQGBgoGM1TdH/mzdvBqBTp06OPhQNOqalpZGfn8/x48fR6XQ0bdq01P0TEhKIj4/H29ubRo0akZyczPnz5wHo0aNHqdU7ULjyLT09XcZI6jj5HBa1XV0+hp2dnctNGVyWxo0LvxsKCgrQ6/WyUKUapKSkkJKS8pfb+ejTlbiF/r3M844rA3PuAZ34v/98yfPjyh9jNZlMju/ukJAQ/P39OXHiBH369MHf358uXbowatQowsLCAEqcOxT/zr/77ruJjo5m7dq19OvXD4B7772XRx99lPz8fDp27MjOnTt57bXXePPNN2nVqhUDBgxg8ODBaDQaR7Ybq9XqaLcoU819992H1Wpl5cqVrF+/nvvuuw8oDPgnJydz22234eTkRGRkJK+88oqjr0XPr66dfzg763n8sfvKfI8WX/1cGdU1vmM0GsnPzy91HliVICNQYUaAmy0zM5OUlJQSk1dF7VbZ+FOtDYCXpWHDhvTp04ctW7Zgs9kcM4eqSqfTVUtaEyEqYjKZiI+PJzw83DH77UZp1tgfRWvDw8MVmzUXvYs3pvwCtE6FtWXOHVqKb4M78ajXGqslD0XjRH5OEi7uITi7+uPq25Sc1COcO/wlzbo8g8XsiZPqi8atLavWbGHWay/KCfYt4GYew0JUh1v1GG7VqhUPPvgAqqpiNpvLLGVR0TZRc9yqx7CoO4xGI6dOnaJZs2a4urre7O6IW1Szxv4oGmuJlTPlyc9LxeCiw8XFBaDEIFrxlVRRHW/noSEj0Go0RfFvnhs34s/HbN6Kfzw5Drvy55jFlClTHD83bNiQyZMnOx4HCldSvfHGGzRq1Ii5c+c6thV9TxelK9doNLzzzjulxjROnz7NM888g0aj4YMPPsDPz4/09HTHdmdn5xKPV8RiseDr60vLli2v+vcRtY+cS4jaTo5hUVuoqorR4kywf0iJ2+12O0ajsbCWu/kwilpQuMENMjzcSgTei593qKpKamoqP//8s+P3559/nhMnTnDx4kUyMjJITk5m3rx53H///Wg0GrKzs+nUqRNubm5s377d0dbFixdJTk6mb9++NGnanPPnEkhJucjHH39MmzZtGDlyJKGhoaxfv57o6GgOHTrEoUOH0Gq1PPbYYzg5FYaYnJyccHFxITExkejoaBo0aOAIxBcFwIuyzdx99908/PDDeHl5sX79etavX8/rr7/Ol19+6eiXwWCQ84+rqMz4ztWoqsqvv/7qmCSZlZ2HxWpHQYOKHZ2TBm8v9zLPE4vuX1Mn3KiqSnZ2NufOnaNnz56yaK+OOHPmTKX3rVMBcCicJW2xWDCZTLi7u19TG4qiyACMuGEMBsMNP97+8djfmPfpLlq0682JE78Q1Px+7HYVrVZD1qUYnN1D8KjXGrvdCmiwW/NRNE7oXHwAUFDwqNeagpyzZF06hk9gG0w5RgxegVw8H8/Jk6eIioq8oc9J3Dw34xgWojrdysewm5ub42dVVYmOPsDylRtJvFgsHVegG8Mf6U9UVGSNu5gRhW7lY1jUPsU/axIuZGPKt2Fw0dIw2LPUZ43JZCI9Pb3GptKrLjqdjnr16qHT6W52V25JRddG4W0GXXXfy+f/h1+bBmWm6Vy8eDGurq4oGicCQlqWqL8K8K8pswgMDqFevQBCGzQE/qjL+seqqUmTJtG2bVv8/f1p1KhRiQn9S5cuZe7cubRp04bFixfj6+vr2Fb0fnnjjTdITk5m0aJFvPXWW3Tt2hU/Pz8A9uzZw7hx49DpdHz22We0a9cOAH9/f8LCwjh37hzbt28vlQJdo9Gg1WrR6XTyPVPHybmEqO3kGBY1XX5+Pjq9e7kL9jQaDapbO1T1z1ToGbkH6datW4nJHUXf+4qi8OOPP9KvXz8URcFisaDVah31kFNSUhg4cCB5eXnMmjWLoKAgYmNjmTlzJiEhIdx3333Y7XYuXEjhvfc/YPfu3Twz/iUeHvo4e3b/wsv/egarTeXRR4ejqioDBw5k4MCBqKrK3Llz+eabbzhx4gQ5OTmoqoqra2F99ZycHNauXYvBYODy5csMGlR4fuXq6kpMTAynTp0iKCiIBx54wPGcGjduzPbt2zl37hw5OTmO261WKwUFBdX2GlwLV1fXWhM0LT6+U1U9evRg9tvvU6B64+4ThpPO2bHNajGTl3kOT2cjPbrf7pjwUMRisXD58mX8/PzIz88nKyurRq201mq1eHt7c+jQoZvdletKq9USFhZWIotCXVWVsck6FwBPTEzE2dlZTnqEqEBUVCShqzeRTmM01gtkpRwBQ2MA0s//QlDLxwCwW/PRODljzDmPs1sgGk3JjwzfBr1IObkC74DWOOndSUxKoXHjXiz/ZpUEwIUQohYxm81MnzmPxEx/AhoPoUlDb8c2kzGTeUt2Erp6E7NmTMLZ2bn8hoQQogKlPmtCPcjNzcXd3Z0Cc06Jz5rs7Gz27t1LWFhYqUGWusZsNhMdHU3v3r1l9dpNUHRtlJoUg39Im3L3S02KIdjrMm5uzcvc3qVLF/R6PXHxSaWC3wCt2rQnrGHjErcpGi1F49wtWrSga9eupe73wQcfsGjRInx8fBg6dKgjxfpdd91VYtwjKiqKiIgIkpKSWLduHe+//z6vv/46P//8M88++yx2u53x48dz/vx5zp8/T7t27WjQoAGTJ09mwoQJzJw5k9jYWCIiIoiPj+fcuXN88MEHV/37CSGEEOLqnJ2dsVuvUqte0TkyxwBYLPl4enqWG+zRaDSO8+TY2FieeeYZ+vfvT3h4OBcvXsRkMlGvXr0yU+irqsqFCylYFTfCGjUDYMMPq3Fzd2frlh8AiGjSCqvixvPPT8TJSUvHjh1xcnLCzc2NZ599lpCQEE6cOEHjxo0ZP3489erV48SJE/j6+jJ+/HhCQkLQaDQA5OTkkJmZyenTp0lPTychIQFPT0+0Wi3Z2dmMHz8ed3f3EmnAXVxcqpwWvLplZGQQGhpK27Ztb2o/ridVVZkxaz4Zmi74B7ehVJVsHSj+nYhLiiFjw8/MfXNqiWPSaDRy/PhxfH19OXXqFP369ZNxo5vAYrEQHR1NQUGBZLcuptaOJKSnp5eY9QyFdRK2bdtGjx49HB+uQojSFEVh1oxJTJ85j5DgIM4lbCPHFoN/+D3YrGacnD2w2/Kx2y1YTbmodgtOzh5XtKKCoiHz0imO/PwuTjpXCkzppJ71w1VJcqwYEEIIUbOpqsr0mfPI0HQhvE3pgX+DqzfhrQeRmhTD9JnzSl3sCCFEZZT1WVN89eyVnzW9unegb9++1zx4oqqqo25dbfjMCgkJYf/+/XTv3v1md+WWU/za6OyRMwRG9MJQLB26yZhJStwOQr3TmDZlAvv37y+3LVUtvEaqWgcq3rxv3z6gcAB22rRpjtt/+umnMif+v/DCC2zevJnVq1czcuRIDh06hMViAeD999937Dd79mwaNGhA3759+eyzz/j4449ZuXIlBQUFBAcH8+ijj1bteQghhBCiXIqiEBrohsmYWeI8ozwmYyZhQe6VPo/18/OjXbt2bNiwgbS0NPR6PZ06deLFF18sc3zWaDRSYHNCbzAw6IFHSU25yI7tm3l/3iw8Pb0ZcN9gnnhqAk46A+0jb+enH9ezdOlSHnroIe699168vb0JCAhAURRSUlJITU2lXr16uLu74+5emC67eBDOZDIRGxuLTqejadOmNGjQAKPR6Chj6+7uTmBgYImJr1lZWXh5eVXq+V8vqqry888/k5qair+//03ty/USHX2AxEz/MseDivMPaUN8zBkOHDhY5sK3M2fO0LNnT5nQe5O4uLjQs2dPNm/eLAHwYmptAPz555/HxcWFyMhI/Pz8OHPmDCtXrsTFxYUXX3zxZndPiBrP2dmZuW9O5cCBg3z5dQbfb9zKqYRtqBoDxvRTaLQarBYzrl5hqDY3lGIjM6pqw5R9Hq2TAYNXYxpGjkbr5ILNasKgKyDx6DdMeul1np/wBKGhoeWm9xFCCHHzVdfFjhBCVKSqnzUmk6lE8Lt58z9X3ep0OoKDgxk2bBhPPPEEAL179yYpKQkoXA3jV68eve7qy+OPj8TgomfyS5McgUtFUfD39+euu+7ipZdewt3dnY8//pjvv/+epKQknJyciIqK4uWXX6Zhw4al2tfpdISEhPD4448zfPhwALZt28ZHH31EfHw8BQUFREREMHHixBIB7b179/Lxxx9z+PBhzGYzISEhDB06lJEjR1KvXj2io6P/6p9ZXKPi10bLv1nF6eRctE4GbFYTYUHuvPjUACIjO5SZhjM6OhoXFxe0Wm1hALxY6lKAFau2VPjYc99+l8bhIeUOcH/xxRcV3n/btm0lfg8ICODgwYOO3ydMmMCECRMqbOP222/n9ttvr3AfIYQQQvw1wx/pz7xPd1aq7EpK3A5efGpApdv28/Nj/vz5Fe4TERHByZMnATifmIzOubDUpdbJibHjXmTsuLJjKvcNGsZ9A+9Fo9hJT0+nRYsWQMnz8yIPPvggc+bMQVVV+vTpQ2JiIu7u7uzatYs2f1wHJCYm0q9fPwAiIyP5+uuvAcjNzaVHjx4YjUbq1avHhg0bAHjrrbfYunWr41z8p59+IjQ01PGYq1at4uOPP+bixYuEhYUxceJER/tTpkxh7dq1Jfr4+OOP88orrzh+37NnD48//jgADz/8MG+++aZjm6IohIaGkpmZWWcD4MtXbiSg8ZBK7RtQQeZXi8VSok540fFx+PDhUpOaT506xQcffMC+ffvIy8sjMDCQAQMG8OyzzzrasFqtLFu2jHXr1pGQkIDBYKB58+ZMmTKF1q1bs3btWpYsWUJsbCw2m43Zs2c7SgBA4Tn67NmzOX78uCOT0rhx41AUhREjRrB3795Sz6GojdzcXN544w22bt2K1WqlS5cuvPbaawQGBpZ4bsWtW7eOli1bsmHDBt59911SUlIcEz4mTpxIly5dAIiLi2P27NkcOHAARVHo06cP06ZNw93dnaysLKZMmcKxY8dIT0/Hz8+PQYMG8dxzzzkmsvz000/Mnz+f+Ph46tevz5gxYxwTV2vL5O8bqdYGwPv27cv333/PsmXLyM3NxcfHh379+jF+/HjHIIUQomKKohAVFUlUVCSPPbKftz/ezakzcQQ1aIGiKFxKjkPv4oXZeNlxHxUVU/Y59AY/nPSeqHYrGm3hl5hqt5ORGkf65RRWbjTy1bfjUbCiU3IY/fgAXp46WYLhQghRw1TXxY4QQlSkqp81qak/l7lt7ty55Ofns2DBAubMmUNAQAADBgxw1JkbPWY8Xj7+fL1iKau+WYG3TyBDh/2DAkvhavPRo0fTpEkTVqxYwTfffINGo+G1117j999/Jyoqin/84x/s3LmTH3/8kdTUVNasWVPi8adMmYKTkxPz58/n9ddfJzIyklatWnHs2DHHAEVycjKffPIJ48aNY9u2bfj5+bF161YmTJiAVqtlxIgRREREEBsbS3R0NCNHjpSBihqg+LWRqqqYzWacnZ1LvDaKolRY01BRFPQ6LardVmYa9Cupdht6nbbKr/+NzHBQ9DhCCCGE+GuqUnYl1DuNyMgOFbZ3rXWWVVWlwGLDWV+5MVpFo8VssaF3KvucYO7cueh0OgBHYHrv3r0kJiai1WrJzc1ly5YtjnrgxR04cICYmBjatGnD6tWrMRpLJeDGarUycOBAVqxYQW5ubolte/fuZdq0abRq1YpRo0axdOlSnnvuOX744QcaN/6z9My7777r+LlRo0Yl2igKkGu1WjZt2sS0adNKrGLWaDQlMlfVJaqqkngxr0QZvIoYXL05nZx7TeeHReevcXFxDB06lPz8fP7+978TERHBt99+y8cff0xMTAxLliwBYOLEiWzZsoXw8HAmTZqETqdj9+7dnD59mtatW2M0GunUqRNarZbjx4+XeKzs7GzGjh2LoihMnTqVbdu2sWDBAgICAhgyZAjPPvusI2hstVqZPn06BQUFtGvXDoA333yTtWvXMmzYMOrVq8eiRYt44YUXWLFiheMxbrvtNoYNG+b4PSQkBChcif3II49Qv359jh8/zrJly5g4cSK//fYbBQUFPPXUU1y8eJFJkyZx7tw5vv76a1RVZe7cueTk5BAXF8cjjzyCr68vixcv5qOPPqJevXqMGDGChIQE/vnPfxIQEMArr7zC6tWrmTFjBmFhYdxxxx1Vej1uFbU2AP744487ZuYIIf66jh2jCPffzJnTRiwF2ehdvNFqNdjtFhSl8H+NRofVnI1G64KT3hOLOQutzgVFUbBZTZyNXozBM5zQdqMwuAdjzruIztkNuy2fLzeu5T+fd+f3X7+rszPmhBCitrmRFztCiFvXtXzW5FtsZX7W9O/fH2dnZxISEliyZAn79++nf//+jkGpO3reTVjDxpgLClgw/02OHN7Po8OfRKMpvPRt3LgJgwYNwtvbm7FjxzpWhS9atAi9Xg/Avffey48//sjJkydL9aFnz55ERETw22+/8dNPPxEfH0+rVq0YM2aM4/4Au3bt4vjx45w9exY/Pz/mzJmD3W7n9ddfZ8iQPycC2O0lVwuLmkFRlBIrWIrodDpyc3MdwfGy+Pp4kpKWg97gfdXHsZhzCKhXudSeqqpiNBpJz8gunNChaEC1o9dp8fXxxNXV9Zq/mysKqJ8/fx5vb+9ralcIIYQQfyqr7Iq+WMnJ4mVXZs2YdNXvdUVRrilN+LWVbNEAZQeBu3bt6giAu7m5AX8GlZ999lkWLFjAmjVrSgXAvby80Gg0fPnll8yePZsVK1YQHh5OfHx8ieD+q6++CsCaNWtKBcC//PJLoDDjTe/evdFoNLz66qusWLGiROmYPn36oNVqHf0skpeXx+bNm/H19eXee+9lxYoVbN68mQceeKBqf59aymw2o3GqWspyrZMBs9lc5rlyWfLy8riUmu44f313/nsYjUaGDRvGyy+/jKIoDBo0iD59+vDrr7+ye/dunJyc2LJlCx4eHnz11VeOUsjDhw93XD8VZeKaOHFiqQD4999/T3Z2Nk888QTDhw/njjvu4N577+WLL75gyJAhdO3atcS+ZrOZXr160aRJE3Jzc/n222/x9vZmxowZKIrCrl272L9/P8eOHaNVq1ZA4WSPO++8E3d39xKP3bt3b7p160Zubi6enp4sW7bMsS02NpakpCRatGjBqFGjMJvNfP3113z33XdMmzaNwMBANmzY4FhAWFBQwFtvveV4fl9//TVWq5UnnniCYcOG0aBBA0aNGsUXX3whAfBy1NoAuBCiehWdhF18ehKHj60hvP0I3D39yM1Nx9nVD4vpMno3fyz56bh4FM7mu3x+B34NeqKqKmf3L8YvvC/uPk1R/hhg1Bn8MOcm4e4TTsOoMVw+35ZO3e4n7vguWQkuhBA1wI242BFCiGv5rFEUTZkB8MzMTPLz89mzZw9QONPeaDSi/lGuJzc3h0spyez5rXAFeWBgSIn7Z+fmk5Bwji1btjjuD5QIXv/0008AdOnSpdTjX7p0ieSLqRw5EoOTToendz3OJybj6+OJTqdDURTOnj3L2bNn8fHxoUWLFqSnp3P+/HkARzrGImXVZBQ1l6Io3HHHHWzevBk/Pz8URcFkMmEwGByvpaqqJCVdxKq44aQr/7i3Wkw4qXmEhARedYDbbrdz4UIKBTYndM4eJVaXq3YbFnMOeq2V4OCASh9ThQF1E+kZWVgsNlC0oNrQ6bT4+njh6mogPz8fjUZDz549K9Vm8bbLWkEvhBBC3OquLLtyJikLU74dg4uG8BAvR9mVynx/9ujRg+3bt+Pi4lKidvbVqKpK7NlEnN0DK30fc+5F/P08CQgIICcnp8S24ucJL7zwAg888ACbNm3C29ub4cOHs379evbs2cOpU6cICgoiLy8PACcnJ+6//36WL19Ohw4diI+P58UXX+Tf//43qqri5uZ21cn3CQkJAAQHB5f4Pz4+vsR+HToU/k1bt27NjBkzaNu2LQCbN2/GaDQyePBgBg0axIoVK1i7du0tEwB3dnbGbjVV6T42q6nciaBluXTZiJtHPUfGgdOnYwFo2rwdSUkXCQ4OwGAw0KFDB3766SdiYmIc9+3UqZMj+F2kMue6Ra9/UFAQ8Oc1X9HxUtzSpUsBePLJJ4HCyZ82m42goCDHsRccHMyBAwcck5+hMOX52rVrMRgMDBgwgFdffdUxTrZq1SpmzZoFgLe3N++//z4Avr6+KIpCYmIiJ06c4OzZs0Dhuf758+cdbRfdtnPnTgBHcLuo/0XPq7zjXfxJAuBCCAdnZ2eWffoBT455gYSk7eg9mmDNz8HJJQC7NRe7xRVQ0Wh05KTGUJB7AY9m95OZchAXjwZ4+LXAbrOg/SMArtHoUIvVwPNr0JWcS4d4a/Zc/vXiCzIgIoQQN9mNuNgRQohr+axRVXuZ54nFB9i6d+/OY489RmpaBsofq1gmPD3csb1Z81b8feTYEvef/eYMZv9R1i88PJx//etfJbZv2LCB6dOn06hRI2bPnl2sP4WrUEaOHAkUDry8MuNtwptEotpthSt+tdnk5mYxduxYNBoNCxYswN3dnfT09Co+dwke1mT16tVj4MCB5OXlYTQaOXPmDI0bNy6RKjMiIoJ5733ChSxf/Bt2wcXg6diWb8om7dxugjzTmfT86Kt+p6qqyuy3F5GlicQ3oHS9wSLpF0/iFb2dqS+Nu+pxYzabmffeJyRn+1IvrIz+nd9NkEc6L08ej6enZ6WOQ1VViY4+wPKVG0m8mIfGyYDdaiI00I3hj/QnKipSjmchhBCCkmVX8vLyOHToEO3bt3esnq4sV1dXBg4cSEFBQZVTdH+3cRfU64CL4eqrx/NNWShpu3l2zDDy8vJK9fPjjz92BOAbNWrErl27MJlM9OnTh9zcXHr27ElcXBybN29m3LhxuLq6AjhqMX/++ee89dZbhIaG0qNHD0cAPCHxUolsN5VxZVr4zp0707FjR/z9/fn111/5/PPPGT9+vCOwWLRSvXPnzvj4+BAcHMyePXtISkpyBE3rMkVRCA10w2TMxODqfdX9TcZMwoLcr3pOV/x10Lt4l1kayEnvhlVx48KFFEJCKj8Zo/hjVLYMQHn77dmzh6NHj9KmTRs6d+5c6fs/+eSTtGvXDo1Gw+LFi1m9ejX+/v5MnDgRKCzfHBYWxuHDh1m0aBFvv/02X331FQEBAbzwwgu8//77DBo0CCcnJwwGAyaTqURmsIKCAiZPnsyvv/7KiBEjuO+++6r0vMSfJAAuhChBo9Hw8aK5TJ85j/MZVpq36875C5kY9e6YjGlY8jO4eGkdBXnJNGz/BKq9gLSzOwhq/Vhh8PvKVQ6KhoL8LMzGdPLST2EypvL+f3azZvMpAuq506pZIMMfGSADIkIIcRNcr4sdIYQo7lo+a1zcy66LvHjxYlxdXQkODiYkJMRRw7DIv6bMIjA4hHr1Aght0LDU/Z8a+zyNG4XSrk0LGjduXCIr0dKlS5k7dy5t2rRh8eLFjtUGqqo6BhUnTZ7JpZRkvlj2EQvee4v2kbfh4+OH3uDN/n27mDl9Es7Oznz22WeOGnK+vr6EhYVx7tw5tm7dysMPP+x4TLvdjkZTuNo9IyOTFya/KcHDWkCr1eLp6ekYtPL09HQM5haZ8+bLf6zu2sDp5Fy0TgZsVhNhQe48/2TlV3ft3x/N+cz6hLfpVOF+viGdiI9JJC7uLFFRkeXup6oqk1+ZTYamK6GtStcfdXH3ILTlYFKTYnhz7iLmvjn1qn00m81MnzmPxEx/AhoPKVHuwGTMZN6SnYSu3sSsGZNkEp0QQghRjKIof3nSY/FMRpU1/JEBzPv0N8LblK7LfaWLZ//Hi08NxNnZGZPJVGoFbteuXUt8v69btw6AH374gR9++MFx+7fffsv48eNLPNeQkBD69OnDli1bGDjwPjKyCgo3KBqcXQtLaBZNNi0ryN+wYUNOnDjhSCudnJwMFE50BXjwwQcd+/bq1YtVq1Zx8eJFMjMzycnJYd++fQCMHz++RLtr164tdVtdNfyR/sz7dGeljoWUuB28+NSAq+5XVi33Is1btuFcQhwHD+ylW4/eFJjMpKdncPDgQQDatGnjmFCxf/9+MjIy8PHxAQrPY3Nzc8nMynWkVM/NK3wss9nsyBhQ9PpfuHChxP9hYWEl+lJUb3zUqFGO2xo0aIBWqyU5OdnRXtFx1bBh4fXl5MmTHfvbbDYmTpzIyZMnHbcFBgYSGBhIz5492bBhA0eOHOHkyZO0adOGMWPG8NBDD3Hu3Dn8/PwYMmQIqqoSEREBFNYvHzduHHv37mX8+PFMmDDB0W7R4xc9nyv7JUqTALgQopSS6XjW4pSZi9ZoITPxHMnJiYS0GoZHgx7k5ySg12mwWnJwNvg5aisWUVGxFeRRgIZLsetx8QgjvOM/KchLITAkggLTZU5mpDF38R4a+m3kjRkvyoCIEELcYNfjYkcIIa5U1c+a7n38ytzWpUuXEueLV9YwbNWmPWENG5fbdkTTFrRv25xGYYElBu8++OADFi1ahI+PD0OHDuW3334D4K677ipcXfBHivU2bSMJu28wFy9e4MdN37H0Pwt54V8z2LtnF69OnYDNZucf//gH58+f5/z587Rr144GDRowefJkJkyYwMyZM4mNjSUiIoL4+HjOnTvHe++9x4ULKZxJyET1l+BhXVF8dddfWdW/fOVGAhoPufqOQEDjXiz/ZlWFAfDo6AMkZvoT3qZ08Ls4/5A2xMec4cCBg1cNqE+fOY8MTZcy2zS4ehPeehCpSTFMnzmPuW9OlckcQgghxE0WFRVJ6OpNpCbF4B9S/jlBalIMod5pREZ2ICkp6artnj9/nn379hESEsLLL7/suP3DDz/k6NGj7Nu3z5G2uciECRMIC2tIvwFDMJutpdrcs3sXly+nYi4oDI5v2LCB0NBQBgwYwGOPPcbmzZtZuHAhqampLFmyBK1Wy7BhwwB47LHH6NatG0FBQezZsweTyURERATe3t588cUXqKrK4MGD6d27NwA5OTlMmTKFdevWMW7c1bPq1AXXcixcTXpGtuPnz5d+iOaPSceBQSEMGz6KXTu3sm7NVyiKhgYNGvLTlm+5fPky3bp1o0uXLgDcfffdbNmyhWHDhjFs2DB0Oh07duzkts7duXfgEBLOnuT0qWOkXEoD4Nff9pKdnctjjz3Kfffdx/z581m7di1hYWFs27YNgBEjRjj6FRsby86dOwkJCeGee+5x3O7u7s7f/vY31q1bx+uvv46fnx+HDh0iMjKS1q1bs2PHDlavXk3nzp3R6XR8/vnnAHTs2BGASZMmERERQVBQEMePHyc2NhZXV1dHkPrTTz/FxcUFnU7HO++8Q1ZWFs8++ywGg4G8vDwee+wxTp8+TY8ePWjcuDHr16/H19eXrl27MnToUD777DOWLVuGXq/nv//9b6nnJUqSALgQokzlDdhMmvImdr9+uLr7YrfbMefncTbGvVTwG8BqzgFFR0rsenzD7sKjXmsALMY0Csy5GI0mrBYd2UoTElMTuLPfUBa+O52OHaNuiRMMIYSoCa7HxY4QQlypqp81bm5h5e5TnKIoUKzkTqWUkV69aPVHRkYG06ZNc9z+008/oaJ1pFgvMmrMc/yy40c2rV/LkKGPc/zoISwWC1A4wFdk9uzZNGjQgL59+/LZZ5/x8ccfs3LlSgoKCggODmbo0KFcuJCCVXHD1TMIo+pd4nEkeFg3KIriqAlYFaqqkngxr8SkiIoYXL05nZxbYb3Mmh5QF0IIIcT1pygKs2ZMYvrMeZw9cobAiF4lMjWZjJmkxO0g1DuNWTMmVfr8c926daiqSt++fenbt6/j9nPnznH06FHWrl3LuHHjStwnJCSEwY/8A73Bm4vJpYPsK79ayqGDvzt+nzdvHiEhIQwYMIAuXbrw+uuvs3jxYt544w0aNGjA/PnzHatpmzZtyurVq0lNTcXd3Z177rmHf/3rX6iq6lip/vjjj9OiRQtH+0uWLOHUqVPs27eP22+/vVLPuzar7mPhygxdXy3/1PFz+w6dGHDfYBZ8tJyl/1nAlo3rMBqN+Pv7M2bMmBLHxvz581m6dCnr1q3jnXfeQa/XE964KRHN2qJotPz263Y+X/p/jv1/3LyBHzdvoGPHjnTsGMlHH33E7NmzmT17Nt7e3owfP54hQ/48B162bBmqqjJy5MgSWcEApk2bhqqqfPfdd1itVnr27Mlrr70GFB6vubm5LFy4kLy8PAIDA/nnP//pWEXu6enJihUryMzMxM3NjW7dujFu3Dg8PDyAwuvNVatWkZubS3BwMJMnT+aJJ55wbDt9+jQAv/zyC7/88gsAt99+O127diU8PJwPPviA+fPn88Ybb1C/fn1effVVunXrVvGLfAtTVEkUX8KRI0cAaNu27U3uiajrjEYjx48fp2XLlqXS5dVk+/dHM+/T/Y7VO6qqsvyT6TS9Y1qJ/ex2K/m5FyjIvUh+3kUCmt7/xxaVnNQYXN390bn6odHosNvMuLrouHh6Hb6GdNo1cZEVLrVAbT2GhSgix/CfilKXns+od9WLHflsrjnkGBa1zZWfNXpnD3Jzc3F3d6fAnFPis2bHjh0lZuJX5HxiMjj5lFlb7kqq3QbWDBqEBlWqbVVViYtPwtktoFL7A5jzUmgcHlKpgcK8vDxS0ozoDd6sXL2RNLVLufvGx6zjxaduk+BhDXK9P4fz8/MZOe4dGncce/Wd/xD3+0cs+/ClMgPuqqoydOQrNOn8fKXbO717Pis/e6vc4/mFyW+i+g+pdHkDTeoq5s19pdKPL64vOZcQtZ0cw6K2u9nHsKqqjpIt564o2TJ8aMmSLYmJiWRmZtLmKpPequp6nstXh7Nnz2KxWGjWrNkNe8yboSrHQnFFx3BKSgr9+/dHVVXOnrvoSGFfGWZjaqkMXcUVv2a6mgJTJgH13HBzuzW/EzZv3lzp6+jaqioxXFkBLoSokitX7yiKglYLBeYM9M4+jv0s+emodiuZKb8T3Gr4H7eqWM05KFo9zu6Bjn01Gj2m/Hz8w/uQEfs16XRm6vQ5/HvO9HK/+IQQQlSfkqUvVpWqVfriU5WvVSqEEOW58rPmTFIWpnw7BhcN4SFe1/xZ4+vjSUpaTqUGRCzmHALqeVW67StTrFeKoqlwBW5x6RnZ6IqdQ1ekMqtxRd3i7OyM3Wqq0n1sVlO5k9XMZjMaJ0OV2tM6GTCbzeUG1Kt7hboQQgghbpzqKtlyrYpWCzvrrx78BlA0WswWm5xLXAfVdSxUV4au4qpyzaRz9iA9I6PKAXBVVR3HVW0+tmS9c0kSABdCVElZaVFat+9N7NmtBLcYgt1uwWK6TH5eCh7+rbFbC9A5Fw4y2u1WLPmZGIoFvy3mHMzGy9htFrRaDbEno0k4cwBnFxeOnppA6+bBDH+kP1FRkbX6y0cIIWq6m33hK4S4NRT/rMnLy+PQoUO0b98eNze3EvtV5cLd1dUVvTYbq8WEk6784J7VYkKvteLqWvkA4PUYwHHsVmzAz2azolJxoF2Ch7ceRVEIDXTDZMys9ArrsCD3co+Pmh5QF0IIIcTNc7WSLRqNBpvNVu72a3G9J5tWB5vNdsst0LqW8j3Ozs7k5eXh7u6OXqdFtdsqvapfr9OW+3pez0kSqqpiNBpJz8guTNuuaEC1o9dp8fXxxNXV9ZqPs5sRUK/u92ddIAFwIUSVXbl6x8WSTerpn9E4ueBVvy3OBh9sNi9UmxWt059flhZTBqq9AGeDF6pqJy/zHBqtC87uwdhtFjQaLR712xPc4mEyL/zGuUsnadZlEPOW/Ebo6k2SelcIIW6Qa61VKoQQVaEoSrkTbdzc3Dh79iyNGjWqVDvBwQFcuJBCgcmMztmjxGCLardhMeeg11oJDg6o0gCEoijVOoBTYt8/BvxUVeXggQPk2upzlRi4BA9vQcMf6c+8T3c6SlBVJCVuBy8+NaDc7TU9oC6EEEKImsvHx4cDBw7QqlUrdDpdtbR5PSebVgebzUZsbOwtUQv8r2revDk7d+6kY8eOaBQ7aamJ6Fw8r3o/S3429XwNpKenl7ndbreTk5OL2aqvdF8KTLlcvny5wokLdrudS5cuY7FpcdK7oWj+bD+/wEZ6RjI6rY369f0qPQFCVVXy8/PJzMrFYrVReHFnR+ekxdvLHRcXl+t27FosFg4fPkzr1q2vS/u1lQTAhRDX5MqVgomJiXTvPQRLXh+CWjwEqh2N1hmbNR+7rYACUyoFean4BLUDIC/zHDoXP5z0HlgtRhSNHo1Wh91qxtnNn8Bmg8hM3kf0rq/p2X8CaReOMn3mPOa+OVVWvAghhBBC1HHdunXjt99+4+TJk5U+91NVlZycXC6mpJFvtqJoCgPXLs5OBAbUw8PDnaNHq34emZ2dTUJSDgb3q9exM+VeomGIF8c8PSrV3yPHYnF2DyWrwB+zJvyq95Hg4a3nyhJU5UlNiiHUO43IyA4VtleTA+pCCCGEqLkMBgOdOnVi8+bNODk5Vdv3ecK5JND5otFcPVRlt1vBks6ZsJBqeeyKqKqK1Wqlbdu2+PhULv32rczX15c77riD+Ph4LBYLP/70CyZCcfOsX+598rIvYSCRfn16VNj2qnU/4RvSpdJ9SU/czZAH+1S4z48//YJJCcXN46/3D8BqtbJ9529k57vh7tMQJ92fE5atlnxyMxPwdM7jrju74uRU/WFZJycn2rdvT/365T+fW5EEwIUQf5miKDRo0IC4E78yZ+47LF72HMYCPW5+LclNO0lu2hG8/cLR4oOiaLCYc9BoXXDSe2C3W1EUDRqtExZzFlrdnzOhPPzbkHchmZTEGAIbtCU+5gwHDhyUuodCCCGEqJCk8a/9NBoN3bp1u+b7V+cxoKoqk1+ZTUZq+FUDkD5qCpOee7LSj7ll+5uo9n4SPBTlKqsEVfHjxWTMJCVuB6HeacyaMemqx0dNDqgLIYQQomYLCAjgvvvuq9Y29++PZt6n+yt1LhEfs44Xn7pNxoZrKB8fH8dkgfbt2zN95jxiz2VVeP46vRIZX79e/SOXTCGVvmbS2O0Vrtrfvz+ao+c9CW9zFzkVNebVmqMx6+jvpKvwmHNcL2q64B/chlL5kfSgrd+R+KQY1v2wQxb43UC3VvECIcR1pdVqeeXlKSSc2sX6lXPp2L45f3t0MjpbMp7e/qh/pLQxGy+jM/gBYLcVoGgL0+ZcPr8DvwY9/2xQVakX3osTh7cDENC4F8u/2XBDn5MQQgghagdVVdm/P5oXJr/J0JGvMHLcOwwd+QovTH6T/fujq1RTWtR+RaUcqmNgoSgA6aPu5uyRdZiMmSW2m4yZxMesw0fdXakAZHHDH+lPStzOSu2bEreD4UMleHgrKipB9a/Rt6FJXcXp3fOJ+/0jTu+ejyZ1FS8+dRtz35xaqewA1X08R0VFEuqdSmpSTIX7VTagLoQQQohbi5xL1E3Vef5a3ddMy1duJKDxnZVqrzLxiOjoAyRm+uMfXP7kUgD/kDYkZtbjwIGDlXps8dfJCnAhxHVx222diFj3I+lo0FgvkHUpBq3WDbvdgqra0WiKasWoKIqG3NSjFORewKPZ/X/crKLVKOhdvDEaTaiqisHVm9PJuaiqKrOkhBBCCOFgNpuZPnMeiZn+BDQeQpOG3o5tJmMm85bsJHT1JmZVYna5EGUpGsA5cOAgy79ZxenkXLROBmxWE2FB7rz41AAiIztU+Ry1ulfjirrryhJUfyXDQXUez9W9Ql0IIYQQtxY5l6i7quv8tTqvmVRVJfFiXokxg4pUJh5RGFAfUqn2CgPqqySLwQ0iAXAhxHVR/OQlJDiIcwk/UaDUw9k3CkXjAqioqh2LOYu0hK0U5F6gYYc/00Xa7QW4uhQOUBcOxphx0rmgdTJgNptxcXGp4NGFEEIIcatQVZXpM+eRoelCeJvSF8MGV2/CWw8iNSmG6TPnSboxcc2qMwBZvE0Z8BNVVZTh4K+2URMD6kIIIYS49ci5RN33V85fq/OayWw2o3EyVOnxK4pHXI+Auqg+EgAXQlw3xU9evvw6g0NHT3B897dYNb54+bdGtZuxWS0ENLkPj2b3Fwt+W9Eodpx0hR9RNqsJrZOz42dZuSWEEEKIIkXpxsoKfhfnH9KG+JgzHDhwUGZbi7+sOgKQRWTAT9xsNS2gLoQQQohbj5xLiIpU1zWTs7MzdmupKt0VqigeUd0BdVG9JAAuhLiurjx5yc7O5u6/jcQQfhde/s3IvJyEzi248MtJVbHbC9AodtzdXAEoyM/E1dWAoiiYjJmEBbnLiY8QQgghHCTdmKgLZMBP1CXVOUFECCGEELceOZcQZamOayZFUQgNdMNkzCyxirw8V4tHVHdAXVQvzc3ugBDi1qEoCl5eXix6dxoeHEcpuIhWySc/5wI2ixHs+bi66HB3d4M/vlQux++kRbu7AEiJ28HwoQNu5lMQQgghRA1SlG6sMheuUJhu7Nwf6caEqKmKBvwk+C2EEEIIIYQQpf2Va6bhj/QnJW5npfa9WjyieEC9MmSB340lAXAhxA3XsWMULUNN+Hvm0+W29tTz0mBwVnH3cHOkPQfISolBY0smILQNqUkxhHqnERnZ4eZ1XAghhBA1yl9JNyaEEEIIIYQQQohbS1RUJKHeqaQmxVS4X2XjEdUZUBfVSwLgQogbTlEUZs2YhI+6m7NH1hHewA+dmoEx+yJ2m4WC/EyST3xLftouoro/SsLRb/FRdzNrxiSZHSWEEEIIB0k3JoQQQgghhBBCiMq6MjZx5eptkzGT+Jh1lY5HVHdAXVQfqQEuhLgpnJ2dmfvmVA4cOMjyb1bjlJmLxmgh7sB5bJY8QkIb4OnjhT7jW158agCRkR0k+C2EEEKIEqq7fpcQQgghhBBCCCHqtpKxiVWcTs5F62TAZjURFuRepXhEUUB9+sx5nD1yhsCIXiXGJ0zGTFLidhDqnSYL/G4wCYALIW4aRVGIiookKioSVVUxm82OFVlFP8sXghBCCCEqMvyR/sz7dCfhbQZddd+UuB28+JSkGxNCCCGEEEIIIW5l5cUmriUeUZ0BdVF9JAAuhKgRFEXBxcXF8Xvxn4UQQgghyhMVFUno6k2kJsXgH9Km3P0k3ZgQQgghhBBCCCGudGVs4lrbqK6AuqgeUgNcCCGEEEIIUWtVd/0uIYQQQgghhBBCiGtVFFCX8YebS1aACyGEEEIIIWo1STcmhBBCCCGEEEIIIYpIAFwIIYQQQghR60m6MSGEEEIIIYQQQggBEgAXQgghhBBC1DHVUb9LCCGEEEIIIYQQQtROUgNcCCGEEEIIIYQQQgghhBBCCCFEnSABcCGEEEIIIYQQQgghhBBCCCGEEHWCBMCFEEIIIYQQQgghhBBCCCGEEELUCRIAF0IIIYQQQgghhBBCCCGEEEIIUSdIAFwIIYQQQgghhBBCCCGEEEIIIUSdIAFwIYQQQgghhBBCCCGEEEIIIYQQdYIEwIUQQgghhBBCCCGEEEIIIYQQQtQJEgAXQgghhBBCCCGEEEIIIYQQQghRJ0gAXAghhBBCCCGEEEIIIYQQQgghRJ0gAXAhhBBCCCGEEEIIIYQQQgghhBB1ggTAhRBCCCGEEEIIIYQQQgghhBBC1AkSABdCCCGEEEIIIYQQQgghhBBCCFEnSABcCCGEEEIIIYQQQgghhBBCCCFEnSABcCGEEEIIIYQQQgghhBBCCCGEEHWCoqqqerM7UZNER0ejqip6vf5md0XUcaqqYrFY0Ol0KIpys7sjRJXJMSxqOzmGRW0nx7Co7eQYFrWdHMOitpNjWNR2cgyL2k6OYVHbyTEsbrSCggIURSEqKuqq+zrdgP7UKvImFTeKoigy0ULUanIMi9pOjmFR28kxLGo7OYZFbSfHsKjt5BgWtZ0cw6K2k2NY1HZyDIsbTVGUSsdxZQW4EEIIIYQQQgghhBBCCCGEEEKIOkFqgAshhBBCCCGEEEIIIYQQQgghhKgTJAAuhBBCCCGEEEIIIYQQQgghhBCiTpAAuBBCCCGEEEIIIYQQQgghhBBCiDpBAuBCiP9n77+jory6x//7PfSmiAUr9t67omJFYuwdjb0jKBZEFOyAir1i76JRY+9dY0GxgF3EjqIoFhSQNjPPHzxzBdTkzuf3vcOYm/1aKys65VrnWmt7Zl9nnyKEEEIIIYQQQgghhBBCCCHE/wQpgAshhBBCCCGEEEIIIYQQQgghhPifIAVwIYQQQgghhBBCCCGEEEIIIYQQ/xOkAC6EEEIIIYQQQgghhBBCCCGEEOJ/ghTAhRBCCCGEEEIIIYQQQgghhBBC/E+QArgQQgghhBBCCCGEEEIIIYQQQoj/CVIAF0IIIYQQQgghhBBCCCGEEEII8T9BCuBCCCGEEEIIIYQQQgghhBBCCCH+J0gBXAghhBBCCCGEEEIIIYQQQgghxP8EKYALIYQQQgghhBBCCCGEEEIIIYT4nyAFcCGEEABoNBp9N0GIv02r1Wb4e2pqqp5aIsR/j8Sx+Df5uh+WPEL822m1WtRqdYa/C/Ej+zpGU1JS9NQSIYQQQgghfjxSABdCiCxMo9Eo/xkYpP0kfPz4Ub+NEuJvUKlUJCcnExkZSWJiIkZGRgAcOHCAT58+6bl1Qvx9KSkpxMXFkZqaqsTxgwcPMhRhhPgR6frhq1ev8uLFCyWPWLhwITdv3tRz64T4+3STj1QqFYaGhgDExcWhUqn02Swh/iNdP3zv3j3ev3+PsbExAOvXr+fRo0d6bp0Q/zd/NpFOJiOJf4v0sSpxK/7tJIbF/wopgAvx/+h7PwiyAkb8G6SmprJ792727dunDFr37NmTjRs3kpycrOfWCfGfXb58GU9PT86cOQNAjx498Pf35927d/ptmBB/k0aj4eDBg8yaNYsPHz4A0LVrV6ZPn87nz5/13Doh/rPHjx/j5+dHYGAg0dHR9O3blw0bNsiAifjXUKvV7N69Gz8/P+W1Dh06MHDgQFlNK/4Vrl69io+PD9u3byc+Pp7evXuzceNGiV/xr5KamqqMSbx//57Hjx8TGxsLpE30kDE28aNTq9XKxLnU1FTev3+v5xYJ8X/z9QR8mQgq/lcY6bsBQvybqdVqDA0NiY+P59OnTyQnJ5MnTx4sLCz03TQh/qOkpCSePHnC6tWriY+P5+TJk4SHh9OnTx/l4VOIH1nBggWxsLBg/PjxBAYG8v79e3x9fSlYsKC+mybE36LVarG0tGT37t1ERUWRkJBAVFQUEydOlFxC/CsUK1aMdu3aERAQQHBwMElJScyZM4cKFSrou2lC/C1qtZr4+Hg2b97M69evSUxM5P3794wZM0bfTRPib6lZsyb58uVj0aJF7Nq1i/j4eKZPn07x4sX13TQh/ha1Wq3sguTt7c3169d5+vQpJUqUwN7engkTJsj4hPih6caGAfz9/bl+/TqPHz+mTp06NGvWjC5duui5hUL8tfQxvGHDBl6/fk3ZsmWpWLEiJUqU0HPrhPh/o9LK9Hwh/j/R/Tg8evQIPz8/Hj16REJCAnny5GHEiBHUrl2bnDlz6ruZQvyl6Oho5s2bx8GDBzE1NcXf3x9HR0flAVSIH92TJ0/o2LEjKSkp9OzZk+HDh2NpaanvZgnxt6nVag4dOsTYsWMxNTVl3LhxdOzYERMTE7Rarcy8Fv8KDRo04N27d9jb2+Pj46MMlEgMi3+D+Ph4Vq5cyYoVKzAzM2Px4sU4ODjou1lC/Efp+9iqVauSmprKTz/9xNixY8mbN2+GY66E+NG5urpy48YNfv75Z8qXL09ISAh79uyhcePGLFmyRMYoxA9vyJAh3L59mzp16lC8eHGOHz/OixcvaN++PRMnTtR384T4j1xcXDh79ixmZmYkJSVRtmxZRo0aJXmx+FeTTFiIv+nruSKGhoY8e/aMHj16EBsbS6tWrejYsSOmpqZ4enqyfv16oqOj9dRaIf6evHnzolarSU1NJTExkaioKBmoFv8Kuj75+fPn2NnZUaxYMbZt28bZs2dlC3/xr2JoaMirV68wNTVFo9Fw9OhRYmJiANl2TPw7REZGUrNmTVq2bMnFixdZt24dz549A9JiWOZbix+ZRqPB0tKSuLg4LCwsSExMJCgoSHlfdz64ED8iXR97//598ubNS+nSpTly5Ah79uzh/fv3UvwWP5yvt9jVOXToEGFhYXh6ejJixAg6duxIs2bNMDAwwNraWo4GEj+U723JHxQUxJ07dxg3bhzTpk1j2LBhDBkyhPj4eIyMjCSGxQ8pfZ984sQJHjx4wIwZMzh37hwzZ87E0NAQHx8fTp48qcdWCvH/RqbPCfE36GZW62ZQa7Va1Go1gYGB5MqVi6lTp1KpUiUgbUXt0qVLWbVqFZaWlgwcOBCVSiUPn+KHo9VqSU5OpkWLFjRu3JhTp04xd+5cDA0NcXZ2xszMTN9NFOIbun44/WqXZcuW8fHjRxYsWICPjw9qtZoWLVpgbGys59YK8X1fr4pt3LgxtWrV4uHDhwQEBDBx4kQmT55M4cKF9dhKIdJ8Ha/pt8iDtOMo/P390Wq1VKhQgVmzZqHRaHBxcaFw4cLKd7/+nhA/At0zWpMmTWjYsCGXLl1i3bp1uLq6EhgYiJGRESkpKRlyCtnZQOhb+pXdKpWKsmXLsmPHDoyNjRk7diyLFi1CrVbTrVu3DLvSyYpwoU87duzg3bt39OnTB3Nz8wzvPXz4EHNzc3766SfMzc0JDg7G09OTNm3aMHLkSGxsbPTUaiH+sGPHDvLkyUPjxo2/6U9v375N/vz5adasGRYWFly8eBEfHx/atGlDnz59yJYtm+TCQu/ev3+PjY2Nksfq4nH79u18/vyZatWq0aJFC8zMzGjbti02NjYsX76cyZMnA9CsWTO9tV2I/6+kAC7EfzBlyhQ+fPjAvHnzlB8GlUqFkZERDx48IHfu3ErxG9JW1I4fP57ExESWL19O8+bN5fwtoXe65Dx9wq1SqTA1NcXR0RGAKlWqoFKpmDVrFgBdu3ZVHkwTExPRaDRyJq3QG41Gg0ajUba+e/XqFVZWVlhbW2NtbU3BggXx8PBg9uzZTJo0Ca1Wy88//4yxsTGfPn3i8ePHFC1alBw5cuj3RkSWpptAp4vjhIQELCwsKF26NABlypTB0NCQ6dOnM3Xq1AxF8Li4OOLj48mdO7cMnIhM9eXLFywsLL7ph69fv46FhQW2trZKgaV79+6kpqYyb948AKUIHhcXx8WLF8mVKxc1atTQ270I8XU/rCtmN2jQAIDKlStjYGDAmjVrlCK4rvgdFxeHsbExpqamUgQXeqFWq9FqtUr8RkREkDNnTkxNTcmePTsA8+bNY+TIkSxduhRAKYLHxsZy69YtbG1tlbxDiMySnJzMzZs32bFjB2ZmZnTr1i3DhHu1Wo2pqSnm5uaEhIQwdOhQHB0d8fDwwNbWFoAtW7aQkpJCnz599HUbIgt79+4d27dv59atW6xZs4b69esrK8G1Wi2fPn0if/78SvHb1dUVR0dHxo4dS548eQA4fPgwuXLlwt7eXp+3IrKoU6dO4eXlxZIlS6hTp47y+oYNG5gxYwa5cuWiffv2mJmZkZiYiJmZGQ4ODqhUKgIDA5k8eTIqlYqmTZvq8S6E+L+TqZ9C/IWEhAQiIiIIDw/n9evXyuupqaloNBpSU1MzbOuoS35MTU3p1KkTX758Yf/+/bL1o9Cb0NBQ4uLiMDAwIDk5WSmaBAUFMWfOHI4fP86TJ08AsLOzY/jw4fz888/MmjWLHTt2kJycTFxcHBs3bmTRokUkJCTo83ZEFrNnzx5mz56tTODQDfZ5eXnRu3dvWrVqxZw5c7hz5w4AZcuWZezYsdSoUYPJkydz6NAh7t+/z7Zt2+jWrRuPHj3S5+2ILOrkyZNcvHgRIMOg9ezZsxkxYgQ+Pj6cOHGClJQULCwsaN68OT4+Pty4cYOpU6fy/Plz3r59S1BQEC4uLrx580aftyOymL1799KzZ09evnyZoR92d3dn0KBBdOjQgWHDhrFjxw4AzM3N6d27N6NHj2bXrl0sW7aMI0eOEBQUhLu7uxwPJPTi0qVL3L9/X/m7Lo4XLlzIuHHjmD59Oo8ePSIpKQkbGxv69evHwIEDOXXqFK6urgB8+vSJjRs30r59e5KSkvRyHyJr2rFjB2PHjgXSVmrp4nfMmDH069ePzp074+XlxYMHDwAwNjZm0aJFNG7cmKVLl7JlyxauX7/Otm3bGD58OK9evdLbvYisy8TEBA8PD/r06cOsWbPYsmULiYmJyvu2tra8evWKtWvXMmTIEJo3b46np6dS/L579y6//fYbnz9/lqMphF7kypWLcePGUa9ePQYOHMj58+eVnekMDQ0pXLgwISEhnDp1Cjc3N5o1a5ah+B0WFsasWbN48eKFnu9EZFW2traYmpry8OHDDK+3atWKVq1aERsbS3BwMABmZmakpKQA0KBBA1xdXSlWrBjjx4/nyJEjmd52If5fyApwIf6EVqvFwsKCwMBAPn78SMGCBYmJicHGxkZ56HRycmLp0qXs2LGDLl26KEVGExMTatasSbZs2UhISJDVAUIvLly4wIABA3B2dsbT0xMrKysgbTXWmTNnMDY2JiUlhVq1ajFgwAAaN25M0aJFGTZsGCqVitmzZxMaGoqxsTH79u3D1dVVVoCLTKHbnn/9+vU8efIEc3Nz3NzcUKlUuLu7c/nyZRo0aEBKSgpbtmzh1q1bDB06lLp161KmTBk8PT2ZP38+Xl5e2Nra8v79e1xdXWXVochUWq2Wp0+f4ubmRtmyZfH29qZ27doADBkyhODgYIoWLUpYWBhnz56lQ4cODB8+nGzZsuHo6IhKpWLGjBn07NkTOzs7wsLCGDBgAPnz59fznYmsJDw8nMePH+Pt7c306dMpWLAgEydO5Pr16/Ts2ZOcOXOyc+dOFi9ezLt373BxccHMzIw+ffpgYmLCzJkz2b9/v9J/t2zZUt+3JLKYiIgI+vbti5OTE8OHD6dUqVIADBw4kMuXL5MrVy5iY2M5efIk7u7uODo6kjt3bvr27YtKpWL16tW0adOGQoUKce7cOfr06YOpqame70pkFQkJCVy6dImDBw9iYWHBlClTAPDw8ODChQv89NNPJCUlcfnyZfr168eyZcuoXLkyhoaGLF68mJEjR7JkyRI2bdpEfHw8Q4YMoVGjRvq9KZFl5ciRA1dXV9RqNXPmzAHSdiiwsLCge/fu7N+/n1mzZlGvXj08PDzImzcvAG/evOHIkSN8/PiRatWqKeNxQmQW3a4vNWrUYPjw4ajVagYNGsSqVauUHWQ6derE0aNHcXV1pUWLFvj5+Sk7KkZHR3PixAnMzc0pUaKEPm9FZGEVK1Zk79695MqVC4BHjx5RuHBhcufOzcSJEzEyMmLv3r14enoyY8YMjI2NlRpHgwYN0Gq1zJkzh0+fPun5ToT4v1FpZWmqEH8q/XbR0dHR9O/fn6pVqzJt2jQMDQ25efMmXl5epKamMnLkSFq1aqV8Nzg4mFGjRjF06FD69Okj2+SJTJeUlISrqyu3b9+mdevWjB49mqtXrzJt2jSGDx9Ow4YNuXjxIkuWLMHY2Bg3NzdatGgBQGRkJFu2bGHLli3Y2trSo0cP+vbtq98bEllOTEwMo0aN4sGDB/zyyy/06dOHsWPH0rJlS+Vcoh07drB27VosLCwYM2aMsp3Yx48f2blzJ1FRUVSvXl3pn+XsQ5HZtm7dysKFCylcuDAeHh4UKlQIV1dXXFxcaNq0KampqYwfP54bN27QpEkTvL29MTExIS4ujjt37rBw4UJMTEz46aef6N69OyDnz4rMtXjxYjZv3kypUqWYO3cuy5Yto2jRojg7O2Nubs7du3dZtWoV58+fp3///gwdOlT57vXr14mIiKBgwYLKAKH0wyKzrVmzhnnz5vHTTz8xdOhQPn78yNSpU3F3d6dKlSqkpKQwatQonjx5wqhRo2jXrh1WVla8e/eOQ4cOsX//fr58+UK3bt3o0aMHIHEsMs+LFy9YsWIFO3bsoGvXrkybNg1XV1fq16+Ps7MzRkZGnDp1imXLlhEeHs7mzZupXLmy8v3169eTkJBAsWLF+PnnnwGJX5H50ueuHz9+ZMmSJWzZsoUxY8bg7OyMpaUlly9fJiAggJiYGGW8IjIykiNHjvDrr78yZswYGZMQepO+37x+/ToLFy4kJCSElStX4uDgQGJiIhs3bmTjxo3kyJGDOXPmUKxYMR4/fsy+ffvYvHkznp6e9O7dW893IgTMmDGDbdu2sXbtWipXroyRkREfP37Ez8+P06dP07x5c6ZPn46BgQEpKSnKcUBRUVEUKFBAz60X4v9GCuBC/IX0BfDPnz8zduxYwsPDadq0KePGjcPIyIgTJ07g6+tLYmIiv/zyC46Ojjx69Ig9e/bw4MEDfv31VwoVKqTnOxFZTWpqKkZGRiQnJ+Pu7k5ISAhdunTBzMyMp0+fMnPmTGU26tmzZ1mwYAEpKSkMGzZMKYIDPH/+HJVKhZ2dHSCDJSLz6Prfd+/eMXz4cB49eoSDgwOXLl0iKCiIIkWKKJ/dv38/S5cuxcrKCg8PjwxnaqVP1iV+RWZKH287duwgICCAkiVLUqVKFUJCQli7di02NjZA2rmy/v7+XLhwgWbNmjF+/HhMTEyAtP48Pj4ea2vrb64rxD8pfR68cOFCtmzZQsGCBXn9+jXz5s2jbt26Sjw+fPiQpUuXcuHCBfr165ehCJ6exK/Ql/Xr1zNz5kw6d+5Mrly5uHTpEqtWrVLOTYa0M+wfPHiAh4cH7dq1w9LSkuTkZADev39Pvnz5AIljkXl0RcOXL1+ydOlSdu3aRYMGDYiJiWH27NnKjgaQttX/3LlzefDgAZs2bcpQBE9P4ldktvT5hM7Hjx9ZunQpQUFBjB49mj59+mBgYEBoaCgLFizg6tWrABgYGGBra0vfvn2V4rdMBBWZ7XsxfPXqVRYvXkxISAjLly+nUaNGxMXFsW3bNoKCgoiKisLGxga1Wo2BgQEDBw5k4MCBgMSw0L/bt28zadIk4uLimDlzplIE//DhA/7+/pw+fRonJyf8/f0z7HarIzEs/k2kAC7EV6Kiovj06RPFihXD1NSUBw8eKIN5sbGx+Pr6EhISgpOTk1IEP3fuHOvXr+fKlSskJydjbm6Ora0tCxcupGzZsvq+JZFF6ZJ0XRE8LCyM7Nmz06FDB4YOHUpSUpKyhePZs2eZP38+qampuLu74+Tk9M31JMERmU0XwzExMQwbNownT56QLVs2du/eTbZs2TIk4fv27WPZsmVkz56dkSNHZiiCC6Ev6QeZt2/fzty5c7GysqJChQosWrQI+GOSRlxcHH5+fly8eBEnJyfGjh2b4SETpB8WmS99DM+fP5/9+/fz4cMHlixZQv369TNMMtIVwS9dukTPnj1xc3PTZ9OF+Ma6desICAjA1taWBg0aMH36dIAM+YSuCO7p6UmbNm2wtLTMcA3ph0VmSh9vL168IDAwkNOnT6NSqVi/fj2lS5fOEL/BwcHMmzePx48fs3btWqpUqaLP5guhTMwHCAoKwsjICGdnZwBiY2NZsmQJmzdvZvTo0fTt21fJKU6cOEFsbCy5cuUif/78lClTBpAJHCLzpY/ho0ePolKplPEy3YSN9EXwpKQkYmJiOH78OG/evMHOzo7SpUsrx7FJDIsfxf379xk3bhxxcXHMmjXrmyL4uXPncHBwICAg4JsJIEL8m0gBXIh0UlJS2LlzJytXrsTX15ecOXPSsWNHGjRowIwZM8idO7eyJcjXRfBXr17x4cMHwsLCKFKkCKVKlcLW1lbftySyKF3hUJesJyUlMWLECM6cOUO5cuXYtGkTVlZWGZL5s2fPsmjRIuLi4nB3d8+wpb8Qmel7M6x126FfuXKFbt26MWnSpG+2Yzpw4AALFizA0NCQjRs3KufGCaEPuv7165Xgvr6+JCcns3z5cho3bgxkLIJPnz6d06dP06hRI2XbMSEyW/q4TV9cWbRoEcuXL8fOzo5169ZRoECBDLnEo0ePWLBgAcePH2f79u1/ugJRiMzwvXwiKCgIX19frKysWLVqFdWqVQMyxnmvXr0ICwvDw8ODnj17ynmzQi/Sx6/uz8+fP2f58uXs2rWLVq1aMXfuXCBj/F66dImZM2dy//59zp8/T65cuWTShtCL9LmEq6sr9+7dw9rampUrVypjZemL4B4eHnTr1g0rK6vvXk8mIInMlr4fdnd35/79++TPn5+5c+eSO3du4PtF8D8jxW+R2b6XC+toNBoePHjwp0XwqVOncuTIEdasWUP9+vUzueVC/PdIAVyIr9y/f58ZM2Zw9+5dUlJSqF27NmPHjqVkyZJKsvJ1EXz8+PEyG0r8kNKfz5KcnMyYMWM4duwY3bp1Y8yYMVhZWWUoIJ45cwZfX1/c3d1p166dPpsusqj0AxvTp0+nT58+FCxYEEjbflT34Nm7d2+GDRv2TRF8586dGBoa0r59e33dghAZHD58WDlzE2DPnj1MnTqVYsWKMXbsWOrWrQtkLIJ7e3vj4OBAly5d9NVskYWl74dHjRqFvb09rVu3xsLCAkg7E3zjxo2ULVuWgICAb4rg4eHhvH79+i8HAIXITKdPn6ZJkybK37ds2cK0adNo0aIFbm5uyjbS6YuIbdq0oXv37vzyyy96abPI2tL3w76+vjRo0ID69etjYmJCZGQky5YtY9euXcqZ4JAxfs+dO8enT59kQrP4IYwbN47ff/8dHx8f7O3tyZkzZ4ZCoK4IHhQUhKenJ87OzkrOIcSPYPTo0YSEhDBy5EgaN25M7ty5MxQW0xfBV69eTf369dFoNKhUKpm0IfQmfYxu3ryZp0+fkpSURPv27SldujTZsmX7yyL4+/fvuXPnDg4ODnq+EyH+30gBXIjvOHHiBMOGDcPY2BgPDw969eqFoaEhWq0WjUaDoaFhhiJ4y5Yt8fT0lCK40Lv0D5ILFy5k9erV7N69m5IlSwJpAyMjRowgJCSEDh06MGrUKCwtLTMMXL98+VIpOAqRmdIn6A8ePKBjx45UqlSJ+fPnK+duxsTEMHz4cB4/fswvv/zC8OHDv3smEcgqAaEf6eP4+PHjDB8+HC8vL/r166d8ZseOHcyaNYtixYrh4eFBnTp1gD+K4OkndUgci8yUPh94+/YtLi4uvHr1igkTJtC4cWNlQHr+/Pn8+uuvlCpVilmzZn1TBNeRlS5CH9L3w7qzvydMmEDPnj2Vz+heb9WqFS4uLt8tgguhD+njNzY2Fnt7e6pXr46Liwt16tTB2Nj4bxXBdaQfFvoUHh7OgAED6Ny5My4uLpiZmX03t42NjSUwMJANGzYwfPhwXFxcZHxN/BBCQkIYNmwYAwcOpFevXpibmysxnD6WQ0NDWbx4MRcvXmTZsmUZJt4JkdnS//a7uLhw7do1LC0tSUlJITU1FWdnZ3r16kWePHkyFMG/fPmCv78/VapUUcYjvr6eEP82ErlCpKObD/L+/XuaNGlC6dKlWbp0KSdPniQ5ORmVSqVsK50jRw4mTJhAvXr12LJlCwsXLtRz60VWl5qaqiQkV69eRaVSkZqaioeHBw8fPgTAxMSEhQsXUqtWLXbt2sX8+fOJj4/HyMiIlJQUAKX4LfOjRGZKP9i3cuVKVq5cSfHixQkNDWX06NG8fv0agNy5c7N48WKKFy/Oli1bCAwMRKPRYGJigkajyXBNKRqKzJY+jg8dOkRYWBi2trYEBASwfv165XNdunTB09OTx48fM3fuXEJCQgAwNjZGq9VK8VvohVqtVgrYvr6+jB07Fo1Gw/v375k6dSonTpwgMTERSFsZ3r17dyIiIhg/fjwvX77EyMjom9xBBkpEZvt6RdaTJ08oVqwYM2fOZNu2bcrn+vbty7hx4zh48CDLly/PkCunzyckHxaZKX38zpo1i7lz51KkSBGuXr3KokWLuHLlCikpKdjZ2TF06FA6duzI9u3bmTJlCvBt/IL0w0K/Xr16RUxMDA0bNsTMzAy1Wq3ktun7V2tra1xcXOjcuTPZsmWT4rf4YTx79oxPnz7RunVrzM3NlZXdOro4rlatGkOHDqVChQo8f/5cX80VAvjjt9/b25u7d+/i4+PDtm3buHDhAmXLluW3335jxYoVvH37FgMDA0qXLs3MmTMxNjbGzc2NDx8+fPd6QvwbyQpwIb7j8+fPqNVqXr16xcyZM7l79y6+vr44OjoqA4O6h9OPHz8yb948+vfvT9GiRfXbcJFlpS+SuLi48PLlS+W9iIgIChYsyLJlyyhdujTwx0rwa9eu8fPPP+Pp6fmnZ20J8U/53ixSFxcX7t27R8OGDalTpw5HjhwhODiYwoULs2zZsgwrwUeNGsXt27fp1q0bXl5e+rgFIb5r0KBBPHv2jHz58lGsWDGOHj3Kx48fGTVqFEOGDFE+t337dubNm0eBAgXw8PCQs7VEpvveuXAjRozg6tWr/PLLLzRu3JgrV65w4sQJ7ty5w9SpU3FycsLMzAxIOxN83bp1FClShKCgICwsLGTShtCb9PnwkCFDePbsGebm5hQtWpQjR45gYmLCmDFj6NWrl/Kd9evXM3v2bJo1a4arqytly5bVV/NFFqOL1+/lw0OHDuX27dv8/PPPVK1albCwMA4dOoSNjQ3jx4+nVq1aykrwlStXsmPHDlq3bs2cOXP0dDdCfH/i5vXr1/nll18ICAj40yPWbt68SeXKlQHZhUPo1/diePfu3YwfP57NmzdTs2bN737v7t27lC9fHoA3b94oZ9wLoU+XLl1i4sSJ9OnTh/bt22NlZcXNmzfp06cPNjY2vH//XtmdI3fu3Gg0Gu7du8fjx49p06aNvpsvxH+PVogsLjU1VavVarVJSUnalJQUrVqtzvD+7du3tb169dLWrFlTe+jQIa1Go9FqtVrt48ePtYcOHdJqtVrlNSEy29fx6ufnp61evbr24MGD2o8fP2q1Wq32t99+0zo5OWkbN26sDQ8PVz6blJSkHThwoLZMmTLaS5cuZWq7Rdb24sWL775+/Phxbbly5bSbN2/WxsfHa7Varfbz58/avXv3ahs0aKBt37699tWrV8rn3759q23durV269atmdJuIdJLSEjQarXf5gArV67UVqhQQbt//37t58+ftVptWi7h4+OjLVOmjHb58uUZPr9161ZtmTJltAcPHsychguh1Wpv3Lih5MDp3b17V1utWjXtggULtImJiVqtNi3XePTokdbFxUVbtWpV7b59+5Q+WqvVamfMmCH9sNCLpKSk776+ePFibcWKFbX79+9X8uHg4GBtz549tTVr1tRu3Lgxw+fXrFmjLVOmjPbs2bP/eJuF0Hn69Ol3Xz9z5oy2SpUq2nXr1im5RlJSkvbGjRvaJk2aaFu3bq09f/68Njk5WavVarXPnz/XjhgxQrt+/fpMa7sQX0ufU7x+/Vr588OHD7X16tXT9unTR/vo0SPldV3+fO/ePW2DBg20R44cyXA9GWMTmS19DKfPcy9fvqwtU6aMds6cORle17l165a2Q4cO34ypSQwLfbt+/bp20KBBSr5x7949bZUqVbReXl7az58/awcNGqQtV66c1s/PL0O/rfP1eLMQ/1ayf4HI0nSrXp4+fcqYMWNo37497dq1Y+vWrbx48QKA8uXLM27cOMqXL8/kyZPZuXMnZ8+eZfr06fj4+PDu3TtZ6SIy1fHjx9m8eTOQcRsajUbDnTt3KFOmDA4ODlhbWwPQrl07vL29MTExwc3NjYiICCBti7ylS5cSGBionD8rxD/t6NGj9OrViz179nzzXkxMDBqNhjp16mBhYUFKSgpWVlb89NNPylb+Y8aMybAd+o4dO+jWrVsm34XI6g4cOICPjw+RkZHf5ACRkZHkyJGDunXrKjtrVKhQgSFDhtChQwfmz5/Phg0blM9369aN/fv307Jly0y9B5F1Xb16lZ49e+Lj4/PN9s6xsbEkJCRQqlQpTE1NSU5OxsDAgOLFi+Ph4UGxYsWYPn06Z86cISEhAYBx48Yp/fDX1xPin7Jnzx7WrFnzzRaNarWaBw8eUKhQIRwdHbG2tkar1VK3bl3GjBlDyZIlmTVrFtu3b1e+079/f3bt2kXDhg0z+zZEFnXx4kV++uknNm3a9M17cXFxJCYmUqJECeWsWRMTEypXrszcuXOJiYlh8eLFXL58WdkO3c/Pjz59+gDSD4vMl343GX9/f3x9fdm9ezcAJUqUoH///ly6dIn169crx02oVCrevHnDyZMnMTQ0VMYudGSMTWSm1NRUJYbnz5/PokWLCA0NBaB27do4Ozuzbt069u3bR1xcnPK9t2/fcuzYMRISEr7ZUVFiWGQmtVqt/Dk1NRWAkiVL4ufnR5EiRYiOjsbd3Z06derg6uqKlZUVAwYMwNzcnGPHjrFw4UK+fPmS4Zqy7bn4XyGRLLIsjUaDoaEhjx49onv37jx58oTixYtTsGBBZsyYwZIlS3jw4AEqlYpy5coxbtw4qlatyoQJE/Dw8ODevXts2rSJXLly6ftWRBah1WqJi4vD39+f+fPnc+/ePeU9jUZDcnIyb968IXv27GTLlg1IS3yMjIyoV68ePXr0IDIyklGjRmU457Bp06bKNYT4p9nY2BATE6OcOZ+ebqsw3ZlZxsbGaDQaTE1NadasGZUrV+bq1au4u7vz/v17AOVBVQb7RGa6fPkyhw4d4vHjx9+8p9VqSU5OztAPA9jZ2dGlSxdUKhUzZsxgzZo1yneKFy8OSD8sMkeJEiWoXbs25cuX/2ZwrlixYlhYWHDjxg0gLU/QDaiULFkSBwcHPnz4wNSpUzl79iyQMW5lsE9klrNnz7Jw4cJvztk0NDTEwMCAL1++KEdX6WK0SpUquLq6kpKSgp+fX4bJSLqtz6UfFpnB2NiY8uXLZxiw1tEVUXSTO9J/ply5ctjb2xMWFsaSJUsICwtDq9Uq39F+Z/teIf5JunE1SDvK6siRIxQqVIjatWsrnxkwYAD9+vVj+/bteHt7s2HDBn799VdmzJhBYGAgvXr1om7duvq6BZHFaTQaJV9wcXFh165dvH37lgIFCiif6du3Lw0bNsTPz4/Zs2dz6tQpzpw5w7x581i7di3dunWjQoUK+roFkcVptVqlHx43bhzbtm0jKSmJbNmykTt3bgDu379PfHw8v/zyC4ULFwbSFqAUKFCAsmXLUrFiRczNzfV2D0L8k+QMcJGlvX37lqFDh5IjRw7c3d2Vc4e6detGREQEDRs2xM3NjZIlSwLw5csXDh48yJcvX2jcuDF2dnb6bL7Ioh4+fMj169fp2rXrN+9NmzaNPXv2sHjxYuUs2ZSUFIyNjUlOTqZNmzbExMRgbW3Ntm3byJMnz3fP/xTin6A74zA6Opq8efMCEBoaSrVq1YC0pNzV1ZV8+fLh6+tLiRIl0Gg0SkK/YMECrl+/zosXL8iTJw/btm3T5+2ILO7ixYvUq1cPgPfv35MzZ04A9u3bh7e3NwMGDGDkyJGoVKoM5xkOHTqUqKgowsPDmThxIj169NDbPYisR/ebnz4md+zYQYcOHTAyMuLjx49MmTKF33//nalTpyrnv+km1O3evZs9e/ZgZWXFxYsX2bp1K2XLlpWii8h0Go2G33//ncaNGwOQkJCAhYUFkHY2fWBgIDNnzqRVq1YYGxsrMQzQvXt3kpKSePPmDaNGjaJTp076ug2RhaXPh4ODg7G3twfSBqTd3NyIiooiKCiIwoULK89zAMuXL+fChQu8fPmSXLlysWLFCnLmzCn9sNCrqVOncuzYMSZOnEi9evXInj37N59Zv349W7du5dmzZ0DaxLru3bsrubDuWVEIfRg/fjznzp3Dx8cHe3t7cuTIkeH9169fs3r1amU3RoB8+fLRt29f+vbtC8gkJJH50o/narVaqlSpQrFixejduzdt2rRRnvf27dvH+PHjWbx4MU2bNiUmJoalS5eSnJyMv7+/cj2JYfG/SDILkaWFhIQQExODs7OzUvyeN28et2/fplatWhw+fJglS5YoW0abm5vTuXNnevbsKcVvoRdqtZqSJUsqxe+pU6dmWL3i4OAAwMqVK7l58yaAMljy4MEDNBoNnp6emJiY4O7uTnJyshS/RabRDWjoVnpPmjSJESNGcOTIESBt9VWXLl24fv06gYGBREREYGBggKGhIdHR0dy5c4fatWszYsQIbt++zZIlS/R2LyLr0q3E0hW/x4wZw5QpU3j58iUADRo0oHz58vz6669s3boVQHnwfPbsGS9evMDZ2ZmuXbsya9Ysrl+/roe7EFmV7jdfF5Pr169n8uTJBAQEkJqaSo4cOXB2dsba2polS5Yox1UYGRnx7t07QkJCKFCgAMOHD8fGxgZ/f3+SkpJkoERkOgMDA6X47e7uztq1a5UVswMGDKBo0aIsX76cK1eukJycrBS/Hz9+TGxsLG3btqVQoUJs3ryZBw8e6Os2RBakW4OiK34vWbKEfv36sXPnTiDtiJ/27duTnJzMyJEjef78ufI89+bNG27duoW9vT0LFy7k3r17rFq1CpAdOIT+REdHc+3aNX766SeaNm1K9uzZ+fz5M3fv3mXdunWsW7cOSFtFu2HDBg4fPszBgwdZs2aNFL/FDyEiIoLLly/TvXt3mjVrRo4cOUhISOD169ccPHiQS5cukTdvXiZMmMDOnTtZu3YtGzduZN26dUrxW6PRSD8sMlX64vekSZOYOnUqBQoUIDw8nOXLl3Pw4EGSk5MBKFWqFObm5qxcuZKAgADmzZvHzp07KV++vHI9KX6L/1VG+m6AEJlJ9+Ogm21duHBh2rVrR/PmzYG0ouHq1auZNm0anTt3xsfHh507d2JsbEz//v0pV64cIA+XQn/SF6vfvHnDsWPHyJ49OxYWFnTp0oUmTZowfPhwAgICmDVrFgMGDKBJkyY8ffqUM2fOkCNHDmrXrs3bt29ZsWIFoaGhcv63yHS6PrRVq1YEBwezcuVKNBoNLVu2ZOjQobx//55Nmzbx5MkT+vTpg4WFBZcuXeLq1av07t2bOnXqsGzZMsLCwmQHA5Hpvo43Y2Njzp07x4oVKxg0aBB2dnYsWLCA7t27s2DBAp48ecLQoUN58eIFp0+fJi4ujmrVqlG8eHF27NhBWFgY1atX19PdiKyuXbt23L17l+PHj6PVahk3bhz29vb4+Pgwc+ZMJk2axOXLlylYsCAPHz7k+PHj+Pr6UrZsWerWrcvvv//Ox48flUKOEJlNV0xcsWIFlpaWtGvXjpw5czJ9+nQ8PDyYOnUqvXv3pmPHjrx69UoZDGzfvj358+dnxIgRPHz4kNKlS+v5TkRW8fVYQu3atXFwcGDu3LloNBq6dOlC9+7deffuHZs3b6ZLly4MHToUY2NjwsPDOX/+PC1atKBixYpUq1aNixcvZtiJRoh/2tfFakNDQ2JjY5XdZR4/fsyiRYsICQlRjq06dOgQ27dvJ1++fN9cT6vVSvFbZKqvC32pqal8+PABS0tLTExMePHiBStXruTUqVPExMRgbGxMy5YtmTlz5ne3OpcYFvqgG5dwd3dXdgkdN24cz549Y/PmzcydOxeAli1bUq5cOebPn8/06dP57bffyJ49Ox4eHhl2o5Nah/hfJQVwkaXozvxu164dEydOxNnZmTJlygBp53muXbsWNzc3mjVrBkDjxo05dOgQR48exdjYmClTpigrZoTQJ7Vaja2tLUFBQYwYMYLVq1ejVqvp1q0b/fr1w8DAgGXLljFs2DCKFStGQkICr169YsSIERQvXpxOnTqxdOlSnj17JgVwkSnSP2TqitZ16tQhICAAT09PVq1ahVarpVWrVvj4+JAvXz527dqFl5cXkLYDx9ChQ5VdDnLnzs2HDx9ISUmRArjQC912pDNmzGDmzJns2rULjUbDoEGDKFKkCNu2bcPLy4tff/2VTZs2YWxsjFqtZtiwYcqEOktLy++eIy7EP+F7q6tsbGzw9vbGz8+PY8eOodVqGT9+PI6OjuTIkYM9e/Zw8uRJPnz4QIECBfDw8KBjx45A2qpwGSgR+qTLLebPn8+UKVOYO3cuWq2Wzp07U716dRYuXIiPjw++vr4EBARgamrK58+fcXd3J0eOHNjb22NkZERYWBgtW7bU9+2ILOB7+XDt2rUxMjIiMDCQOXPmoNFocHZ2ZtiwYRQsWJADBw4wc+ZMIK3PdnNzU46nMDMzIzY2Vs7tFJkmfaEvLi4OKysrjI2NqVevHocPH+bOnTs8ffoUOzs7OnXqRM+ePTl27BgBAQHs3r1bySHSk1xCZKb0+XBSUhKmpqbkzJkTW1tbNmzYwOXLl7ly5Qq2trY4OTnRrVs35eiJGzduULVq1W+uKTEs9CUkJIQLFy4wYMAA+vfvj5mZGZBW9O7Tp48yua5Vq1Y4ODiwevVqtFotarWaIkWKALIDh/jfJwVwkSXoHi6TkpJYtGgRtWvXplChQsAfW0C+evUKtVpNo0aNsLGxAeDp06c0adKEypUr07BhQyl+C735epWr7s9FixZl/vz5jBgxQtlarFu3bvTp04fSpUsTFhbGxYsXqVSpErVq1VIeOC9evIihoSF58uTJ/JsRWc7X5xIlJCSQLVs2AKpXr05AQABeXl6sXr0aSFsZPmDAAFq0aEF0dDRJSUlYWVlRqVIlAK5evcqzZ89wcHBQtjQV4p/2dT+s244UYNy4cajVavbu3QugFMEXLVrE3bt3uXbtGtmyZcPOzo6mTZsCcOrUKVJTUylWrFjm3ojIktKff/zu3TtiY2OVXDhHjhz4+Pjg7+/P8ePHgbRzEGvWrEnFihUZN24cHz58wNDQkAIFCgBw8+ZNrl69SqlSpbCystLPTYks5+t+WDfgbGhoyJQpU1Cr1cybNw+ATp06UblyZXbu3MmOHTuIjIzE1NSUcuXK0aJFCyAtHzYyMqJUqVKZfzMiy0kfv6mpqcTGxpIrVy4gLR92cXFh+fLlSgw7OzvToUMHfv75Z8LDwzEwMMDIyEiZRHf16lUePXpElSpVpPgiMo0u1iZOnMjLly+ZPXs2uXLlYtCgQdja2nL79m2aNm1K8+bNKVu2LABFihTByMjomzOVhdAHXaHPw8ODkiVL0qNHD/LmzcuiRYuYOXMmr169okOHDrRo0YIaNWoA0KxZM44dOyZ9rfjhJCcnEx8fT9GiRTEzM0Or1aLRaMiTJw/r1q2je/fuyo6Lbdu2pWDBghm+L7sXiKxARo1FlmBoaEhkZCRv374lISEBJycn6tevD/wx0+nTp0+kpKTw6tUrKlasyN27dzl37hwlSpRQznQRQh/SD1ofP36cmJgYUlJScHJyIkeOHBQvXpwFCxYwcuTIDEVwe3t77O3tGTx4cIbBwps3b3LgwAHy58+f4bwXIf4J6Qf75syZQ2hoKG/evKFKlSo4OztTsWJFatasmaEIrlKpaNmyJQULFvwmQb948SJr164lOTmZgQMHSgFcZIr0cbxx40YePnzIx48fadGiBdWqVSN//vz4+PigUqmUM5OHDBmCnZ2d0hend/36dbZs2YKVlRVOTk6ZfTsii1Gr1UpfOXHiRC5fvszLly8pWLAgnTp14qeffqJo0aJMmDBBKYKrVCrGjRunrCJIX+Q+fPgwv/32GzExMSxcuBBLS0u93JfIWtLnw3v37uXJkycYGBhQo0YN6tevj6GhIdOnTwdQCojt2rUjV65cyvaO6Vff3rp1i+3bt5MjRw7q1aunhzsSWUn6PMLf359r167x5MkT6tSpQ5MmTXB2dqZmzZoMHTqUZcuWMW/ePFQqFV27dsXMzIwqVapkuN7x48fZsWMHcXFxDBs2TOmrhcgsWq2Wx48f4+/vz/jx4ylevDjDhw9HpVJlGHvQnQ+eO3ducufOrccWC5HR48ePOXXqFBYWFrRr144yZcqwdOlSUlNTyZ49u/K56OhoQkNDKVKkiDKJX4gfhZmZGSqViufPnwNpNQ5DQ0NSU1PJmzcvrVq1YtWqVWzYsAFzc3NatGiRYQxNJnWIrECl1R2aJcT/sKSkJAYOHMiVK1fImTMnS5YsoXr16hkGQaKjo+natSsGBgbky5ePuLg43r59y+bNmylZsqSe70BkVem3onFzcyM0NJSEhARUKhXW1tb88ssvdOjQgTx58vDkyRNGjBihxHuXLl0yXEutVrNw4UJCQ0OJiIhg/fr1yqxsIf4J6fvYIUOGcPPmTapWrUqePHk4f/48iYmJ9OnTh759+2Jqasr169fx9PTExsaG/v37f7Md6dSpUzl79iwGBgYsWbJE4ldkiu/Fcfbs2bGwsODevXs0adKEnj17KhPrZsyYwe7du2nRogWDBw9WVtlCWp8+ceJE7t+/z5s3b1i1apXEscg0Q4cO5ebNm7Rq1YoyZcpw6dIl9u/fT+PGjZk2bRq2trbExsbi5+fHtWvXaNSoET4+PhkGSdatW8f27dsxMjJizpw5ylFCQvyT0ufDLi4uXLt2DWNjYwwNDXn79i29evWiV69eFC5cWOln9+7dy5gxY2jXrp2yu5du6MPHx4d79+7x9u1bVq9eLf2wyDRDhgzh9u3b1KlThxIlSnD8+HEiIyNp06YNU6ZMASAsLIwlS5Zw//59hg8fjrOzs/J9rVbLihUrlLPsFy5cKPErMlX6yRyzZs3iwIED1KhRgwkTJpArV64M7+sm3m/ZsgUPDw/69eunz6YLAWSM4QEDBnD16lVGjRpFp06dyJYtW4Znv4iICHbv3s3mzZsZM2YMvXv31mfThfiuYcOGcenSJYKCgihTpkyGSaObNm3i6NGjvH37Fo1Gw+LFiylbtmyGOBfif53scSCyBBMTE1xcXHBwcOD9+/ecPXuWxMTEDOdv5c2bl6CgICpWrIiBgQFFixYlKChIit9Cr3SDfePGjePGjRuMGjWKHTt2cPLkSSwtLVmzZg23b98mJSWFYsWKsXDhQiwsLFi2bBlBQUEZrvXp0ydu3LhBtmzZ2Lx5swyWiH+cro9dtWoV9+7dw8fHh/nz5zNt2jS8vb15//49Go2GlJQUtFot1atXZ/bs2bx584Z58+bx7NmzDNfr0aMHvXv3lskbIlPp4njGjBncuXMHb29vtm7dyu7du+nVqxenT5/m5cuXfPnyBUjbOrpTp07s27ePefPmERcXp1zLwMCAIkWKULlyZTZt2iRxLDLNvn37uHv3Lp6ensogn24gunjx4piYmKDRaLC2tmbChAlUqVKF3bt3c/369QzX6d69O+PGjWPNmjVS/BaZRpcPT548WemHjxw5wv79+2nVqhWbNm3i/v37qNVqDAwM8PX1pWPHjsycOZNff/2V5ORkIK0/V6vVFCpUiCJFirBx40bph0WmCQoK4s6dO4wbN45p06bh5ubG4MGDiY+Px9TUlNjYWACqVq2Km5sbJUuWZMqUKURERCiTN1QqFQ4ODgwZMoR169ZJ/Ip/nFqtzvB3Q0NDUlJSABg7diytWrXi2rVr+Pn58f79ewwNDdFoNPz66694eHhw7NgxxowZo+QcsgZLZLbU1NQMf08fw2vWrKFGjRrMnz+fXbt2ERcXpzz7rVu3jgEDBrBv3z5GjhypFL8lhsWPRjd5o0+fPty7d08pfr9584YbN25Qt25dNm3axMePH9mwYQMgK79F1iL7hoosQaVSYW9vj6GhIZ8/f2bbtm3UqFGDhg0bAijbgxQqVIi5c+diYmJCUlISpqamem65EPDo0SOuX79Onz59aNmyJZaWlty4cYOoqChatmxJ+fLlMTY2Vs6SnTt3LgMGDMDCwkK5hlarxcbGhuXLl6NWq+W8TpGpbt26RbFixWjYsCFmZmZcvHiRsWPH0rp1a9q2bYuVlRWpqakYGBhQvXp15syZQ2RkJEWKFFGuodFoKFmyJCVKlJBkXWS6hIQErly5gqOjI02aNMHKyorg4GB27dpFu3btaNCgAebm5iQnJ2NiYoKXlxfx8fGUK1dO6W91s6wHDx6sfE6IzBIREYGRkREODg6Ym5tz4cIFhg0bRqtWrejZsyc5cuRAo9GQkJCAtbU1kyZNomPHjtSuXVu5hkajwczMjEaNGunxTkRWFRsby7Vr12jdujWOjo5ky5aNkJAQTp06Rbt27ahYsaKyosvAwIBJkyYRFxeHlZVVhv7WyMgIV1dXEhMTZdtokanu3LlD/vz5adasGRYWFly8eBEfHx/atGlDnz59sLa2JiUlBWNjY6pVq4abmxs9e/b85oz6ChUqUL58ecmHRabQ9avz58+nUqVKODo6YmxsrMSql5cXALt378bf358JEyZgY2ND5cqV6dSpE1WrVqVu3bpAxt08hMgsumJgUFAQ9evXp2jRohgbGyvPY2vXrqVfv37Mnz8fSCsmWllZUalSJRo1akTTpk1p0qQJIDEs/nlfr8z+etwg/Q4GOk2aNOHDhw8sXbqUX375hc6dO2NjY8OjR484fvw4Pj4+2Nra0rBhQ86dO8eLFy8oWLCg5BEiy5ACuMgyDAwMqF27NqNHj2bmzJl4e3szZ84cJRk3MjJCq9UqPyxS/BY/ivfv3xMVFUWdOnWwtLQkODgYFxcXHB0dcXd3J2/evAC8e/eOPHnyULx4cfbu3Zvh3CKVSoVWq8Xc3FxftyGyiK8T8i9fvvD06VPq1q1L9uzZuXjxIq6urjg6OjJ27FhsbW0BOHHiBFWrViVfvnzUrl1bKbroHgB0D5qSpIvM8PWD54cPH3j+/DkDBgzAysqKixcvMnToUJo3b46Hh4cSx+Hh4ZQqVQozMzOmTZv2zfV0/5fit/gnfd0Pa7VaPn78iK2tLbly5SI4OBg3N7dv+uFdu3aRI0cOGjVqhI2NDQ4ODsAfg30y4Cf0KTo6mocPHzJ58mSyZcuWIZ8YPXq0kg9HRERQqlQpjIyMlLPAv0eK3+Kf9HU/nJyczKdPn8iXL59S/E6fD+fJkweAo0ePkiNHDho0aECtWrWU739ddJF8WGSm27dvs2LFCmrUqIGpqSkODg7fFMFfvXrFwYMHMTAwwNPTk/Lly1OqVCmMjY2BtFxE8gihL+fPn8fX15fOnTszZMgQ7OzsMDExUYqL69ato2vXrqxcuRKAdu3aUbNmTSpXrqw8t0nxW2QGlUpFcnIyz58/p2TJkkr8rV+/nr59+35T/NbFZceOHcmXLx/79u1jx44daDQacuXKxYgRI5SjVLRaLWZmZlhbW0seIbIU6blFlmJgYEDNmjUZP348tra2jBkzhkuXLinvyw+A0Lf0W4xpNBogbTKGRqMhNTWV+/fv4+LiQvPmzfHy8lIG+7Zu3Yq3tzcJCQkAZMuWDci4PZPEt8gMuoT8wYMHAJibm1O1alXOnj3L4cOHcXNzo1mzZnh6eipFl+vXr+Pl5cXVq1e/uZ7Erchs6YvfHz9+BCBv3rzY2NgQFhbGrVu3vjuJ49ixYwwcOJDnz5//6fUknkVm0PXDR48eJT4+HpVKRZ06dQgNDWXFihVKPzxmzJgMkzeWLFlCeHj4N4N7MtgnMpsuB06vQIEC5MuXj9u3b3P58mVcXV1p1qwZY8eOVfLhQ4cO0bVr12+OUJHtSkVm0/XDurEGExMT7OzslF0LdP1w+uJ3WFgYs2bN4tWrV9/ErPTDQp8qVqzIsmXLePHiBYGBgZw7dw4AY2NjkpKSABg+fDh58uTh6tWr+Pj4kJiYqKy8BcmBhX41aNCAKVOmsGvXLpYtW0ZkZCSAUgQHcHZ2JjY2lhUrVrB9+/ZvVt5KPywyS3BwMBMmTGDz5s1A2ln1y5Yt4/79+9981sDAQMmb69Wrx8yZM9m+fTt79+5l9erVDBgwAEjLMe7du0fJkiWlPxZZjvTeIssxMDCgRo0aShF83LhxSgIvhL7pBkumTp3KlStXAChUqBA1atRg4sSJODs707JlywyD1pGRkcpn059xmP7/QmSm8ePH4+XlpZytZW9vT0JCAmPGjMHe3p6ZM2cqg32vX7/m2LFjFCxYkMKFC+uz2UIAf/Sbw4cPJygoCEgrxjg5OXHgwAG6d+9O8+bNmThxIrlz5wYgKiqK4OBg7OzsvtlBRvphoQ/Lly9nxIgRPH36FEgbvK5evToLFy6kQoUKzJ07l3z58gFpK2sPHDigHEPx9coCITKbbpB5xIgR7N+/X3m9WLFirF+/HhcXF5o1a8aECROUfCIyMpJz585RsWLFb3bZkH5Y6ENAQAA+Pj48evQIgM6dO2NlZYWrqyuNGjXCz89PeZ6Ljo7m5MmTmJubU7x4cYlZoTdfn/mt06RJEyZPnkxkZGSGIrgu73327BkmJiZUr14dJycnzMzMJI6FXvxZDHfr1o2JEyd+twgOabuC1qlTh3z58mFmZiY7dgm90eW2c+fOpWXLloSHhzNz5kyKFi363c9/PTmjdOnSFCtWjBIlSgCwd+9eAgMDiYmJYcyYMXIkpshypAAu/id8b5XAX8301xXBvb29MTIywt/fny9fvvyTTRTib4uNjWX79u1s3boVgJw5c9K8eXOioqKwtrZWtrYBePXqFbt27eLChQu0bduWnDlz6rPpQgDg5ORERESEMmP1559/xsnJCZVKRXx8PC9fvsTAwID79++zadMmtmzZwi+//ELlypX13HIh/qBSqdi8eTOvXr3CxMSENm3akDt3boyMjChSpAg5cuTAwMCAyMhIZZZ1165dM5xdL0Rm+Trv7dmzJ3Z2dixatAiAokWL0r17d+zs7Lh//z579uwhOjqay5cvs2LFCtatW0fv3r2xt7fXR/OF+MaHDx+IiYlh0aJFREZGYmVlxYQJE0hJSSElJYV69ephY2ODSqXixYsX7N69m+PHj9OhQwfy58+v7+YLQf369YmKiuLIkSMAFCxYEGdnZ3Lnzk1ERATPnj0jMTGRe/fusX79etavX88vv/xCjRo19NxykVWl37o/KCiIjRs3KvEL0LRpU6ZOnaoUwXXvvX37ltDQUGrXrs3s2bPp0qULILtviMyXPoYPHjzI2bNnCQsLU97v3r07kydPZteuXQQGBiq71r17946QkBDKly/Prl276N27tz6aLwQA5cuXZ+LEiZiYmPDkyRMaN25MkyZNMDMzIzU19W9fR6PRsHXrVlavXs2LFy/YvHkzJUuW/AdbLsSPSaWVjET8y+kSnKioKK5cucKXL19o0aIFlpaWynlDf0aj0RAWFkaePHmws7PLpBYLkdHXZ8QB7NixA19fXzw8POjTpw8A8+fPZ/PmzWTPnp3u3buTlJTE3bt3OXfuHCNGjGDQoEHAt2fXCvFPSk1NzbC9HaSdWz979myCg4OZOXMmdevWBcDf358DBw7w5csXChUqRGxsLCkpKQwYMEDiV+jV9/rh27dvM2bMGAoXLsy8efOwsrIiLCyMSZMm8fjxY6pVq0bOnDl5+fIlDx8+xNXVlcGDBwMSxyJzpY9f3XmcarWavXv34ufnh4uLixKbhw8fJigoiKtXr2JhYYFGoyFnzpz07t2bvn37AnLGodCP7/XDBw8eZPbs2bRr145BgwZhZWXFlStXcHNzw8jIiFq1alGwYEFu3rzJrVu3cHNzk35Y6MX38mFIe35bs2YNa9asoU6dOsTHx7N9+3Y2b97My5cvsbGxUb47cOBAZatSiV+hT0OGDOHs2bMYGhqiVqtp06YNbm5uFClSBJVKxenTp5kzZw4xMTFUrFiR5ORkrl27hpeXlzJ2ITEs9MnFxYUzZ86gUqnInj073bp1Y9SoUcr7O3bsYOLEiZQvX57KlSvz6dMnjh07xqRJk+jatSsgMSz0Qxd3Bw8eZOHChZiYmBAVFcXo0aPp2bMn8H97Vnv69CmRkZGULl1aOTJIiKxGCuDif0JERAR9+/bl/fv3aLVa8ufPj5ubG05OTmTPnv2735FkRvwI0icuERERFC9eHENDQ54/f860adP49OkTU6ZMoXz58kBaon7s2DGuXbuGSqWiYsWKtG7dWpllLYPWQl9WrVpFsWLFcHR0BODChQt4eXnRtGlTPDw8sLa2BuDixYuEhoYSHh5OhQoVqFy5srLiUOJX6EP6fOD06dOULFkSOzs71Go1ixcv5rfffsPT05PWrVtjaGjIo0ePOH78OGfPnuXjx49UqVKFRo0a8fPPPwMSx0J/Jk+ejIWFBUOGDCFHjhxER0fj7e3Nhw8fmDZtGhUrVgTSVmpFRERw584d7OzsKFy4sJJnSPwKfUjfD9+9e5eiRYtiYWEBgIeHB+fPn2f9+vWUK1cOSBvMW7hwIffu3ePDhw/UqFGDFi1a0LZtW0DiWOhPQEAAxYsXV57NIiIi8PLywsbGhmnTplGwYEFSUlKIiYnh6NGjvH37lkKFClG6dGll5bfEr9CnI0eOsHDhQlxcXChQoAChoaEsW7aMatWqMWbMGMqVK4dKpeL69escPnyYS5cuYWZmRvv27enRo4e+my8E69evZ/PmzfTq1Ys8efKwf/9+Tp8+TZcuXfD19VU+d/bsWRYtWkR0dDTGxsb06dNHmQwqRGb73m//q1evePnyJQsXLuTOnTu4u7v/6YTl700kFUKkkQK4+NfSdfZfvnzB3d0dgK5du5I7d26WLl3K5cuXcXNzw9nZGRsbGz23Voi/NnLkSMLCwmjXrh1ubm6YmJjw+++/M2TIEIYMGcLIkSOVzyYnJ/PmzRtMTU0xMTFRCosyWCL0Zc2aNcyePZvChQtTvXp1pk2bhomJCWvXrmXWrFmsXbuWevXq/eU1JH6Fvk2ZMoVff/2V+vXr06NHD5o2bUpycjLOzs6oVCo2bdqEpaVlhu/oVtvqSBwLfTl9+jRDhw7F0NAQOzs7pkyZQt26dbl//z5dunShV69ejB07FvjzSaAyOVTom6urK6dOnaJ///7UqVOHRo0akZiYSLt27cibNy8bN25UPqvrf+Pi4rCwsFD6XumHhb7s2rULb29vADp06MDgwYMpVqwY27dvx9fXl8mTJ9OpU6e/7GclfkVm+7po8ttvv7F3716WLVuGlZUVCQkJnDlzhokTJ1K5cmXGjh1L2bJlUalUpKSkkJqaSkJCArly5QIkhkXm+zqGAwMDiYqKwtvbGwsLCyIjI9myZQvr1q2jc+fO+Pn5KZ/VLaKKj4+ncOHCgMSwyBzpd45JP6bw4cMHkpOTM6zWvn79OvPmzePOnTuMGDFCKYLHxsZy8+ZNHBwcMr39QvybSI8u/rUMDAx48+YNoaGhvHv3jg4dOtC8eXOqVavG6tWradasGYsWLWLbtm18+PBB380V4k9FR0cTFRXFmzdvOHz4MG3atOHq1as0bNiQUaNGsXr1am7cuAGkDU4bGxtTqFAh8uTJo+xwoNVqJUkXelOyZEly5MhBrly5ePDgAc2bN+fw4cM4Ojry888/M2HCBN69ewekPaBC2oNlehK/Qp9SU1MxNzdXzqkfOXIkfn5+xMbGMm3aNF6/fs38+fMzfB7A2Ng4QyxLHIvM8vUc5lKlSlG/fn3Kly9P8eLFGTx4MNOmTUOr1TJp0iTWrVvHxYsX//IaUvwW+mZiYgLAvXv3WLJkCQsWLMDMzIyBAwfy6NEjVqxYoXxWN9htZWWlxK7kw0KfSpcuTa1atahZsybnzp1j5MiRrFixgk6dOtG6dWsCAwOJi4sD+NMzPCV+RWZKXzj8/fffOX78OO/fv6dBgwZYWVkBYGFhgZOTE76+vty6dYuAgADCw8OBtDzY3NxcKX5LHywyW/oYDg0N5d69ezx8+JDy5ctjYWGBVqvFzs6OPn360K9fP3777TcmTJigfF83hqErfksMi8ywa9cugoKClJxAV/z28vKiU6dOdOrUiYCAAF6/fg1A9erV8fDwoGLFiixatIgNGzbw/v17tm3bxqBBgzhz5oy+bkWIfwVZAS7+teLi4mjRogXm5uZYWFiwa9cuDA0NSUpKwtTUFIARI0Zw/Phx3N3d6datGzly5NBvo4Xg+2fEnTx5End3d9zc3Hj79i179+6lc+fOlCtXjuPHj/PhwwcWLFggZ7YIvfuzGdELFy5k/fr1/PbbbwQFBREcHEzx4sUpWLAgly9fpkGDBri7uyv9sxD69L0twuLi4ujWrRv58+dn4MCBeHh4ULJkSapUqYJareb48eN4enoq2/wLoS9/tlL7999/x9XVlVWrVpGcnMyaNWuIjo6mZs2ahIeHY2pqSkBAAIUKFdJDq4XI6Hv9cGxsLL1798bKyopWrVqxYMECqlevTrNmzdi7dy9GRkaMHTtW2bJfCH35s3x48eLFnDp1Cl9fX06ePMmZM2fQaDQ4Ozszb948mjRpwuzZs/XQYiH+nKurK6dPn1YmxuXLl481a9ZQokQJ5TOpqakcO3aMqVOnUqpUKcaPH0+FChX01WQhMuTD7u7unD17FktLS758+UKjRo3w8/NTJnIAvH79mg0bNrBx40batm3LjBkz9NV0kYUlJCQwfPhwLly4wJQpU2jbti0WFhaMGTOGc+fOUa9ePQwMDDh27Bi1a9dmxIgRVK5cGUib5LFo0SKCg4PJnz8/b9++xdXVFVdXVz3flRA/NpnWJP61rKysGDNmDO/evSM8PJy9e/cCYGpqSnJyMpBWkHFyciIwMJB169YRGxurzyYLAaAUvy9duqS81qxZM7p378727dvx9PRkwoQJPH78mMDAQB49esTHjx85ceKEsnpWCH3RDfZ5eXmxY8cOpb91c3OjTJkyLFu2jEmTJuHu7o65uTlbtmwhPDyc8+fP8+DBA302XQiFruiyfPlyZea1lZUVkydP5tq1ayQkJLBnzx5KlizJuXPnCAoKIj4+nlOnTsmuMkLv0g/2ubu7c//+fVJSUmjYsCE9evTAy8uL8uXLM3PmTJydnTly5Ai3b9/m7t27nDx58k9XHgqRmXT98N69e/n48SOQ1g93794djUZDgQIF2LlzJ7GxsZw8eZK3b99y6dIlWeUifgi6fNjDw4N169bx5MkTAIYPH45KpWLBggWMGDGCGTNmULx4caZNm4ZKpeLs2bPs379fn00XIsOYwtatW7l//z7jx49n5syZdO7cmdevX/Prr78SFRWlfM7IyAgnJycmTZrE1atXefnypT6aLgSQNglJlw8vXLiQ0NBQ+vfvT4cOHShevDhnzpzh5MmTGXY7ypcvH3379qVHjx7s3r2b4OBgfTVfZGEWFhb4+vri5OTEjBkz2L17Nw8fPiQqKgpPT09mz57N3LlzWbZsGbdv32bmzJmEhYUBUK1aNcaPH4+npycNGjRg+vTpSvH76x0WhRB/kAK4+Fdr3749s2bNwtjYmJ07dxIaGgqkbZ+nK8osWLCA2rVrs23bNvlBED+MlStX0rdvX6ZMmcK9e/cA6N+/P/nz52fx4sV07NgRLy8vunfvzps3b3jy5AmbNm3i06dPem65EBAeHs7Lly+ZNGkS48aN49y5cxgZGdG/f38eP37M8ePH+fnnn/Hy8sLX1xczMzPCw8N5+/atvpsuhOLo0aMsWrSIdu3asWfPHqKjo6lVqxYdOnRg06ZNpKamMnr0aHx8fKhTpw4xMTHs2rVL4lj8ED5+/EiZMmW4du0aI0aMYPny5SQmJjJo0CBKlizJ6tWrsbGxoX///uzcuZP69evz5csXrKysvtmFRgh9Wb9+Pd7e3vTq1YvQ0FAMDQ1p1qwZJiYm7N+/Hzs7O1auXEn9+vUpU6YMAIsWLSIyMvKbLfyFyGzR0dGkpKQwa9Ys/Pz82LVrFwD+/v68fPmSFStWULZsWebPn4+/vz+FCxfm06dP0gcLvdNNQLp48SL379/HwcGB7t270759e3x8fOjZsyebNm1i48aN3y2CHzlyBCcnJ301XwhlElJkZCTPnz+nY8eOuLm5KYtJatasyeTJkzlw4ECG7+XNm5e+ffuyefNm7O3t9dF0IShQoADjx4/HwcGBuXPnsnfvXhITE2natClGRkZoNBoaNGigLIiaNWuWUgQvXbo0AwYMwNfXl7Zt2wJybr0Q/4lsgS7+FXRb5CUnJ6PRaEhKSsLa2lp5/+DBg3h5eSnbg1SpUgWA5ORk5Sy56Oho2T5a/DDCw8MJCQlh/vz5FCxYkFatWuHi4sKmTZvYvn07/v7+yjY34eHhTJs2jebNm9O3b1/9NlyI/7/Y2FguXLiAn5+fcjacm5sbHh4eJCQksH79eiUJv3PnDq9fv6ZZs2Z6brUQf/jy5QuPHj1i6dKlBAcHU7t2bdzd3TExMcHNzY1u3boxYMAA5fOBgYHkzp2brl276rHVQmT09u1bJkyYwL1798iZMyf+/v4cP35c2YJXlxN/+vSJZ8+eUalSJT23WIg/qNVq9u/fz2+//UZoaCg9evSgV69eJCcn06pVK/z9/enUqRMpKSl8+vSJtWvXYm1tzeDBg/XddCEUhw8fZsOGDdy7d48OHTrQpUsX9u7dy4sXLxg6dKjS796/f5/Pnz9Tq1YtPbdYCJg6dSpbt26lVKlSuLi40KpVqwxHtfn5+bF582b69u1Lnz59yJ8//zfXkKKL0Kfx48dz7tw5bG1t8fb2pmbNmsp79+7dY+7cuVy9ehU/Pz9at2793WtIDIvMln7r/qioKGbMmMHx48extLRk+/btytETus9du3YNV1dXSpcujYeHB1WrVtVj64X4d5ICuPjh6YrfT58+ZdmyZURERKDVaqlUqRL9+vWjUKFCGBsbc+DAAcaNG/dNETwlJQVjY2M934UQ3/f06VOmT5/OjRs3KFOmDOPGjWPs2LEUKFCAlStXKp+Lj4/H0tIS+POzP4XIDF/H36NHj9i4cSP79++ncuXKODk5MW3aNEaMGMHQoUO/+b48ZIofwddxvHbtWg4cOMCDBw+YPHkyd+7cYc+ePezcuTPD+Yc6EsfiR6DLkRMTEzl69CgbN27kxYsXdOvWjY0bN1KzZk1WrVr1zfckfkVmiYuLy3D+ZnrpzwD//Pkza9euZcuWLWTLlo3hw4fz9OlT9u7dS2BgIGXLlv3m+xLH4kfy+PFjTp8+zdKlSyldujQlSpTgxIkT9O3bV/Jh8UN6//49PXv25PHjxzg5OTFnzhxMTEwyxKafnx9bt26le/fu9O3bl0KFCum51UKk0Wq1nDp1ilmzZvHs2TOGDBmCm5ubsgAK0org8+bN4/r160ycOJF27drJOJrQq/S5r05kZCSBgYHs3r2b4cOH07t3b7Jlywb8MWZx/fp1BgwYgJ2dHWvXriV37tz6aL4Q/1pSABc/NF1n/+jRI3r06IG1tTXFihXj06dP3Llzh/z58+Pu7k6zZs0wNTVVVoLb29szZMiQDDMAhfjR6B4uP3/+zMmTJ1m9ejWfP3+mePHiBAcH4+npmWH1IUjxW/xY0sfw3bt3CQgI4OXLl0piP3fuXBo0aKDvZgrxp9IP8t29e5cDBw6wbt06ypUrx927d6lfvz5z5szBxsZGzy0V4vt0MazVaomPj2fRokWcOHGC5ORkYmJiGDZsGMOGDdN3M0UWtGfPHk6cOMGoUaO+O5EIvs1rz549y549ezh69Ch58+ZFrVbTqlUr3Nzc/rSQLsQ/Lf2q2K99HcPPnj3Dx8eHuLg47t+/D6QdfdWwYcNMaasQf4cupj9//swvv/zCo0ePGDduHN27d8fY2DhDfqxbKb5582YZXxM/lNTUVEJCQpg8eTLGxsZMmzaN6tWrZ5hcdP/+fQICAggODubQoUMUL15cjy0WIs28efOoW7cu9erVA9KK4LNnz+bs2bN4eXnRtm1bJe/V5RkhISE8fvyYbt266bPpQvwrSQFc/JDSP0jGx8fj7u7Op0+fmDhxIpUrVyYxMZHbt28zceJEEhMTmTJlCo0aNQLStiAbNWoUjo6OzJ07F1NTU33eihB/Kf3A9ZcvX5gzZw4nTpzgzZs32NnZsWHDBgoUKKDvZgrxt82fP5+TJ0/y8OFDAgMDadq0qb6bJMRf+nrw+vLly8ybN4/w8HASExPZsWOHbBst9OJ7qwT+jhMnTnDixAn27NmDr68vXbp0+QdaJ8Rfmzt3Lhs2bKBFixa4uLj85aBz+mJLTEwM169fZ9asWbx48QIrKyt2796NnZ1dZjVdCFJTU0lKSsLU1FQpfj98+JDixYv/6cptXRwnJCSwe/duTp06xYULF5gxYwYdOnTIzOYL8R/piuCxsbF07dqVDx8+MGLECJydnZUzaHWxHhISQu3atfXcYiG+pVarCQ4OZvz48eTJk4eJEydSpUqVDP307du3ef36NY6OjnpsqcjK0j/TXblyheHDh1OsWDG8vLyULc1fvnzJjBkzOHfu3J8WwXVkYZQQ/zdSABc/jJkzZ1KsWDGcnZ0zvB4XF0eLFi1o2rQp06ZNy/DegwcPcHNzI0+ePGzZskV5/fjx4xQvXvxPVxsI8U/7XkLyd5OU48ePs2/fPmrVqkXv3r3/qSYK8af+bFvGv4rhr5P6L1++yGoXoVffi+P/1A/r3n/58iXHjh0je/bsdOrU6Z9uqhDfSL/i8Ny5c1SoUIGcOXP+5XfSx/y7d++IiYmhTJky/3hbhfgzS5cuZcOGDTg4OODm5vZ/WnkVExPDnDlzqFSpEj169PgHWylERhqNhn379nHjxg2GDx9Ozpw56dq1K9myZWPevHlYW1v/5XcNDAzQaDR8+PCBiIgI6tatm4mtF+Lv+7oI/v79e0aOHKkUwb+eiCdb94vM9ndiTqPRcPHiRcaNG4etrS2TJk2icuXK3/2exLDIbOn70cDAQOLi4ti5cyefPn2iQoUKTJgw4btF8PHjx9O6dWvZAUmI/wIpgIsfQnh4ON27d6d48eKsXr2a7NmzY2BggFqt5tWrV/z000/0798fDw8PkpOTlXNd1Go1QUFBTJ8+nUWLFuHk5KTnOxEiY4KjVqtJTk7G3Nz8P34vfTL++fPnb859ESIzpC+6hIaGEhcXh4GBAfXr11c+82cx+b0HSnnIFPqQPo6jo6NJSUnBwsLiPxYQ4Y/4Tn8NiWORmdLnEWPGjOHcuXM4OTkxefLkP92GV+d7/bPEr8hs6WN4yZIlbNiwgYYNGzJ06FBKliz5t7+f/rlP4lhkltTUVE6cOIGHhwcODg58/vyZZ8+eMXHiRJo0aZLhjNm/S+JXZLavi9d/tqvM10XwT58+4erqSrdu3TA2Ns7MJgsBpMWqVqvNkPO+evWK/Pnz/+l30hfBCxQowLhx46hatar0u+KHMXToUG7dukXr1q3Jnz8/Dx48YNeuXVSqVAkvLy9q1KgBpBXBAwICOHHiBGPHjqVHjx7SFwvx/0gK4OKHcenSJWxsbChTpgxxcXEZtvpwcXHh9u3bbNmyhSJFiqDRaNBqtRgaGvLgwQPatm2Ln58fnTt31vNdiKwu/YPlggULuHHjBrGxsZQsWZIhQ4ZQqFChv9yWX7a2EfqUPn5HjhzJ9evXefv2LYaGhtSqVYv+/ftTt25dScDFDy19HE+aNIlr167x5s0brKysGDx4MA0bNqRgwYJ6bqUQ/9nQoUO5ffs2Li4uNGzYMMMW0JIfiB9Z+glEarWaUaNGcevWLapXr86wYcMoVqyYnlsoxF9LTU3lwIEDjB8/HlNTU7y9vWnfvj0mJibS/4p/lQMHDtC6dWvgzydipC+Cd+jQgaioKPbs2UPZsmUzu7kii0tJSeHAgQN8/vyZXr16oVKpcHFxIV++fIwdOxYLC4s//a5GoyE4OJjRo0eTI0cONm/eTJ48eTKx9SKre//+/Xcn3B87dozRo0fj6elJt27dlDHhoKAgVq9eTZ48efD29lZWgr948YKJEyfi6OgouyAJ8V8gU6GE3unmYNStW5cyZcoQGRnJwIED2bNnDwAqlYqmTZvy5csXpk+fzvPnzzEwMFAGtx8/foylpSU5cuTQ0x0IkUY3KQNg8ODBbN26FSMjI4oVK0ZISAgDBgxg3759JCcn/+k1vh5MkcEV8U9LPw8uffH7ypUr9O3bl7Vr17Jo0SJu3brF3LlziYiI0FdThfhbdHHs4uLC8ePHqVevHkOGDKFu3bpMnTqVFStW8PbtWz23Uoi/tn79em7dusX48eNp3759huK3Wq1W/ixzmcWPRqPRKMVvd3d3evbsyd27d0lKSuLgwYMsWbKEJ0+e6LmVQvw1IyMjXr9+jYmJCWq1mmPHjvHhwwdAns/Ejy19jrB27VomTpzIggULAJRdFr9mZGREamoq1tbW7Ny5kxkzZkjxW+iFsbEx165dY/r06SxZsoQ+ffpw/fp1GjVq9JcLSSAtvu3t7QkICGDgwIFS/BaZ6sSJE7Rs2ZKrV69+89779+9JTU1V4lg3JtyjRw/69+/PzZs38ff35/r16wAUKlSIxYsXS/FbiP+Sv95DT4hM8PUDZFRUFG/fvmXt2rUYGRnRunVrnJ2diYiIYOfOnXh4eODl5UWxYsV48OAB27dvx8bGhkqVKunpDkRWp1sFoIvl5cuXc//+fSZPnoyjoyMmJibs2bOHcePG8eHDBzQajZ5bLMQfs1NVKlWGlSxXrlwhNDSU4cOH06ZNGywtLbly5QqJiYlUrFgRW1tbPbdciP9s9+7d3L17Fx8fH5o3b46pqSnBwcHs3r0bCwuL/ziAIoS+PXnyhOzZs1OjRg0sLS158+YN586dY//+/cTGxtK0aVO6du1K3rx59d1UITLQrS6cMGECly5dwsPDg9q1a6PRaNi0aRPbt28HkJXg4ofXpEkTatWqxYMHD5g9ezYTJ05k4sSJGSYkCfEjSb8L0qVLl3j79i02NjZs2bIFExMTXF1dMTQ0/O5KcF0R3MbGhg4dOgCydb/IXLoxCT8/P16+fMnq1asxMDDAz8+PJk2a/K1rGBgY0Lhx42+uKcQ/zdbWFpVKxYMHD6hZs2aG93RHYt66dYsiRYook+sMDQ3p1asXV69e5ezZs8yePZuxY8dSrVq1DLviSgwL8f9GCuBC775OquvUqYOvry9z5swhMDAQrVZLmzZtmDBhAlZWVuzZs4c+ffpgZmaGkZERJiYmrFq1SgYARaY6ffo0KpWKxo0bf1NAvHnzJqVKlaJ+/fqYmJhw6dIlpk6dStu2bWnVqhVmZmbKdSSZEfqwd+9eduzYwejRo6levXqGGHz16hWfPn2iQYMGWFpacunSJYYMGcLPP//M8OHDyZ07tx5bLsTf8+jRI8zNzbG3t8fU1JRLly7h4uJCmzZt6NOnD9mzZ1c+K/2w0LfvDTAnJycTGxvL/fv3uX//PosXL+bNmzfkypULS0tLli5dSp48eejWrZueWi3En4uOjubKlSs4ODjQoUMH5czkKVOmYG1tzYoVKwApgosfx/fORy5TpozyfyMjI6ZPn46vr2+GInhcXBzx8fHkzp37u+crC5FZ0u9G5+LiwoMHDyhSpAjVqlXj3LlzrFy5ktTUVNzd3TEwMPjTInh6UvwWmUmlUpGcnKwUB5OSkjAxMeHevXs4Ojpiamr6f56UIc94IrNUrlyZ/fv3K+NlT58+pUiRIqhUKurWrUv27Nk5ePAgtWvXJm/evBgaGirHT1hbW5MzZ07evXvH8uXLmTBhgpJnSAwL8f9OshmhV2q1GgMDA6Kjozlx4gRRUVEA1KtXjzFjxmBmZsayZcvYt28fkLYt79y5c/H29qZt27a4u7uzdetW2Z5JZBqtVktUVBSjR49myZIlXLhwAUhLSlJSUvjy5QsRERGULVsWa2trgoODcXFxoVmzZowZM0Y5d/bAgQOkpKRIMiP0Ii4ujjt37rBy5UrCwsIyvKdSqVCr1VhbW3Pr1i2GDBlC8+bN8fT0VCYarVixgqlTp+qh5UJ8KzU19ZvXoqOjsbKyIleuXFy9ejVDHOfPnx+AlStXcvnyZemHhV7pcmFIm7jx7t07IK0waGNjw5AhQxgyZAjm5ua4ubmxe/duNm/eTJEiRTh9+rTsKiN+SAYGBsTHx2NpaakUv3V99ahRo+jQoQMHDx5k2bJlcrSK0Lv0xe8tW7bg5+eHj48P69atIzExESsrK1q2bIm3tzdXrlzBz8+PFy9eEBMTQ1BQEG5ubnK0itA7XT67cuVKzp8/j7u7O0uXLmXu3Lns3LmTSpUqsX37dhYtWgSgFMGF+BHotubX5Qyurq4sWrSIKlWqsHHjRgIDA4mLi/vTbfyF+BHoit9+fn506tSJmzdvkpqaSt68eRkzZgznz59nwYIFvHr1CkibdPT27Vs+f/7M8OHD6d27N+fPn+f8+fMA0kcL8V8iK8CF3ugeNB8+fMjIkSOJi4tj1KhRtGvXDvijCD5nzhyWL1+OSqWiTZs21KhRgxo1aui59SKrUqlUFChQgNmzZ+Pn58fSpUvRaDQ4ODhgbGyMsbExNWvW5PLlyxw4cICJEyfSrFkzPD09la2jr1+/ztixYwFo3bq1Pm9HZFE9evTA1NSU2bNns3TpUtzc3KhatSoAxYsXx9bWFi8vL4KDg2nRogUjR45U4vfp06eEhIRgZWVFXFycsjWTEPqiW62ya9cumjVrhrW1Nfb29ly6dImFCxeybt06nJyc8PDwUOL4wYMH/Prrr3z+/JmaNWvKqi2hF+mLLhMmTODu3bt06tSJLl26ULBgQYKCgjh16hQ5c+akRo0aSn8bGRmJqakphQsXltVZ4odkZmZGjhw5uH37Nh8/fiRHjhwYGRmRkpKCsbEx7du359ixY1y8eJHPnz8zc+ZMrK2t9d1skQWlXzU7ZMgQrly5QrZs2UhISGDnzp3s2LGDuXPnUq5cOVq2bImBgQEBAQH06tWLQoUKcf36dQYMGEC+fPn0fCdCpHn48CG2trb8/PPPylmzdnZ2zJgxA09PT1avXo2hoSFubm5/uhJciMykWwULcOjQIcqUKUPdunUBcHJyok+fPqxbtw6AgQMHki1bNgC+fPlCUlISOXLk0Eu7hfgzbdq0ISQkBC8vLwICAqhSpQotWrTgzZs3LF++nJcvX9K8eXMKFizImTNnOHXqFK1bt6ZDhw7s27ePXbt20b17d+mbhfgvkX9JQm8MDQ15+vQpvXr1In/+/IwfP14pfmu1WiCtCD5q1ChlJfjhw4f12WQhlNh0dHRk0qRJPH/+nGXLlikz9ACqV6/OkydPGDduHPXr12f69OnKytnXr19z+PBhSpQoQdGiRfVxCyKL080i7dy5M2PGjOHmzZssXbpUWQleoUIFatWqxalTp7Czs2Pw4MHKitno6Gh2795NeHg4LVu2lOK3+GH89ttveHt7K6tnK1WqhLm5OcuWLaNq1apMnjxZGZzWxbFKpaJevXpS/BZ6kb7oMnjwYM6fP0/dunVp3LixsvrF2tqaDh060KhRI6W/ffXqFfv37+f169ffnC8nRGb7s1VY2bJlY+DAgdy7d4/169cDaTFvbGwMQFJSEoUKFaJRo0Y4ODhI8VvojW7VbEBAAGFhYUyZMoX9+/dz7tw5Jk6cSFJSEm5ubjx8+BBLS0t++uknFi5cqJz1OWHCBEaPHg388ZwohD4ZGhqSlJREXFwckLaiVqPRUKhQIfz8/DA0NCQoKIj58+cDaSvBJXaFvqjVaqX4PWrUKKZOncqCBQtISkoiJSUFgHXr1lGtWjXWr1/P6tWrSU5OJjk5me3bt+Pn58eHDx/0eQsii/te/1m5cmVmzpyJsbExnp6e3Lhxg+zZs9O3b1+mT5/O48eP8ff3x9XVlYMHD+Lm5kazZs2AtD5cdjkQ4r9LVoALvfny5Qtz586lSJEijBgxgooVKyrvxcfHY2hoiLm5OQ4ODmi1WpYsWYK/vz9GRkY0b95cjy0XWVn6876bNm2KVqtl8uTJBAYGotFoaNiwIV26dOHWrVts374dAwMDnj9/TqlSpbh//z6HDh1i27ZteHl5ZYh5ITJL+hju0qULGo2GefPmsXTpUlxcXKhRowYzZszgzZs3XLhwgdmzZ9OrVy+io6MJCQlh//79jB49mp9++knftyKEokGDBtjZ2bFgwQICAgIoVaoUvr6+DBgwgMjISHbt2kXnzp25ceMGp0+fZsuWLYwZMwZ7e3t9N11kUbqiy/z587l79y7e3t40bNgww8Sir8+kPXDgAOfPn+fQoUMMGzZM+mGhV+lXbO3evZuXL1+SkJBA8+bNKVWqFE5OTly+fJnly5ej0Wjo3r07+fPnJzo6mosXL5InTx78/f2V6+lyEyEyW0pKCjdu3KBixYo0bdpU6Ye7du1K/vz58fX1xcPDgx07dmBlZYW9vT01a9YkISFBmbwhq2hFZkvfZ6b/c5kyZdi9ezdnz56lbdu2GBkZKUdclShRgjJlyhAbG8vBgwfJmTMnffr0kb5X6I0uzx02bBhhYWF4enpib2+PqakpgLJzzLp16+jbty8bNmzgzp075M2bl507d+Lh4YGNjY0+b0FkYemf1ZKTk5VcwMTEhDJlyhAQEICXlxeenp7Mnj2bKlWq0LZtWxo0aMD9+/dJSUkhR44cVKlSBYCrV68SExND9erVSU1NxdDQUPpnIf4LVFqZ6icyUfoHQ7VaTdu2bSlfvjyzZ88G0jr7CxcusHPnTgoUKECDBg0YNmwYAGfOnGHNmjX4+/tTuHBhvd2DyNq+HowGOHHiBFOmTKFw4cIMHjyYxo0bA+Dj48Phw4cxMDCgcOHCxMTEkJSUxMCBAxk0aBAgg30ic6WPX93ZnADbt29n7ty5VK5cmSFDhiirCidPnsz58+d5+fIlKpWKMmXK0KVLF3r06AHIYJ/4cWg0GqZNm8bx48cJDAxUHiKDg4Px9/fn6dOnGBsbk5qaSp48eejVqxf9+vUDpB8W+qPRaOjfvz9GRkYsW7YMY2NjPnz4wL179zhy5AhmZmbUrFkTJycnHj16hJeXF0lJSfTs2RNnZ2flGtIPi8yWPu5cXFwICwtT/p6cnEzLli0ZMWIESUlJrFixgt9++428efNSrFgxYmNjuXPnDl5eXvTt21ePdyFEmtjYWH766ScaNWpEQEAAWq0WjUaDoaEhycnJrF+/nnnz5jF37lxatWr1Tb8reYTIbF+PSXx9LFXPnj15+vQpM2fOpHbt2srOMpGRkXh6euLs7MyWLVtISEhg3rx5lClTJtPvQQidbdu2sXDhQsaPH0/Tpk2xtLRU+tm4uDiMjY0xNTVFo9Hg6elJaGgoarWafv36KXmE9MMis6Xvh+fMmcPdu3eJiYmhcOHCDBkyhEqVKgFw9+5dvLy8SE5OZtasWVSoUEGZQJreuXPn2Lx5M2FhYWzdupXixYtn6v0I8b9MCuAi0+gSmHv37hEeHk779u1p1aoV1tbWyhZ5O3fuJCUlhZo1a/Lw4UNiYmKYNWsWDg4OQNqqcXNzcz3ficiq0q90CQ4OxtzcnEqVKmFoaMipU6eYNGnSN0XwQ4cOcf/+fe7evUvVqlWpWrUqDRo0AGTQWmSu9An6kiVL+PLlCw0aNFBWwO7YsYM5c+Z8UwR/+fIlUVFRWFtbY2VlRYECBQCJX5H51Go1Wq32mwdGXd8cExNDmzZtaNSoETNnzlTej4yM5OnTp9y4cYOSJUtSsGBB5YFU4ljoi1arJT4+nv79+5MtWzamTJlCYmIiM2fO5O7du8q2j0ZGRsyfPx97e3uePXuGRqOhWLFigMSv0L9JkyZx6tQpPD09qVmzJgULFqRXr15cu3aN6dOn0759e96/f8+NGzdYu3Ytnz9/Jnv27LRu3ZquXbsCMmgt9EtX7HZzc+PevXssX76ccuXKAX/kF58+faJ27doMGzZMmZwvhL6kf6abPXs2N2/e5MmTJzRq1IhGjRrh5OTE7du3laOBhgwZQtOmTUlKSmLfvn3s3LmTvXv38vLlS7p3746Xlxe9e/fW812JrGzevHns27ePTZs2YWdnR3R0NCdOnGD//v28fPmSpk2b0q1bN6Vvfv36NampqRQqVAiQfFjo16BBg7hx4wbVq1fHzMyMiIgInj59SkBAAK1btwb+KIKr1Wr8/f2pWrWqkvumpKSwYcMGVq5cibW1NYsXL6Zs2bL6vCUh/ufIFugi0xgYGPDixQsGDx5MiRIlcHJyYsqUKfTr1w93d3dSU1Pp0aMHjo6O2NvbEx0dTaNGjXjy5IlSAJfit9CX9GcTeXh4EBoaSuPGjSlSpAg2NjY0bdoUSBsIXLlyJQCNGzemZcuWtGzZ8pvrSZIuMpNuFQukrdS6e/cuderUyXAOfZcuXYC02asrVqxApVJRo0YNChYsSMGCBTNcT6vVSvyKTHH48GEuX77MlClTMqx0+fXXXylRogS1atVS+mYbGxtlRcv58+dp0KABWq0WOzs77OzslFxCR+JYZKb0RT5dDmBlZUWbNm3w9/enS5cufPz4kYoVK9KvXz8GDx5MWFgYAwcO5Pr169jb21OkSJEM15P4Ffr0+vVrQkND6dKlC82bN8fCwoKbN29y+/ZtOnbsSO3atYG0vrlJkybUqVMHIyMjkpOTlZWKkg+LzPS9nbxUKhWGhoY0adKEM2fOsHXrVgYNGoSdnZ2SX0RFRWFubk7OnDn10WwhFFqtVonhwYMHc/v2bSpVqoSTkxNnzpzh5MmTPHv2jEGDBuHn58eiRYuYPn06s2fPxtjYmISEBEaNGkWuXLlQqVSYm5sTERGh57sSWZ2JiQnv37/n8uXL3LhxgxUrVvD582fy589P7dq12bZtG3ny5KF06dIYGhqSL18+5buSDwt9WrlyJXfv3sXX15cmTZpgYmJCUFAQvr6+3Lt3D0dHR8zMzChfvjwBAQGMHj0aV1dX9u/fT+7cuYG0yc6NGzfG0tISBwcHZWKHEOK/Rwrg4h+X/kHzxo0b2NraMmrUKMzMzKhVqxaHDx8mIiKC4sWLU7BgQYyNjdFqtYSHh5M7d27lR0EIfdLF8PDhwwkLC2PQoEE4OTlhY2OjDN59XQQ3NDRUCi5fD7hIki4yky7e/Pz8CA0NZfLkyTRo0IDs2bOj1WqVB8f0RfBVq1ZhYGBAtWrVvrmerNQSmSE5OZldu3Zx/vx5fvrpJ2W3ggMHDjBlyhRy5MhBmzZt6Ny5MyVLlsTQ0JCmTZsSFBTEmTNnlAL4n8WrxLHILF/nAF++fFGOoOjVqxc2NjY8fvyYfPny0ahRI/LmzQukFQ7Nzc0xMzP75poSvyIzpd8SWufz589ERkZSsWJFLCwsCA4OxsXFBUdHR9zd3bG1tQUgPDycokWLYmFhAYCxsbFyTcmHRWZJv5PX0aNHiYyMxMTEhGLFiuHg4ICzszMRERFs3ryZlJQUunfvTuXKlYmMjOTo0aMAyu4bQmSm9DmE7rd/9erV3LlzhwkTJuDg4EC2bNkoXbo0U6ZM4f379yQlJVG5cmVWr17Nnj17eP78OSqVinLlyuHo6AhAWFgYKpVKttkVmebPJr316tWLsLAwJkyYAED9+vXp378/HTp0AODNmzecPn2aQYMGfXcSkxD6cv/+fUqXLk39+vUxMTHhypUrzJo1iw4dOvDLL79keIYrXbo0s2bN4smTJxnqHCqVipIlS1KyZEl93IIQWYIUwMU/ztDQkGfPnjFhwgQKFy5M2bJllbM5U1NTlZVZ6YWFhbFlyxYsLS2pXr26PpotxDeOHj1KSEgIrq6udO7cGQsLC2XwTldk0RXBp02bxqJFi0hNTaVJkybfJOpCZLbo6GguX75MkyZNaNasGaampkrcqlQq5YFUVwSfMWMGnz59YuHCheTJk0fPrRdZkYmJCf7+/ty4cUMpfgO0bt2a3Llzc+bMGbZt28aRI0eoXbs2I0eOpHLlygwaNIgFCxbQqVMnZas8IfQl/cD1vHnzCAsL4/Xr17Rt25aff/6ZEiVK0Lp16wzFGYBXr16xb98+UlJSKF++vL6aL7K4lJQUjI2NlVWykHZesrW1tfJ6YmIijx49UorfXl5eSvF7z549/Prrr8yfP5/8+fMDfwxWy6C1yCwajUbpX11dXbl8+TJJSUmkpqZibGxMs2bNWLBgARMmTMDQ0JANGzZw7NgxypQpw8ePH4mMjGT48OEZchEh/ml79uyhfPnylC5d+puJdLdu3aJ06dI0adIEc3NzgoODCQgIoF27dvTq1QtTU1Ol/27fvv0317558yabN2/GwsJCKYgL8U9Kn+c+efIEjUaDubk5BQoUwNramhUrVnDu3DksLCyoWrVqhnPrU1JSlNXfQuhL+n5Yq9WiVqt5+vQpJUuWxMrKipCQEAYPHkzz5s0ZNWqUkgtv2bIFBwcH7OzsqFy5MpUrVwZkFyQhMpMUwEWmuHnzJvfu3ePKlSu0aNECtVqNSqX65hxPtVqtDA4+ffqUtWvXZtjeRgh9evLkCSkpKco2j5BxEC99ETw1NZUxY8aQmJiozyYLofj8+TPPnj2jTZs2mJqaZki4v16F1aVLF5KSkjAyMpLit8h0J06coFKlSuTNmxdbW1uaN28OgLe3NyqVCn9/f+rWrUuNGjXo1asXS5Ys4dKlS7Rr144OHTpgZ2dHuXLlCAoKwtvbW+mvhchs6VfMDhkyhLCwMEqXLk25cuVYvnw5V69epX///jRs2BAjIyMljwgODub48eP89ttvuLu7S9FF6IVarWbPnj3cuXOHKVOmANCxY0dUKhVbtmyhaNGiNGvWjMmTJ5OYmEjbtm0ZPny4MuAXFRXFpUuXMDIykmK3yFQ7duwgb968NGzYEPhjJ6RJkyYRGhrKuHHjqFu3LgkJCaxfv57du3fTr18/1q1bx/jx46lQoQJXr17l9u3bVKlShaFDh9KmTRtABqxF5nj9+jWLFy/mzZs37NmzhxIlSqBWqzEwMCAlJYX3799TuHBhzM3NuXjxIq6urjg6OjJmzBjl2e3kyZPkz59fWXyiK9gEBATw+++/Ex8fz+rVq79ZjCLEf1v64wS9vb25dOkSHz58wMrKipEjR9KmTRtMTExo3Lhxhu9FRUWxb98+Hj58SM+ePb8ZPxYiM+me6d69e6ccI1GmTBmePHnC3r17mTx5Mo6Ojnh6eiq5cGhoKGvWrMHExIRChQplyIcllxAi88ivh8gUzZs3JzExkbVr13L16lUePnxImTJlMmxNqlaruXz5Mvv376ds2bJs3LiREiVK6LnlIqtKH5u62aoxMTEYGRkp2/R/XTRUqVQ8efKEwoUL4+TkxMGDB+WBUujF9wbnzMzMMDMz4/Xr10DGlVe6P4eEhJCcnEyDBg3o2bOn8v5fbSMtxH/Ty5cv8fLyokCBAqxdu5Y8efKg1WqJi4vj1atXPHnyhICAALy8vDA2NqZgwYJMnTqVqKgoNm7cyOnTp4mPjyc2NpaPHz/y6dMnKYALvdH1wzNmzCAiIoJJkybRqFEjrKys2LRpE/7+/srKxHr16inF7379+lGkSBHGjh2r9MVSdBGZTa1Wk5iYyK+//kpUVBRqtZp3797h6empxOLPP//M7du3iYmJoVmzZsoq7xcvXrBr1y5OnDiBt7e3TGgWmWbHjh1MnDgRDw8P7O3tlS33Y2JiCAkJoXHjxrRs2VI5hmLs2LEUKlSIxYsX4+XlRUBAAG3btqVt27YkJycrqxBB+mGRefLly8fEiRNZuHAh3bp149dff1WK4CYmJtja2hIaGkpISAhubm40a9aMsWPHKsXvK1euMGPGDMaNG6cUwFUqFV++fKF48eLEx8czaNAg2dZf/OPSn1vv6urK9evXadOmDQUKFCA8PJwJEybw4cMHunbtSvbs2ZXv7d69mzNnznD27FlcXV1p3bq1vm5BCIWfnx+HDx/m6NGjWFlZ0aJFC2WSs6OjI97e3uTMmRNI24HxwIEDmJmZUbp0aRlPE0KPJHsX/3Uajeab18zMzGjdujX9+/cHYOTIkURHRyurZiFtNlW9evUICgpizpw5UvwWeqPboUBHN9O0fv36fPr0iWPHjqFSqTAwMECtViufCwkJYdmyZTx9+hSAQoUKAd//NyHEP0W3OgDg7t27yuv58+enadOmbNu2jQsXLqBSqTLE75MnTwgMDCQ8PJzU1NQM15RkXWSWPHnyMH36dOLj4xk6dChv375FpVKRLVs25syZQ/Xq1Tl48CABAQHKd0xMTChatCiTJk0iICCAAQMGYGBgQKdOnaToIvTuyZMnhIaG8tNPP+Hg4ICVlRXBwcHMnz8fe3t7bty4wcKFC7lw4QIA9vb2LFmyhNmzZ0vxW+iViYkJXbp0wc3Njd9//52rV68ybdo0WrdurRQVmzVrRr9+/bC2tmb48OFMnDiRSZMmMX78eFatWsXgwYPp2LEjgPLMJ8Q/5e3bt6xZs4ZOnTrRqVMnJU4hbet+3VallpaWqNVqNBoNNjY2dO/eHScnJ06ePJkhd05f/AZZrSUyh66vbNy4MaNGjSJfvnx069aNR48eKYXEnj178u7dO3r37k3z5s2ZMmWKsuIwOjqa06dPY2FhQcGCBTNcO1u2bHTr1o0pU6ZI8VtkCt04wvLlywkPD1cmKPXr14/mzZuj1WqZO3cuGzZsIC4uDkjb9vzIkSNERkYyYcIEBg8eDMi4mtAvrVZLiRIlMDY2ZsuWLSQnJ9OoUSO8vLyUHW6fPHkCpI3DbdmyhW3btvHLL78o254LIfRDMnjxX6UrvLx69Yo9e/Ywf/58Dhw4QEREBObm5rRu3ZqRI0cSGxtL//79lSJ4+kTGzs4uw8w/ITJTamqq8mAZGBiYochStmxZateuzdy5czl48CDwxzY4b9++5fjx4xkGTXTJvgyWiMyS/lwiHx8fBg4cyJIlS4C0WG3ZsiUFChTA29ub8+fPK5999eoVhw4d4v79+xQuXFi2FxN6Y2JiQpMmTfD29ubNmzdKERwgV65c+Pj4fLcInpycDECtWrUYPHiwsh0kSNFFZK6v402lUlG1alW6dOlC9uzZCQ8Px9XVlcaNG7N69WpmzpzJrVu3WL9+PWfOnAHA0dFRGSj5ercZITKLRqPBzMyM2NhYLC0tSUpKYuPGjcr7SUlJADg7OzN16lScnZ25cOECv//+O9bW1vj5+WUYtJbJdOKflpKSQmxsLCYmJsoKrBUrVvDp0ydy5cpF/vz5uXDhAu/evcPQ0FCZzJwzZ0769u1LXFwcz58/1/NdiKwu/SKRhg0b4unpSf78+XF2diYiIgKAokWL0qVLF6ysrIiOjlYKhxEREWzatInNmzf/adFFpVJ9M7lDiH9SbGws4eHh2NvbY29vj5mZGdeuXcPDw4OWLVvSvXt3AgMDCQoKIi4uDjs7O3x9fVm0aBGdO3cGZDKoyHzfWxTSqVMnihYtys6dO3n58iUA7du3Z/To0Rw5coSBAwcqk0O3bdvGiBEj6NGjByBjEkLok0or/wLFf4kuIYmIiGDgwIEkJiYqA9Lm5uZMmzYNR0dHkpKSOHDgAHPnzsXGxoZ169Zha2srW+wKvUufVA8dOpTw8HDy5MnD/PnzKVCgAABnz55l9uzZREZG4ubmhoODAx8+fODo0aPs2rULLy+vDFtHC5FZ0vehLi4u3Lt3j19++QVHR8cMO2rs2rWL5cuX8/z5c5ycnLC0tOTZs2fcuHGDkSNHMmjQIH3dghCK5ORkfv/9d6ZNm4atrS3Lli1TtnV89+4dvr6+XL9+nVatWuHl5QX8cVwF/PHvQQZLRGZKPwkpOjqavHnzAmkDf9bW1nz48IGhQ4diYWHBlClTKFy4MFFRUfTo0YNXr15RtGhR1q1bp2wjLcSP4NKlS6SkpBASEsKqVato0KABq1evhv8fe/cZFdXVtnH8PwMzFGmigA0r9t5rbNh7b1FAFERsKAoq2HuvsUexxBp7iSma2GPvvSB2QBEVBIZh5v3gmhMwpjzP84bReP++qMzMWfustR322dfe9+ZdCG5lZaW89/nz51hbW2NpaYm1tTUgk9Yic/Xu3Zvbt28zefJklixZwuPHj1m4cCElSpRg/PjxbNq0ibFjxypl0E3jhWPHjtGrVy+WLl1KnTp1zH0bQmR4tjt8+DAzZ87kyZMnfPPNNxQtWpTo6GjWr1/Pxo0befv2LS4uLqSkpJCamoqfn5/yTCfzbOJjsHr1aqpWrUqxYsWIjIykU6dO1KxZk7CwMN68eYOPjw9xcXH06dOHnj17Ymdnp3xW+rAwpzlz5tCyZUvc3Nywt7fn0aNHtGvXjnr16mVYkH/69Gl+/fVX7t+/T8mSJSlWrBg1atQAZCwshLlJAC7+X0VHR9OjRw/y5s2Lt7c3X3zxBUeOHKF///5kyZKFLVu2kDt3bnQ6Hbt27WL+/PkYDAa2b9+uTGwLYW7Dhg3j1KlThISEULNmTZycnDK8fvToUdasWcPhw4extLREpVLh6OiIr6+vUuZfBunCXObMmcPWrVsJDw/niy++UM44TO/cuXN89913HDhwAL1eT+HChWnevLlSplQG6OJj8HdD8FatWjF06FAzt1Z87tKH35MnT+bGjRs0btxYWfUP786479y5M15eXsrO2EuXLjF37lw6duxIXFxchvcLkdnS9+P3vXnzhhUrVrB06dIMIbjpNbVarYw5TONgGQ+LzGLqa3FxcfTu3ZvIyEgsLS2ZOHEinp6eWFpa8vbtWwICArh58yaDBg3C09MTNzc3nj59ypo1a9ixYwcrVqygZMmS5r4dIYC/DsFfv37Ns2fP2L17Ny9fvqRAgQKUKFGC6tWrA/JMJzLfX/U5nU5HeHg4d+7cYebMmRQsWBCA/v37c/v2baKioli/fj0VKlTIrCYL8YfmzJnD0qVL8fDwoEmTJtSuXZsyZcqwcuVKFixYwMiRI+nYseOfXkO+h4UwP6lxKv5fXbp0iZSUFHr06KEMuk+dOoWFhQWDBg1SgkStVkuLFi2UUnpJSUlmbLUQv7ly5QrHjx/Hx8eHevXqYWtrS1JSEikpKZw5c4bSpUtTq1YtKlSowPXr1zl//jy5cuUiT548SokxGeAIc0lLS+P69esUKVKE6tWrkyVLFuLi4rhw4QLfffcdRqORli1bKn24b9++aDQaVCqVsspa+q/4WGi1WmrXrs3o0aMZP348ffv2VULwbNmyMWrUKCZPnszWrVtJTExkzJgx5m6y+EwZjUYlNAwICODatWu0atVKGQubvHjxgvj4eHQ6HUajkbi4OH788UdiY2OpXbv278JDITJT+ioa+/fvJz4+HoPBQIcOHdBqtdjb2+Pt7Q28Kyvdu3dvVqxYwevXr1m3bh3btm1j165d2NraKv1X+rHILKa+5uzsjEajISkpCWdnZywsLJR+baq+MWHCBMaPH8/mzZspWbIk9+/f58KFCwwZMkTCb5Gpdu/eTf78+SlduvQHX0+/kKh27doAzJw5ky+//JL169dTpEgRHBwcCA4O/t1n5ZlOZLb044hbt27x6tUrXFxccHFxUca4BoOBO3fukCdPHiX8joyMJCoqioEDB1K4cGGKFClitnsQIr127dqxe/duoqOjuXHjBt9//z2BgYE0bNiQn376if3791OhQoUMFRffJ9/DQpifBODi/9WNGzdITk5WyoZNmzaNNWvWMGbMGJo3b06WLFl4/fo1cXFxyrlFrVq1wt7e3swtF+KdFy9e8OLFC8qXL4+trS3R0dGsXLmSAwcO8OjRI7Jnz07fvn3p1KkTFStWpGLFihk+Lw+aIjO9v1PLYDDw/PlzrKysSEtL49KlS8yZM4fbt2+jVqsxGAz8+uuvfPXVV5QtW1Y5H9FUDEbOmhUfm78KwUeMGMHIkSNlwlqYlSl4mTdvHufPn2fUqFHUr18fW1vbDOOCMmXK0LhxYxYtWsT58+dJTU3l3LlzDB06NEO1DgkNRWZLS0tTJq379+/P6dOnSUpKwmAwsHnzZkJCQihfvjzOzs54e3ujUqlYvnw5TZo0IX/+/Bw9ehRvb29sbW3NfCficxcdHY2rqysjRoxg69atTJo0CbVaTa1atdBqtRQsWJDly5czf/58Tpw4waFDhyhatChjx45VdnHJ85zIDM+fP+err74iLi6O1atXU7x48Q++749C8G7durFx40Y8PDwyBI8m0odFZko/jggODubkyZM8f/4crVZLkyZNaNu2rXL+d5YsWbh37x7R0dHEx8fzyy+/kJCQQK5cuZTwW76HRWb7UBWknDlz4uXlxY8//kiZMmUoXLgwgwcPplevXhQpUoTt27dz6tQpChUqJH1WiI+YlEAX/zXTl7vp7Dej0cjmzZv56quv2LRpE2vWrFHC71atWinnwI0ePRq9Xs/o0aOVnwlhDh8aoMTFxdG+fXuyZs1KuXLl2Lt3L/b29pQvX54WLVqwatUqoqKi2LFjB46OjrJLS3wUnj17Ro4cOQD44YcfCA0NRavV8urVK0qVKkWTJk3o0aMHr169okGDBnTv3p2QkBAzt1qIv+/PyqEnJyfLeEKYnV6vx8/PD71ez6JFi363uDP9pMqECRM4deoU9vb2tG7dms6dOwOy81uYn2nSum/fvpQrVw61Wk2/fv1wdnYmICCAWrVqYW1tzcuXL/nuu+/YvXs3b9++pVOnTkr5fpkAFOaWnJyMhYUFkZGRDBs2jFevXjFmzBhq1qyJVqtV3meq8mVlZYWNjQ0g/VdkHqPRyJkzZ5gxYwZPnz5l6dKllChR4k/fn74c+ty5c7l79y6bNm2iWLFimdVsIf7UwIEDOXv2LF5eXpQsWZLHjx8zZswYChcuzIwZMyhWrBgnTpwgPDycmJgYHBwcePXqFQMHDlSOBxLCnKZMmYKbm5tyvOW1a9eYMmUKZcuWZejQoRw/fpyZM2fi6OjIiRMnsLGxYfPmzRQuXNjMLRdC/BEZ2Yv/mlqt5vHjx7Rs2ZK7d++iUqkoW7YscXFx9OnTh3Xr1jF27Fhat26tTEwfPXqUc+fOkSdPHjQajZnvQHzuTJMboaGhHDt2DAAHBwfCw8OxsLBg//79NG7cmAkTJjBjxgzq1KlD8+bNiY2N5fnz54Ds0hLmN2XKFBo1asSdO3cAqFWrFsuWLaNVq1ZMmDCBhQsX0rt3b6ysrIiLi8PR0RFXV1czt1qI/0z6neCm8z2jo6MBlDGGrOkUmSktLS3DvxMTE7lz5w7u7u4frGyUfkfBqFGj2LBhA19//bUSfhsMBhlTCLPas2cPly5dYuDAgbRu3ZqSJUuSkJDAixcvuHXrFpMnT+bo0aMkJyeTNWtWOnbsyNq1a1m2bJmE3+KjYm1tjUajoXDhwkyZMgUnJyfGjRvHsWPH0Ol0yvtsbGxwcnJSwm+phCQyiynMrlChAiEhIbi4uODn58e1a9f+8DOmneAAtWvXZtCgQWTLlo1z585lVrOF+FNHjhzhypUrBAUF0aNHD2rVqkWlSpUAqFatGtmzZwegcuXKrFixgs6dO9OhQwdmzpyphN8Gg8Fs7RciNjaWH3/8kYiICHr06EFUVBQlSpSga9euREREcPz4cWrUqMGcOXP44osvKFGiBElJSdy8edPcTRdC/AkZ3Yv/yb1793jy5AnfffcdKSkpFCtWjCFDhnD//n3KlStHtWrVsLKyAt6dDx4REUFaWhqtW7f+XWkRIczhwYMHXLlyhSFDhnD69GksLS3x9PRk06ZNbNmyhfHjxytneEZHR3PhwgU8PDykbL/4KBiNRmrVqkX+/Pnp06cPt2/fxtbWlsqVKxMWFkbHjh2VneHR0dEcOHCAtLQ0PDw8zNxyIf5zphB8+PDhPHjwgLNnz2Z4XcJDkVnSn/nt7e3N3r17sbGxIXv27Fy7do2nT59meK/J999/T0REBAB2dnYSugizMi3iME02x8fHU6hQIWrXro2dnR2XLl3Cz8+PJk2asHbtWiwtLZk3b54Sgms0GiwtLXFzcwOkH4uPj0qlokSJEkyePFkJwU+cOJEhBH///UJkBpVKRWpqKhYWFlSqVImwsDCyZ8/OwIEDuXHjxp9+zjSuqFOnDmvXrqVbt26Z1WwhMng/rI6KiuLVq1dUrVoVW1tbTpw4Qbt27WjevDm9evVSAvC3b99SoEABwsPDGTx4ME2aNFGuJ+MIYS4GgwEXFxe2bt1K3759iYmJoVOnTixatIgqVarQq1cvRo0aRXR0NPny5aN79+4sWbKERYsW0aJFC3M3XwjxJ+Q3i/iffPHFF9SsWZPdu3ej1+sBaNSoEd7e3pw9e5Zhw4Yxbdo0wsLCCAsL48qVK8ydO5fcuXObueVCvJM3b16mTp1KkSJFCAwM5NSpU8C73eHp++ndu3fZsGEDe/fupXPnzrKDVphF+iDFtFuwZs2ahIWFYWtrS58+fZSd4OkfSA8dOsTSpUtZvHgxvr6+1KpVK9PbLsT/B61WS926ddm1axfNmjUzd3PEZygtLU0JSRYtWsSVK1d4+fIlWq2Wdu3acePGDfbv309ycjLwW6Dy7NkzfvjhB65fv05CQkKGa0roIjJb+kUcM2bM4Pr16zRo0ICQkBBy5MjB48ePCQwMpGbNmgQFBVG6dGk8PT25ffs2M2fO5JdffvndxLf0Y/GxMoXgzs7OjBw5kkOHDskuQ2FWaWlpSkXEBQsWsHLlSgwGA48ePWLQoEFcv379Dz+bPgQ3zVdIFSSR2dLS0pSwet++fcrP7OzsyJs3L2fPniUgIICGDRsSGhqqLMrfsGEDW7Zs+eBCJAm/hTmp1WoMBgNZs2alU6dOfPPNN9SpU4fVq1fj4+ODWq3Gzc2NzZs3k5ycjFarxdXVlfr16wO/rw4mhPh4yG8X8V8zBd79+/fn2bNnLF68GIA8efLg5+fHjBkzSEhIYOfOnZw5c4bixYuzfv16ihYtas5mi8+Yqc+apKamAlC6dGlCQkIoWrQo/fv35/Tp08p7jEYjO3fuJDAwkI0bN9KvXz+6du2qvCZEZnm/PK5arUav16NWq6lcuTLh4eFkyZIFf39/7ty5owzgT5w4weTJkzly5AjDhw+nd+/eyvWE+BRptVrc3d0B6cci85lCw6ioKG7evEmnTp1o3bo1AC1btqR58+bMnj2btWvXcv/+feBdxaQtW7bwyy+/UL16dezs7MzVfCEyjCeGDh3Kvn37uHfvHjly5KBgwYLAu/NlNRoNvXv3JmfOnMqkX5UqVdDr9bx+/VomqsUnpUSJEkyYMAFra2tevXol/VeYlWks0a9fPzZv3kzu3LkJDg6mY8eOJCUl0adPn78sh/5n/xbin2bqw4GBgSxatIhr165RrVo14uPjCQ4Oxs/Pj8aNGzNkyBBl80hkZCSbN28mKipK5tKEWf1R/zONDSwsLMiePTvTp09nxIgR5MyZk8WLF3Pu3Dl+/vlnHj58+LvPSpVbIT5eKqP81hF/g6kUTVJSklKuEd790nj9+jWhoaE8fvyYOXPmZCit+/btW3Q6HVZWVlhaWsq53+KjsGPHDtq0aQO8C8FN/fLy5ctMmzaNW7dusWjRIipVqkRiYiLbt2/n5s2b1K5dm4YNGwJSnkmYT2BgIKVLl6Zv377Au4UdlpaWGAwGTp06xYQJE9DpdCxZsoRChQoRHR3NnTt3cHJyomTJkoD0XyGE+F+MGjWK77//HhcXF0JCQqhTp45ynufdu3dZtmwZO3fuxMXFhTx58hATE0NsbCz9+/dXzjgUwhze//3fv39/KlWqRKdOnbC1tVV+PnHiRHbv3s327dvJlSsX0dHRjB8/nsKFCzNw4EAZQ4hPVlxcHM7OzuZuhhCcPHmSXr16ERQURPfu3bG2tiY1NZXjx48zc+ZMXr9+zZIlSyhevLi5myqEIi0tLcNi0F69ejFgwAAaNGiAhYUFY8eOZd++feTLl4/t27djaWkJvKuEtGHDBrZu3cq4cePw9PQ0522Iz1j6sfDLly/JmjXrB9+Xvq8/fvyYEydOMHbsWPR6PYsXL6ZevXqZ1mYhxP9GnlzF36JWq3ny5AkNGzZk+vTpnDx5Eni30tTR0RFvb2/u3bvHiRMngHfBuNFoxNbWFicnJ2xsbCT8Fh+Fbdu2MXz4cGbMmAGARqPJsBM8ODgYZ2dnBg8ezPnz58mSJQsdO3Zk+PDhEn4Ls4uOjsZgMDBv3jzWrFkDgKWlpbITvGLFivj6+vLw4UOCg4O5ffs2bm5u1KhRQwm/5YxOIYT43zRq1Ag3Nzfu3r3LL7/8QlJSkrL7qlChQowdO5apU6dSpkwZjEYjX3zxBdOmTVPCb6lcIMzF9Pt/wIABtGjRgtu3b1O5cuUM4TdAlSpVePXqFZs2bWLnzp2sWbOG48eP4+HhoVxD1tGLT5Ep/Jb+K8zt5cuX6PV6KlasiLW1NTqdDo1GQ61atQgKCiI5OZnBgwdz8+ZNczdVCIUpEBw1ahS7du0iT548eHp6kiVLFqytrfHx8aFcuXLcu3ePsWPHcu7cOfbt28fcuXP5+uuv6dmzp4TfwqxM49iBAweydetW4MPPZhYWFhmOm+jQoQMbN25k3rx5En4L8YmRHeDib7t06RIbNmzgxx9/xMrKCk9PT7y8vMidOzc2NjYEBwdz8uRJVq9eTaFChczdXCE+6OHDh6xbt47Vq1fj6+tLSEgIkHEn+JQpU1i9ejVZsmRhwYIF1KhRw5xNFp8x047C9O7evcvy5cvZsWMHw4cPx8fHB/itDxuNRlq1akVUVBSWlpYcPHgQJyenzG+8EEL8S+n1es6dO8e4ceNISkpi3Lhx1KhR43el7/R6PQaDAa1Wq/xMFtEJc3v9+jXjxo3j5MmTpKSksHjxYipVqqRUlIF3u16WLFnCggULUKlU2NnZ0adPH+UYFSGEEP+bK1eu0KFDB8LDw+nevTvw247D1NRUhgwZwo8//oiLiwtfffUVZcqUMXOLhXjn5MmTBAYGkpqaSokSJVi9ejVqtRoLCwvUajW3bt1i3bp17N27l5SUFAAKFChAp06d6NGjByDjYWFeer2ePn36EBUVxebNm/9WZZj35+akDwvx6ZD/qeIPvb8CqkyZMkyZMoXly5fTvHlzvvvuO7y9vQkPD+fhw4fUrVsXvV7PsWPHgHeDdyHM6UN90N3dHS8vL7y8vFi5ciXTpk0D3u0EN50Rni9fPqpUqUKBAgWU8zuFyGx6vV4ZYJuqFMC73YW9evWidevWTJ06ldWrVwMoCziuXr2KTqdj9OjRTJ48WcJvIYT4L/3RWNbS0pJy5coxevRoAKZPn8758+eV95vG0JaWlhnCb0AmSoTZOTg4MGzYMBo2bEhCQgLLli0DfqsoA+92vfTr148tW7awcuVKVq5cqYTfUsFACCH+vj8aSzg5OVG0aFE2bNjA2bNngXffvXq9Ho1GQ6lSpahYsSL29vZcv349M5ssxJ+qWrUqw4cPJ1++fFy9epULFy6g0WgwGAwYjUaKFCnCiBEj2LVrFzNnzmTt2rUsXLhQwm/x0bC0tKRZs2bExcVx6NAh4K/Ht+9vTJE+LMSnQ3aAiw8yrTyNiYnh/v376PV6atSooax40ul0xMfHM2/ePE6cOMGrV6/48ssv2bhxIy4uLuzcuVPZQSCEOaQ/r+Xs2bMYjUZKly6NVqtFpVLx8OFD1q5dy5o1a+jZsyehoaHAu3PhJk2aRK5cufD19f3D82CE+Cel778LFiwgKiqKIkWKULVqVcqWLQvA7du3Wb58Obt27WLAgAH4+fkRExPDzp07OXr0KLNnzyZnzpyAPGQKIcR/Kv338Lp164iMjMRoNFK3bl0qV66MjY0NqampnDt3jhEjRpAlSxbGjBlDhQoV5PtWfDTS9+P3PX36lGXLlrFhwwaaNWvG7NmzATLsBH+fjCeEEEVztksAAKicSURBVOLvS/99evHiRSUcNB07sX37dkaMGEH16tUJDAykcuXKAMTGxjJ+/Hhy586Nn58f2bJlM9s9iM+Tae73z8YR3377LQsWLODt27esW7eOokWL/ukYIv11hfinmcas749d0/fpDh06oNFo2LBhg7maKYTIBBKAi98xDUhu375N7969iYmJwWg0Ur16dfz8/Khataryy8JoNHLv3j02b97Mjz/+yJMnTwA4dOgQbm5u5rwNIQAIDAzk8OHD6PV6SpQoQYcOHejcuTMWFhY8fPiQDRs2sGrVKho2bEjZsmWJiopi+/btzJgxgyZNmgAySBfm079/fw4ePIizszPPnz8nX7589OzZky5dugDvyqFv2rSJb775hhw5cqBSqXj8+DHBwcFSplQIIf5L6SdKAgICOHXqFI6Ojrx9+xatVkujRo0YPHgwdnZ2GUJwR0dHRowYQcWKFf9wslCIzJJ+gi8iIoJ79+6RmJhIpUqV8PT0xNXVVQnBN27cSLNmzZg1axbw5yG4EEKI/0z//v05duwYSUlJlCpVijZt2ihlzyMiIpg2bRq5cuWiXbt2uLq6cuHCBXbv3s306dNlTkJkqkePHuHm5oZGo0Gn0ymVjI4ePUp8fDy5c+fG2dmZfPnyAe9C8K+++orU1FS+/vprihYt+qehuRD/tBs3blCgQAGsrKwyjGefP39O9uzZgd+OD9y7dy9hYWGEhYXRsWNHczZbCPEPkgBcZGAaVCckJODl5UXWrFlp0KABNjY2zJkzB61WS1BQEE2aNPndgOb8+fNcvHiROnXqUKBAATPdgRC/mTt3Lrt27aJt27bkypWLZcuW8erVK7p06UL//v2xtLQkJiaGAwcOsGTJEqKjo7G3t5czDsVH4cqVK4waNQo/Pz+qVavGs2fPGDBgADqdDh8fH3r16gW8G8hfuXKFDRs2YG9vT/Xq1Wnfvj0gEyVCCPG/GDlyJMeOHWPw4MHUrl0bZ2dnevfuzYULF2jYsCFhYWFKCH7+/HmGDBmCRqNh48aNshBUmFX63/9+fn5cuHABV1dX9Ho9r169Us6UzZs3L9HR0SxZsoSNGzfSsmVLpk+f/rtrCCGE+PvSL6SbMGECP/zwAx06dCB//vysXLmShIQEmjVrRnBwMAC7d+9m06ZNnDlzBgBHR0f69OmDr6+v2e5BfH727dvH+PHjGT16NA0aNFDC78DAQH755RelRHThwoXp3r07nTt3BmDLli0sXrwYnU7HypUrKVKkiITgwiwOHz5MUFAQvr6++Pv7Z+jDz549o0WLFnh7e6NSqVCr1Tx8+BA/Pz8KFSrEwoULZdwrxL+ULOsWCtMkR3x8PDdv3gSgZ8+e1KpVC4CaNWvSrVs3ZVLEFIKbVlSVL1+esmXLSlk8YTbvl7aJi4ujXbt29OnTB41GQ926dRkwYAAbNmzAaDQyYMAAXF1d6dq1K23btuX+/ftotVoKFiz4wesJ8U96/yHxxYsXpKam8sUXX2Bvb4+zszPLly8nKCiIVatWoVKp8PX1JXv27NStW5fatWtn6K/Sf4UQ4r/366+/curUKfz9/WnQoAF2dnZcunSJ06dPkyNHDg4ePIharWbEiBHY2dlRvnx5pk2bxtOnTyX8FmZnmsCbMmUK165dY/z48dSsWRMHBwdGjRrFli1b2L17N/7+/ri5udG3b1/UajXffPMNb968YfHixTIJKIQQ/wWj0ag8gz18+BC9Xk/Pnj3p1q0b1tbWVK5cmSlTprBr1y4MBgPDhg2jZcuW1KxZk8TERF6/fo2tra2yqUSe6URm8fDwQKPRMG/ePNRqNY0aNWLVqlVcuXKFkJAQKlSowI0bN1i3bh1jxowhPj6ePn360LFjR1QqFUuXLqVHjx5ERERQvHhxc9+O+AxVqFCBEiVKsG3bNiwtLfH19UWr1VKjRg2+//575s2bx65du2jatCkdOnTA3d2d/v37M2zYMA4fPkydOnXMfQtCiH+AjKKEQqVSERcXR9OmTVm4cCEajUYJv3U6HS4uLmzZsgWtVsuMGTPYv38/aWlpWFpaKisBZWAuzEWv1yv97969e8TGxvL8+XPc3d3RaDQkJyeTLVs2Fi5ciIeHBxs2bGDBggWkpaUBYG1tTbFixST8FmaRPvzevHkzy5cv59GjRxQrVgx7e3v0ej2pqakULFiQuXPnkjVrVlauXElERIRyjfcnqqX/CiHE3/d+USxHR0dcXV2pUaMGdnZ23LhxAy8vL5o2bcqaNWsoW7YsW7duZerUqbx+/RqNRkP16tXp0KHDB68nRGZ7+/YtV65cwdPTk9q1a+Pg4MD58+fZvXs3HTt2pE2bNmg0GgwGA66urvj5+dGmTRuqVatm7qYLIcQny/RMNnToUAICAvjpp58oXbo01tbW6HQ6cuXKRXh4OGXKlGHPnj3MnDkTAGdnZ9zd3SlZsqSE38IsihQpQkREBGlpacyYMYODBw9y7do16tWrR5cuXShTpgydOnVi4sSJ1K5dmzlz5rBt2zbg3VnKffr0IS0tjcuXL5v5TsTnKC0tDTs7O5YsWUL+/Pn55ptv+Prrr0lOTqZ79+7MmjWLlStX4ujoyJo1a2jdujURERFYWFhQo0YNNm/eTHx8vLlvQwjxD5AS6OJ3xo0bx4YNGwDYuHEj5cqVA347IyM+Pp6OHTtiMBjo378/rVq1ktI2wqzSl2gcMmQIp06dQq/XYzAY6NmzJ3379gV+68NxcXEMGDCAyMhI2rdvT1BQkPRh8VEICAjgl19+yfCzNWvWUKVKFYxGo7Lo6N69ewwZMoSnT5/Ss2dPAgICzNNgIYT4F0i/CMk02azT6UhISMDZ2Zno6Gi8vLzIly8fo0aNwt3dnUuXLtGnTx+sra0pVaoUs2bNUsrsCfExeP78OS1atKBPnz707NmTX3/9lT59+tCgQQNCQ0NxdXUF4Oeff6Z8+fI4OTmRlJSEjY0NICXQhRDifzFnzhzWr1/PmzdvmDNnDk2bNs3wPBcdHc3EiRO5evUqTZo0ISQkxNxNFgKAO3fu4O/vj1qtxtramsDAQJo1a5bhTPALFy4QEhKCs7MzCxcuVM5Wvnv3LoUKFTJn88VnLCUlBSsrKxITEwkKCiIyMpI2bdrg5+eHlZUV8O5Z79dff2XPnj18//33ZMuWjSdPnuDq6sqKFSsoWLCgLD4S4l9G/jcLhWkX96hRo+jfvz8A3377LQ8fPgRAo9GQmpqKk5MT3377LW/evOHrr78mKSnJbG0WIi0tTZmcCw8P5+TJk9StW5emTZvy+vVrvvrqK3788UfgXR/W6XQ4OzuzYMEC3N3dWb58OZcuXTLnLYjPmF6vV/7+yy+/cOvWLSZOnMgvv/zC8OHDyZIlC+Hh4Zw5cwaVSqUcO1GwYEFmzZqFjY0Nzs7OZrwDIYT4tKUPvxctWsSYMWN4/fo1Wq2WrFmzAnDz5k0SExPp2rUr7u7uAERFRaHRaChVqhS1a9eW8FuYlamiUXpqtRoHBwdevnzJmTNn6NOnDw0bNvxd+D137lwiIyMBJPwWQoj/ken7ePDgwcq82sKFC7l8+TIqlQpLS0v0ej1ubm6MGjWKokWLsmHDBs6dO2fOZguh8PDwYNmyZWi1Wu7cucN3331HcnIyWq1W6d/lypWjU6dOXLhwgVevXimfNYXfpvllITJLWlqaEnJfv36dqlWr8vLlS7799ltWr16NTqcD3o2Pa9SoweTJk1mwYAGtWrXCxcWFJ0+esGDBAuU9Qoh/DzkD/DNmmvAz/ZmamoqVlRVqtZr+/fuTmJjIqlWrsLa2xsfHhzx58ighuKOjIz/++CPx8fHY2dmZ+1bEZ8poNCqT1kajEY1Gg5+fH507d8bGxobKlSszb948pkyZgkqlokGDBmi1WlJTU3F2dmbRokWcPn2a8uXLm/lOxOfK0vLdr+GIiAjs7e2pVKkSrVq1QqvV4uPjg62tLYsXL2bUqFFMnDiRihUrKiF4oUKF2LVrFw4ODma+CyGE+DQZDAZlHBEQEMCtW7fInTs3r169wsHBQQkAk5KSiIuLUxYtxcbGcvnyZerUqcOYMWOU73IJDYU56PV6pQ/++OOPqNVqateujbOzM61atWLx4sUsX76cNm3aEBQUpITf0dHRHDx4EI1Goyz2MJF+LIQQf0/6hXRAhr97e3uj1+tZuHAhs2bNYujQoZQqVUoJwV1dXRkzZgw3btygQoUK5mi+EB/k4eHBggULCAoK4ujRo+zdu5eWLVui1WqVcYdp13diYuLvPi8BoshM6eeGAwICuH79OkWLFqVSpUpcvnyZRYsWYTQa6dmzpzInrNFoqFGjBjVq1KBjx45MmjSJixcvcunSJcqUKSPPdUL8i0gA/pkyDdIfPHjAhg0buHfvHhYWFtSpU4fGjRvj5OREaGgoRqNROWP2QyG4o6OjeW9EfNbSlz0/duwYjo6ONG/eXNm90qxZMywtLZk1axaTJk0CoEGDBspO8GzZstGkSRNAztcS5rN9+3amTp2KlZUVbdq0QavVKqWbOnXqBLzblRgeHs6kSZOoUKECarUao9GIvb09IKGLEEL8N0y/98ePH8+lS5cICwujTp062NnZZfhezZMnD7ly5WLx4sWcOXOG+Ph49u7dy/DhwyX8FmZlKqULEBQUxKVLl6hSpQplypTBxcWF5s2bc+vWLX788UdKlSpFlixZAIiMjGT37t3s2bOHESNGkD9/fjPehRBCfJrSh987d+7kwYMH2NraUr16dUqUKAFAr169SEtLY/HixcyYMYNhw4ZlCMFz5MhBjhw5AJmTEB+XQoUKMXfuXAICAliwYAEGg4GWLVtibW1NbGws586dw87ODltbW3M3VXzmTM9gy5Yt49ixY0yYMIGmTZtiZWVFbGws/fr1Y9WqVahUKnx8fJRqBhYWFhgMBtzc3BgxYgQtW7bkwIEDlClTRp7rhPgXkTPAP0OmCbq7d+/So0cPNBoNjo6OvHr1iujoaOrWrYu/v7+yAnXatGmsWrUKLy8vunfvTt68ec18B0L8JjU1ldmzZ/PTTz/x/Plz5s6dS506dTKcT/TDDz8we/Zs9Ho9ISEhNGrUyMytFuI3cXFxLF++nO3bt5M9e3a2bduGVqvN0Ie3bNnC0qVLAZg0aRJVq1Y1Z5OFEOJfIy4uji5dulClShXCwsKURXTv++mnn1ixYgWRkZE4OTnx5Zdf4uXllcmtFeLDgoKCOHPmDAMGDKB+/fq4uLgor508eZLly5dz/PhxSpYsSdasWXny5AmPHz+mb9+++Pv7A7KIQwgh/hPpw+qAgABOnTqllDhPTk5m0qRJtGjRQnn/smXLWLx4MRUqVCAoKIjSpUubq+lC/Efu3LlDYGAgT548oUKFCpQvX56bN29y/PhxBg4cSO/evc3dRCEACA0N5fTp0+zduxcbGxtlTi0hIQFvb2/u3r1LYGCgEoK/v+jI19eX1NRUVqxYoZRTF0J8+mQH+GdIpVLx6tUrwsLCKFCgAEOGDKFixYo8efKEY8eOMWnSJBITEwkLC6NYsWKEhoZiaWnJ8uXL0Wq1BAUFKTsNhDAnU9nzQYMGYW9vz/Lly5k5cyZVqlTJMNhp1KgRKpWKqVOnMnz4cIoXL06ePHlkkk+YncFgwNnZWZl8XrVqFf369VO+b019uGPHjqSlpTF9+nSePn1q5lYLIcS/R3R0NA8ePGDQoEHY2NhkKCedPhBs0KABxYsXR6VSodfrlQWhsltLmNuJEyc4efIkPj4+tGjRgixZsmA0GjEajajVaqpWrUru3Ln5+eef+eGHH3j+/DmVK1dmwIABNG7cGJB+LIQQ/ynTd+bw4cO5du0aoaGhNGzYkLi4OMaNG8fQoUNJSUmhffv2APj7+6NWq5k7dy7jxo1j2bJlODs7m/MWhPhbPDw8WLx4MYMHD+bUqVPodDqqV69Op06dqF+/PiDjCGFepr2dRqMRnU7H69evsbGxUUr229nZMWfOHDp27Mi2bdtITk6mT58+GULup0+f8ujRIwoWLChzxUL8y0iK+Zl6/fo1d+7cwcfHh4oVKwKQK1cuOnbsiJ2dHcOHD2fjxo2MHTsWgODgYDQajVJSWoiPgUqlwmAwYG1tja+vLyqViqVLl+Lt7c3q1aszhOANGzZEp9ORmpqKu7u7uZsuBIBSyjxr1qz06dMHgLVr1xIQEMCSJUsyhOBdunShYsWKFC5c2MytFkKIfw83NzeyZMnC6dOnad68OZaWlkrwbZr8OHjwIBUrViR37twZPmsKGIUwp4cPHxIfH0+jRo2U8NvUf03lHfPkyUOPHj1o164dGo1GqTADMmkthBD/rZ9//pmrV6/i7+9P06ZNcXBw4O7du1y9ehUXFxfCwsJIS0tTjrXq3bs3ycnJZM2aVcJvYTbvn1tv8meVYAoVKsScOXPw8/Pj4cOHzJo1SxkXyzhCZLb0fTV9/6tUqRK7du3i5MmTtGrVCgBLS0sMBoNy3MTTp0+JiIigbt26lClTBgC9Xs+ZM2fQ6/UEBQVlGCcLIT598hvqM2Q0GomOjiYhIYFcuXIBoNPplNfr169P27Zt2bhxI9euXVN+PnDgQDw8PDK9vULAbyv63qdWq5UQvGfPnvj7+3P79m28vb1JSkpSAkSA5s2b06ZNG+DdIEmIf8r7/VWv1//he1UqFUajEScnJ/r06UOPHj04evQoAQEBAMqZ4IASfkv/FUKI/x9arZaiRYty8OBBDh06BPy2wA7ehYvTp09n7dq1v/us7A4QmS39+MLUR9++fQu8W+Bs2vltYprgvnr1KqmpqWTJkuV3k3oyaS2EEP+d+Ph4NBoNDRo0wMHBgcuXL+Pn54enpydz5syhatWqjB49mp07dyqf6d+/P19++SXwx3McQvxT9Hq9MjY4d+4cZ86cISEhAcg4/v2QQoUKKTvB0y8KlXGEyExpaWkZnsHSz7W1bNmSKlWqMH78eH799Vfl52q1mujoaBwdHZk+fTozZ85Uwm94F5JXqVKFjRs3UqxYscy5ESFEppHfUp8B0wAmNTUVeDeoKVGiBAULFmTLli0YjUa0Wi1paWkYjUasrKyoUaMGAC9fvjRbu4UwPRAaDAZlgJOUlPS796UPwX19ffHz8+P27dv4+voqIfj7A3kZpIt/kkqlQqfT8fz5c3Q6nVI549ixYyQnJ3/w/e+H4L/++iu9evUC+N35Q9J/hRDi/4ednR3h4eG8efOGhQsXcuDAAeDd9+zTp0/ZsWMHb968oUSJEmZuqfjcpZ/wS01NVcYCVatWBeDHH39EpVKhVqtJS0tTPnfp0iUWLVrE5cuXM7/RQgjxL9a2bVvmzZun7CocNGgQtWrVYujQoVSqVEk5ZiI0NJSIiIjffV4W0onMZpqX6NevHz179qR79+706NGDNWvWAPxuDPG+okWL0qFDB0AWcIjMl756wZIlSxgwYADdunVjzpw5XLp0CRsbGwYOHEjOnDkZMGAA69ev5969e9y5c4fNmzdz+/Zt3N3dM5TuN3Fzc8PV1dUs9yWE+GfJDPq/XFpaGmq1Wtm9sn37dpKTk9FoNNSvX58rV64wefJkdDodFhYWygA8Pj4eOzs7bGxszHwH4nOVmprKrl27OH78uDLB17t3b3bt2vXBAfn7IXifPn24fPky7du3V/4fCJFZjEYjv/zyCyNGjODGjRsAdOnShfHjx//hwqL3Q/BOnTpx7NgxJYwRQgjxzyhRogTz5s3jzp07jBw5kkGDBjFz5kxCQ0NZunQpPXv2VCZKhDCH9BN+c+bMYdy4ccTExACQL18+2rVrx4oVK5SAxfTemJgY9u/fz+3bt7G2tjZL24UQ4t/IFJyYjle7fPkyycnJdO7cGRcXFwBsbW0pVaoUzZo1k7BbmFX6oG/SpElcunQJPz8/Zs+ejUqlIiIighkzZgDvxhB/FoKbSJ8WmcloNCrj2z59+rBq1SoePnyI0Whk2bJlDBw4kA0bNlCpUiXGjx9PuXLlGD9+PG3btqVz586sWLECX19fChUqpFxT5omF+DzIYc7/YgaDAQsLC+7cuYOvry8ODg7Au1WqAP7+/ly/fp1t27bx6tUrhg8fjq2tLTdu3GD37t3kzJmT/Pnzm/EOxOcsISGBEydO8P333zN37lzWrFnDuXPn6Nat2x8OtNOH4D4+PiQlJeHq6vrB842E+CepVCpy5MjBw4cPCQoKImvWrMTExDB69GiyZcv2p58zheABAQE0atSISpUqZWLLhRDi81S7dm02bdrEvHnzuHjxIocOHaJ06dKMGzeO9u3bA3LGoTAP0zMdQEBAADdv3sTDw0Op7mVra0u3bt149uwZU6dO5f79+9SqVQt4tyt87969DB06VKoYCCHE/6P3xwOPHz8mLi6OkiVLolaref78OadPn6Zo0aIMGzYMJycn8zRUfPaMRqPSX6OiotDr9Xh7e9O9e3esra2pVKkSkydPZs+ePRgMBkJDQ7GwsJBxr/iomOaBv/rqK86dO0d4eDiNGjVCq9Vy48YNgoKCmDNnDhYWFnTq1Inly5ezb98+bt68iUajoWTJktSrVw+QZzohPjcqo9Qs+VeLjo7G29sbV1dXhg4dqpxxkZqaikajIT4+njFjxvDLL7+QJUsW7Ozs0Ol0pKSkEBERQdGiRc18B+JzZTAYuHfvHmPHjuXKlStoNBqmTJlC3bp1lbJNf/ZZU+km04Sh0WiUFaoi0124cIHu3bujUqno168fPj4+WFtb/2V/fH9ALgN0IYTIHCkpKahUKhISErC1tVV2zcr3sMgsfzRGGDlyJMeOHSM0NJRatWopi5tNbty4wbfffsumTZuUEuk5cuTAy8sLHx+fP722EEKI/82tW7fw8vKiZMmSNG3alEuXLrFjxw7GjRunbEKR72CRGbZv387z58/x8/PL8PNhw4Zx+fJl3rx5w6xZs6hWrRo6nQ6tVsuLFy+YMGEC586do3nz5oSGhgIZK9AI8TEICAjg+fPnrF+/Hq1Wq+QbDx8+xNvbG0tLSxYtWoSHh8cHPy/PdEJ8fmQH+L/cyZMnefnyJUOGDFHCb4PBgEajIS0tDScnJ6ZMmcKRI0c4duwYz58/x8PDgw4dOpA3b14zt158ztRqNR4eHlhbW5OcnIyFhQWpqal/GX6bPgtkGKjLg6bILOknNu7fv0+2bNkwGo1s3ryZKlWqULZs2b98iHx/QC4DdCGEyBxarRaVSoWzs7NytmH6nTNC/JN27txJYmIiHTp0QKvVKj+/f/8+x48fp127dtSvXx9ra2sSExN58+YNx44do2jRohQoUIDw8HC6d+/O9evXcXJywsXFRZkAlAk/IYT4+z4UVv9ZgO3u7s6gQYP4+uuvCQ8PJ3v27AQFBSnhN8ichPjnvX37lmPHjrFnzx6qVq2qzAPDuyNTDh06xOvXr4mOjgbejXv1ej3ZsmVj9OjRTJgwge+//560tDRGjhwp4bf4aBgMBlJSUoiJiUGr1Sq5hulPd3d3pk+fTvfu3Tl69Kgy/n3/e1vGwkJ8fmQH+L/ctGnT2LRpEwcOHCBr1qwZJj5kJZ/4GKXvoykpKezcuZPU1FT27NnDvXv3mDhxIvXq1ftbQbgQmS3996peryc1NZXHjx8TGxvL5MmTSUxMZOrUqVSuXFkmQIQQQgihSElJISgoiJ9//pkdO3ZQrFgx5bULFy7QpUsXpk6dSps2bXj27BmLFi3i0KFDREdHo9Fo6Nq1KwMGDMDe3v5315Zdh0II8ffp9XplviExMRGDwYBWq8XKyupPP5eWlsabN2948OAB9vb2FChQAJAFSCJzPXjwgPv371O7du3fvbZhwwbGjRtHvnz5mDp1KuXLlwd+6/NxcXGMHTuWI0eOsHz5cjmOTZhN+rFr+u/Q8ePH8+2337Jjxw4KFiyo9F2j0cibN29o0aIFFSpUYO7cufLdK4QAJAD/11uzZg3Tp09n/fr1lClT5oOTH0eOHKFKlSrKYF4mSIS5pA8PT5w4Qe7cucmbNy96vZ47d+4wYcIE7ty5w6RJkzKUQtfpdAAZdsoIkdnS998lS5bw/PlzvL29cXd3B+DUqVNMmDDhdyG4aQV2njx5sLGxMectCCGEEMKMoqOjuXz5Mg0aNADIMKnXrl07YmNjKV++PEePHsXNzY2qVavi7e3N4sWL+emnn9i6dSsFCxaU5zkhhPgvpX+mmzp1KpcuXeLFixe4uLgwaNAgypQp85dBeHryfSzMqV+/fpQqVYq+ffsqP1u7di2zZ8+mVKlSBAcHU65cOeC3Mcfz58+5evUqderUMVOrxefK9H2ZfhESZAzAr1y5QkBAAFmzZmXjxo1kyZJFeV9UVBReXl60atWK4ODgTG+/EOLjJMtg/uU8PDywsbFh+fLlREdHo1KpSE1NVV7fvn07EydOJDIyUvmZDM6FOaR/0Bw6dCjjx49n3rx5vH37FktLS4oWLcrIkSPx8PAgLCyMX375BXhX4mndunWsX79eCcKFyGwGg0Hpv/369WP9+vUkJCRk+D6tWLEio0aNIkuWLAwfPpzTp08TFRXFxo0b+fLLL3nw4IG5mi+EEEKIj4Cbm5sSfg8aNIiNGzeSnJyMSqVi1qxZlChRgvv379OxY0cmT57MuHHjKFiwIC1atCAlJYU3b94A8jwnhBD/LdMznb+/P9u3bydHjhxUrVqV1NRUevbsyaZNm3j79u3fvp58HwtziYuLw8rKivnz57NmzRrl5z169GDQoEFcvXqVmTNncuHCBQAsLS1JTU0le/bsSvhtMBjM0XTxmfn555+V+TOdTqeE34sWLWLYsGEEBQWxY8cOnj9/TqlSpejTpw/379+nS5cuXLp0ibdv3/Lw4UO2bdvGq1evlEUdQggBcgb4J2v//v1UqlSJ7Nmz/+n7atSoQdOmTdm8eTPZs2cnICAANzc3AC5fvsz333+Pg4MDLi4umdFsIf6Q6UGzb9++XLt2jZ49e9KkSRNsbW2Bdw+OJUqUYMSIEUyZMoXw8HDOnDlDSkoKGzZsICgoSHaAC7MxrUYdOnQoV65cYejQodSuXRsnJyflPRYWFpQvX54xY8YwYcIEvLy8KFSoEFFRUfTq1YuiRYuaqfVCCCGEMLf0i0ETExN5+/YtM2bMwNramtatW1OwYEGWLVtGXFwczs7Oyueio6M5fPgw7u7uZM2a1VzNF0KIT9b7u7QjIiK4du0aY8eOxdPTE61Wy+7duxk2bBixsbFmbKkQf5+zszPBwcE4ODgwefJkjEYj3t7eAPj4+AAwf/58Zs+ezeDBgylfvjwajSbDNaR8tPin3b59m759+1K6dGkiIiKUHd0BAQEcP34cV1dXDAYDP/zwA5UqVWLAgAH06NEDtVrN119/TadOncidOzdGo5Hnz5/Tv39/PD09zXxXQoiPiZRA/wR9++23hIeHM2jQIDp37pxhAiS99CVCgoKC2L9/v7JD4PHjx1y7do0nT56wdu1aihQpkpm3IMQHrV69mq+++ooxY8ZQp04d7OzslIfRV69e4ejoiNFo5NatW8yfP58DBw6QPXt2fH198fX1NXfzxWfu2rVrBAQE0K1bN7p164aDgwNJSUm8fv2aixcvkjdvXooVK4bBYODx48esWLGChIQEatasSbt27QA5H04IIYT43N28eZOiRYsSExPDrFmz2LdvH6NHj6Zly5ZYW1v/7r179uxh9erVDBs2jB49epip1UII8WnZt28fRqORZs2aoVKpMoTgI0aMIDIykqVLl+Lo6MipU6fw8/OjadOmDBw4kFy5cinXSb94SYiP0ePHj1m2bBmbNm1ixIgRSggOvx2b6eHhwfLly2VzlMh0CQkJbN68mcWLF1O4cGGWL1/OpUuXGDFiBIMHD8bT0xOdTsfRo0cZOXIkefLkYcKECVSuXJn79++zc+dO7ty5o1TrMFVSkrk1IYSJ7AD/BHXo0IFbt26xcOFCjEYjXbp0+WAIrlarlcH43LlzWbZsGT///DMLFy4ke/bslChRgpkzZ1KoUCEz3IUQv3f79m2yZ89O8+bNAXjx4gVHjx7l+++/58mTJ7Rp0wYfHx+KFi3KV199xeXLl7GxscHDwwOQAY4wr8TERGJiYihVqhQODg48efKEVatWcfDgQR4/foylpSXh4eF06dIFd3d3xo0bR3JysjKZLf1XCCGE+LyFhITw6NEj1q9fj6urK8HBwRgMBsaPH49KpaJVq1ZotVoMBgO7d+9mxowZwLty6abwW86bFUKIP2Y0GklJSWH06NFYW1uj0Who2LAhKpWKtLQ01Go19+/fx9XVVQm//f39adiwIUOGDMHV1RWAVatW0aRJE3LmzGnmOxLiz+XOnRt/f38ApkyZAqCE4F5eXiQnJ5MlSxYJv4VZ2NnZ0alTJyW7GDhwIE2bNqVw4cI0bdoUrVZLWloarVq1wsXFBT8/P5YuXUrx4sXJnz8/gwYN+t01ZW5NCJGeBOCfqJEjR2IwGJg/fz5Go5HOnTt/sBy6hYWFEoL7+/vj6+vLs2fPyJYtGwA2NjaZ3XQh/pCjoyOPHz/mzJkz6PV6ZsyYwdOnT7G3tydr1qxMnTqVLFmy0LFjRwBKly6tfNZoNMoAR5hVzpw5KV68OKNGjcLT05O9e/diZ2dHlSpVqF+/Prt27WL69OnUrFkTd3d3gAw7uaT/CiGEEJ+3MmXKsHv3bg4ePEj9+vVxdXUlJCQEgHHjxgHQunVr1Go1WbNmpWXLllStWpW6desCMuEnhBB/h7W1Nfv27aNr165MmzYNo9FIo0aNlJ3cFStW5NChQ2zcuJGpU6fSoEEDhg0bpoTfV65cYdmyZahUKqWUtBCZ4f1Fbul/7//ZGOD9EFytVisL50w//9D1hcgMdnZ2tG/fHnh37vexY8eoXLmycha4Wq3GYDBQvXp1wsLCGDduHCdPnlRKnZuKG5v6royFhRDpSQD+CTIF2uHh4dja2rJs2TI0Gg1t27b94Io9CwsLZRBjaWlJ7ty5ZUAjzOqPBua1atXi2LFjdO/eHYAqVaowYMAAunbtSnx8PL6+vuzZs4d27dqhVqsz9GPp0yKz/FGZuzx58tCjRw/27t3Lzp07adq0Kc2aNaNatWoAPH36lMOHD6PT6TK7yUIIIYT4BFSuXBl3d3d2795N5cqVsbe3x8XFhdDQUOBdCK5SqWjXrh21a9emWrVqaLVaQMJvIYT4O1QqFXq9HldXVzZu3EjHjh2ZPn06AA0bNkStVlOtWjVWrVrF2LFjqVu3LmPGjMHe3h6A6OhoduzYgZOTE2XLljXnrYjPkEqlQqfTcfbsWXLkyEGBAgUAmD59OvXr16dSpUp/+FlTCG5hYcGkSZNISkrKEH6bri+EOZhCcKPRyLp167hz5w43b96kePHiyjEVANWqVcPW1lYJwGXRhhDir0gA/okxBS/3799n06ZNJCUlkZKSwvLlyzEYDHTq1OmD5dAlKBQfC71er6zii4+PJyUlhaxZs6LVaqlevToTJkzg4cOHWFpaUq1aNRwcHAB4/fo1aWlpFC5cWM7YEmaTvv8ePHiQhw8fkjt3bvLmzUuRIkVo164drVq1Ij4+PkNVjtjYWO7fv0+BAgWk8oYQQgjxmXt/MZ3p30WLFqV169YsXrwYf39/ihcvDkD27NkJDQ3FwsKCsLAwkpOT6dq1qxJ+g+x2EUKIv8vS0hK9Xo+LiwubN29WQnCj0UjDhg2pVasW4eHhjBs3jpSUFM6dO0edOnW4dOkSP/74Ixs3bmT48OGUL1/e3LciPkMPHz5kxowZ5MmTh2HDhjF69GguXLignH38Z3Lnzo2vry8JCQlYWVllQmuF+PvS7wT/6quvGDt2LIsWLSJbtmzKOFev12NhYaEsSpKMQwjxV1RG0xIa8cmIjIykS5cuFChQgAoVKgBw9uxZrly5Qr9+/f7wTHAhzC39ZN/YsWM5e/YsUVFR1KpViwYNGtCuXbsPfu7Jkyds27aNtWvXMnHiRBo2bJiZzRYCyNh/+/Xrx/Hjx0lKSkKtVlOkSBF69epFy5YtgYxB+Y0bN/juu+/4+uuvGTFiBF9++aXZ7kEIIYQQH4+rV69SvHhx1Gq1Ms6IiYnB29ub3Llzs3DhwgzHpcTGxjJ27FiqV6+uVEwSQgjx96V/pkv/vWs6g3bo0KE0btwYtVrNunXrmDZtGgDZsmVTQkMfHx/8/PwAKRktMl9qaio7d+5kzJgxZMuWjdTUVCZNmkSdOnX+9maRhIQE7Ozs/uGWCvHfSUhIYOvWrcybNw8PDw+GDh1KmTJlePbsGdu3b2fZsmUsWLDgby36EEIICcA/IUajkbS0NEJDQzl//jzz5s1TzkB+8eIF8+bN49tvv6V///507txZOedbiI9B+gfDgIAALly4QK1atcidOzfHjh3j2bNn9O7dWzlDy1TG8eeff2bXrl0cPHiQfv36/a5EkxCZLTg4mFOnThEQEECDBg2IiopiypQpPH78mLCwMFq3bg286/Nbt25l/fr1PH78GD8/P3r37q28JhMlQgghxOdrxIgR7N69m3r16hEUFESuXLmwsbEhLS2N6dOns2PHDhYsWECVKlUyBDbJyckZQnEhhBB/T/pFyj/88APZs2fHw8MDBwcHYmNj6dixIxYWFgwbNoxGjRqhVqs5c+YMN27c4OrVq5QqVQoPDw+qVq0KyNETwrzq1q3Ls2fPqFChAqNHj6ZYsWLAfzbXIPMS4mNlCsEXLVqETqfD3d0de3t7Hjx4gLe3tzK3JoQQf0VKoH9CTGd4P336FGdnZ0qVKqW8li1bNkaOHElKSgpLly7F0tLyD88EF8IcTIPquXPncu/ePUaNGkXt2rWxt7cnd+7cjB07lrlz56LX6+ndu7fysDlv3jzUajUjR46kc+fOgDxoCvPZu3cvV69eZciQITRs2BA7Ozuio6O5d+8e9vb2TJ48GYDWrVujUqmIiYmhTJkyBAYGKqtTpf8KIYQQws/PD1tbWw4fPky7du1o2rQprVq1okaNGvTr148ff/yRdevWUaVKFSwsLJTxgyn8lklrIYT4+9LS0pTwe/DgwZw+fZrq1aszatQoDAYDLi4ubNmyhY4dOzJjxgyMRiONGzemUqVKHzxXWZ7phDk9e/aM6tWro1ar2bFjB0uXLqVfv354eHgo5yX/nTGCjCPExyr9meCbNm3i3r17RERE4OjoSOHChQH5HhZC/D2yA/wT5O3tTVxcHLt37wZ+K9tkMBg4deoUvXv3xsHBgY4dO+Lj40PWrFnN3GIh3nn+/Dn+/v6UKlWKoUOH4uDgwKlTp+jTpw+VK1dGp9Nx7tw5hg0bRo8ePQA4d+4cTk5OFCxYEJABjjCvLVu2sHjxYtavX0+OHDm4dOkSXl5eNGnSBE9PT6ZPn05MTAyTJk2iRYsWQMbyYtJ/hRBCiM/P+2d+myamdTodL168YPXq1fzwww/ExsbSsmVLmjRpQmRkJMuXL2fcuHF4enqasfVCCPHvERQUxJkzZxg0aBBffPEFOXLkAH7bHZ5+J3hISAiNGjX6jwJFIf4JHxpHpKSkYDQa2bNnD2PHjqVBgwYMHDiQQoUKZficWq2Wvis+WW/evGHz5s3MmDGDRYsWUb9+fUDm1oQQf58E4B+xPxpgb9++nREjRhAUFERAQAAAOp0OrVaL0Wikffv2pKSkEBsby/79++U8cPFR+eabbyhdujRlypTh7t27dOrUiTp16jBlyhSuXLlC9+7d0Wq1+Pv7069fvwyflYdOYS7pB9cPHz7E3d2dx48f07VrV8qWLUt4eDhubm58/fXXzJ49GxsbGwYPHiznfQshhBCfufQld/fs2UNUVBQWFhZUqFCBKlWqKO+7dOkSJ0+eZOnSpdja2mJlZcWTJ0/o2rUrw4YNw8rKyly3IIQQ/wqHDh1i5MiR9OrVi65du2JjY5NhjiF9CN6lSxdSU1MJCQlRFjYLYQ7pw++TJ09iZWVFzpw5cXNzA97NB2/dupWJEydmCMETEhI4fPgwWbNmpVq1ajKXJj5Zb9684dGjRxQvXtzcTRFCfIKkBPpHyjTAefPmDa9evSIhIYGCBQui1WqpWrUqNWrUYOnSpVhbW+Pj44NWqwXg6NGj6PV6lixZgr29PU5OTua9EfHZ+qPVeN26dUOlUpGYmMisWbMoWLAg/fr1w8rKiooVK1KpUiVev37NwoUL+eKLLyhdurQyUJcBu8gs76+wTt+Xc+XKhcFg4MiRI6jVary9vZWFRmlpabi5ueHm5qZMdgshhBDi82QwGJTxQEBAAOfOnVOOtZo3bx69e/emU6dOuLu7U6ZMGcqUKUPDhg3ZuXMnhw4dIi0tjQIFCkj4LYQQ/w8ePnzIq1evqFGjBjY2NsBvcwxGoxFLS0ulHPr69etp0qQJKSkp5myyEMq8RP/+/Tl27BhJSUmUKFGCVq1aKfPB7du3B2DixIkYjUY8PT158uQJ8+bNY/r06TKXJj5p9vb2SvgtO7+FEP8pmZ3/CJmCl7t37zJmzBju3buHTqfD1dWVwYMHU69ePYYOHcr48eOZOnUqd+/epX79+jx//py9e/eSlpaGra2thN/CbNLvdHn06BEpKSloNBry5s2rDLxTUlKIjIykWrVqSomm27dv8/z5c7p160aBAgUoU6aM2e5BfL7S99+dO3cSFRWFWq2mYsWKVK9eXXkAjY2N5cWLFxQvXhyNRkNMTAyRkZF06tSJDh06kD17dnPehhBCCCHMzDRBN3r0aK5evcrw4cOpV68eaWlpjB8/nuXLl1O+fHly5cqlHGmVP39+AgMD8ff35/z589SoUcPMdyGEEJ+e9Du7TYHJ69evsbCwIEuWLEDGRc+m9z58+BAnJyfc3Nw4fvy4EpQLkdnS98/x48dz8eJFfH19yZ07Nxs3bmTFihXExsYybNgwJQTXaDSEh4fz008/YWlpyaBBg2jVqpWZ70SI/z8Sfgsh/lMSgH+ELCwsuH//Pt27dydfvnx4eXmRLVs29u3bx6BBgwgNDcXb25vRo0ezadMm9u/fz5YtW7C0tMTV1ZVFixaRLVs2c9+G+EylpaUp4eGIESM4f/48jx8/xt7eno4dO9KtWzdld6y9vT1Xr15Fp9Px8uVLfvjhB/R6PfXq1SNPnjyArO4Tmev9nVpnz57F0tISCwsLFi5ciLe3N927d8fd3Z1ChQpha2tLWFgYTZo04fTp0+zdu5eJEycq4beU7RdCCCE+b3FxcZw+fZo2bdrQsGFD7O3t+fXXXzly5Aht2rShWLFiygS3Wq1WxiIajUYJv2U8LIQQf1/64DA5ORlra2sAqlSpwrJly1ixYgXjxo3DwsKC1NRUNBoNAKdPn+brr78mODgYR0dH5XPyHSwym9FoVPrwixcv0Gq1eHl50b17d2xsbChXrhzLly9n8+bNGI1GQkJC0Gq1dOjQgdKlS3P9+nVy5MhBtWrVAOnDQgghPl8SgH9kjEYjer2epUuX4u7uTlhYGKVLlwbe7Y49efIkLi4upKamUqJECUJDQ/H39+fcuXNkz56dggULKufACGEOpkF63759uXDhAm3btiVv3rxERUWxdOlSHj9+zPDhw8mePTsNGjRg9erV1KlTB0dHRx48eEBQUJASfoOs7hOZy9TfxowZw9WrVxk5ciSenp4YDAYmTJjA6tWrqVixIu7u7jRo0ICLFy/yww8/8P333+Pk5MTAgQMzrLCW8FsIIYT4vEVHRxMZGYmnpyf29vYcO3aMwMBAGjVqxJAhQ3B1dQXg/v375M+f/4NjXxkPCyHE35M+/F6wYAH3798nODiYXLly4eHhQY0aNdi7dy+5cuWiT58+SvgdGxvL4cOHuXPnDjqdDvjtWU6+g0VmM/W9ESNGcOTIEdLS0pg2bRo2Njbo9XoKFixIYGAgAN9++y0AISEhABQtWpSiRYsq15LwWwghxOdMAvCPjEqlQqPRcO3aNcqWLauE39OnT2f9+vWMGzeO2rVro9FolFLntra25M6d28wtF+I3+/bt4/Lly4wYMYIGDRpga2vLoUOHWLVqFba2tsrg29/fHxcXF06fPo1er6d///60aNECkJ2zwnxevnzJ2bNnadGiBQ0aNMDe3p5Tp05x8OBBWrduTalSpTAYDGi1WoKDg2nRogVv3rzB3t5e+c6Wh0whhBBCAOTKlYvs2bNz7do1UlJSCAwMpGHDhoSEhODi4gK8O3JlwoQJ7Nq1i1y5cpm5xUII8WkyGAwZFuTfuHGDcuXKodfrAXByciIkJITBgwezZMkSbt++TZcuXYiNjeXYsWNs376dkJAQSpYsac7bEELh6uqKjY0NMTExJCUlKT83Go24u7srIfj27dsxGAwMHz78d9eQeQkhhBCfMwnAPzJGo5Hk5GTi4+OVndzTp09nzZo1jB49mpYtW2JtbY1er2fUqFEMHTpUyp0Ls3s/7IuMjESj0VC7dm1sbW05efIkgwYNonXr1gQGBuLs7Ky8t23btrRt2zZD6TEJD0VmMp35rdfrUavVxMXFcefOHcaMGYO9vT3Hjx8nMDCQBg0aMGTIEOW7+ebNmxQtWlQJvU2k/wohhBDCxMLCgvz587NixQpevnxJw4YNCQsLw8nJCXh33uzx48cpWbKkEtwIIYT4z5mewYYPH87169cJDg6mTp06ODg4KO/Jnz8/c+bMYeHChRw5coQ9e/agVqvJkSMHw4YNw9vbG5AF+SLzpe9zpkoGgwcPxsHBgfnz5zNp0iQKFixI4cKFSUtLQ6VS4e7uTr9+/UhLSyMiIoIGDRpQqVIlM9+JEEII8fGQAPwjZGNjQ40aNThw4ACPHj1i165djBkzhubNmytnEO3bt48ffviB5s2bU6tWLTO3WHzO0pcYu379OsWLF0en06FSqXBycuLcuXP06dOHBg0aEBwcrJR5XLhwIa6urnTq1AlAOXcZZIWqyDxGo1HpewsXLsTT05N8+fKRI0cOrl69isFgIDAwEE9PT0JCQpT+u3fvXsLDw9m5cyd58+bNcE3pv0IIIYQwsbOzIywsjB49emAwGKhduzZZs2YF4PHjx2zbto2DBw8SFhYmR1kJIcT/6N69e/z666+0bduWunXrYm9vT2JiIi9fvuTkyZMUKlSIcuXKMXHiRJ49e8bZs2fJmTMnzs7OFCtWDJAFzSLzpZ9Xe//fvXr1wmg08vXXXzNixAimTJmihOBGo5E8efLQr18/WrduLeG3EEII8R4JwM3INKBJTU3FYDCgUqnQarUAfPHFF+zZs4dr167Rt29fJSQEuHz5Mlu3bqVEiRKUKFHCXM0XAvjtzO8ePXqg0WgYO3YshQoVIiUlhdmzZ7NmzZrfnXF4+/ZtDh48SIUKFZSd37K6WmS29BMbYWFh7N69m3LlypE3b14KFCjAqlWreP36NZ6enoSHh2fYqXX06FFKlSqlfGcLIYQQQvyR4sWLM3fuXAYMGMDMmTM5evQoOXLk4MKFC1y4cIH+/fvTpk0bQHYdCiHEf+L978yEhASePXtGqVKlsLe358mTJyxdupQjR47w5MkTNBoNAQEB9OvXj/z585M/f/7fXU/Cb5GZ0ofd8+bN49q1azx48ABPT09q1KhBjRo16N27NwaDgdWrVzN8+HCmTZuGh4eHshM8X7585MuXD5AFHEIIIUR68hvRTEwDnMjISEaNGkXXrl3p1asXEyZMIDU1lWbNmhEcHAzAiRMn+P7774mNjWXr1q3MmDGDmzdvMnbs2AylpIXITKZztADOnDlDXFwcLVq0wN3dncaNG+Ps7MyyZcsoXbo0wcHB5MiRA4CYmBh27NhBfHy8cp69EJkt/cTGvXv3iI+PZ+jQoVSuXBlHR0fCw8PR6XSkpqZSs2ZNsmbNikql4tGjR2zfvp0ff/yRtm3bKv1aCCGEEOLP1KpVi40bN1K6dGnOnj3Lhg0bsLW1ZcKECfj7+wMoi6KFEEL8tQ99Z+bPn59y5coRFhZGaGgorVq14sSJE9SsWZOIiAjatm3LkiVLiIyM/OA15TtYZCaj0aiE3/7+/mzcuJG3b99StGhRtm3bRlhYGBs3blRe9/Hx4dmzZ4wcOZJbt25hYWHxu7Bbwm8hhBDiNyqj0Wg0dyM+N6YVqnfv3qVbt25ky5YNDw8PkpKSOH/+PLly5eKrr77C3d2dNWvWsGbNGh49eoSFhQW2tra4u7szZcoUihYtau5bEYKIiAju37/PpUuXWLVqFY6OjgDcv3+f3r17k5SUxJdffkmXLl24du0av/zyCxs2bGDYsGH4+PiYt/His9evXz8SEhK4e/cuK1asoFixYuh0OrRaLadPn6Zfv35oNBoqV65M7ty5uXjxIpcvX6Zfv37KZLXs1BJCCCHE36XT6bC0tCQhIQFbW1vlKBbZsSWEEP+dfv36UaVKFeX87l9++YVt27Zx/vx5GjduTJMmTZTS0Dt27CA8PJxNmzZRsmRJczZbCMVXX33F+vXrCQsLo2bNmjg6OrJs2TJmz56Nv78//v7+2NnZAbBixQqWLl2Ks7MzmzZtwtHRUeYjhBBCiD8gJdAzQVBQEF26dKFatWrAuxWlCQkJjB07lqJFizJs2DBKly4NgJ+fH0eOHOHevXu4u7vj5eVF1apViY6O5v79+xQrVoxChQqRLVs2c96SEAD89NNPTJ06lZw5c1K1alUl/Nbr9eTPn5+vv/6awYMHs2jRIubPn49KpSJXrlwZwm+Z7BPm5OjoyIEDBwB48eIFAFqtFoPBQOXKldm0aRPz5s3j+vXrnDhxgooVKzJ+/Hhat24NSP8VQgghxH/GdPSPg4MDprXoUnJXCCH+O0+fPuXt27dMmTIFa2trOnfuTN26dalbty5xcXEZqibGxsZy9epV8uXLh4ODgxlbLcRvDAYDly9fply5ctSvXx9ra2t+/fVXFi9eTNu2benSpQt2dnbKQv3evXuTnJyMq6urckybEEIIIT5MdoD/wwYNGsThw4eZP38+tWrVUlblxcbG0r59e3r37o2XlxcAs2bNIiIigjFjxtCkSRNldZ8QH7M1a9YwefJkAFavXk3VqlWBdyG4paUlSUlJXLlyhcjISHLmzImrq6tSvUDCQ5GZ0u/UNp09DzB//nwWLVpE5cqVlTPs4bc+bHpvQkICNjY2Soky6b9CCCGEEEIIYV63bt1iyZIl7Nu3j3HjxtG5c2cg4zPf9evX2b9/PytXriQ0NJTu3bubs8niM/J+xTjTPIPJ27dv6d69O5UrV2bEiBEcP36cwMBAGjRoQGhoKC4uLsC7DSh58uShWLFif3p9IYQQQvxGZu7/QVevXuXUqVMEBQVRvXp1VCoVaWlpwLtzkGNiYpSd39OnT2flypWMGjWK5s2bY2dnR1JSEitXrjTnLQihMPXd93l5eTFq1CgAlixZwrVr1wCU4NDGxobKlSvTqVMnvvjiCyX8lp0uIjOY1njp9foMD4WmEBtg4MCB9OzZk9OnT7Ns2TKioqKAd33YYDAoD6d2dnZKn5X+K4QQQgghhBCZ5/05CZ1OB0CRIkUICAigSZMmjBkzhi1btgDvKm6kpaWxc+dOBg8ezJYtWxg0aJASfst+IJEZVCoVOp2OJ0+eACjzC/v27QPAxsYGJycnrl27xsWLFwkMDMTT05OQkBAl/D5+/DiTJk0iOjr6g9cXQgghxIdJCfR/UHJyMi9fviQ1NRVLS0vu3r3LqlWrGD58OK6uruTKlYtjx46xf/9+1q1bx5gxY2jZsiU2NjYArF27lq1bt+Lp6Um+fPnMfDfic5OUlISNjQ1Go5G0tDRlkH7mzBn0ej02NjaUKVMGlUrFl19+SXJyMjNmzGDBggUMHDiQ4sWLo9Fo/nA1qgzSxT/p559/pnLlyhlKhQEsWrSIyMhIUlJSqF+/vnK2d2hoKHq9nrVr16JWqwkICCBfvny/C7lN/Vb6rxBCCCGEEEJkHtMi5mXLluHj44NWq1V2eRcpUoTAwEAARo0ahVqtpn379qjVahITE5Vnv3r16gFSzUtkrhMnTrBw4UL69+9PnTp16N69O1evXqV48eIUKFAAb29vBg0aROfOnWnbti0hISFkzZoVgOjoaA4fPkyWLFlwdXU1850IIYQQnxYJwP9BFStWpHLlyqxfvx5ra2tmzpxJrVq1SExMxM3NjapVq7Jw4ULUajUjR46kY8eOSqhy4cIFfv75Z4oXLy7nfYtMt3v3bmbOnMmmTZvIkSOHEn4PGDCA48ePk5iYiFqtplGjRrRq1Yr69evTq1cvjEYjM2fOBN6V/y9WrJgEhSLT3b59m759+1K6dGkiIiLIkiULAAEBARw/fhxXV1cMBgM//PADVapUwcvLiwYNGhAWFoZKpWLNmjWo1Wr8/PzInz+/eW9GCCGEEEIIIQTwbtfs7NmzuXDhAvPmzUOj0WQIwfv06cPjx48JCwtDo9HQqlUrunXrpizwBwm/RebLli0bGo2G/v374+HhwYsXL5g2bRq5c+cGoGTJkrRp04Zt27ah0+mUxR53795l165drF+/ntDQUIoXL27O2xBCCCE+ORKA/0NMu14XLlxI586dmTp1qrIi1c3NDYCwsDBevXrF4cOH0ev1xMTE4ObmxuHDh1m9ejUPHz5k8uTJcha4yFQGg4G3b9+SmJiIn58fy5cvJ0eOHEycOJHz58/Ts2dP3N3diYqKYvXq1Vy6dImXL18qZ9qrVCpmzJiBXq9n4MCBSpl/ITJLzpw5CQkJYfHixUofvnTpEjdu3GDChAl4enqi0+k4evQoI0eO5MWLF6jVaurXr8/IkSOxsLBg1apVvHnzhkmTJmFvb2/uWxJCCCGEEEKIz17t2rUJDAxky5YtDBw4kPnz52cIwYsXL07Hjh25fPkyISEhvHz5Em9vbyX8BiT8FpmuVKlSDB8+HG9vb27evImfnx+NGjUC3s3BZc+eHV9fXwC2bt3KsWPHyJ49O4mJibx+/ZoBAwbw5ZdfAnLmtxBCCPGfkAD8H2IajLx+/ZrY2Fg0Go1y7nfRokWxsLAgS5YsDBs2DJ1Ox9SpU1m6dCm2trbKytQVK1ZQoEABM9+J+Nyo1Wratm2LlZUVM2fOpGfPnnzzzTckJyfTtm1bevXqpTw8NmzYEB8fH5YsWULOnDmpUaNGhp3gXbt2NfPdiM+RnZ0dnTp1wsLCgrlz5zJw4ECaNm1K4cKFadq0KVqtlrS0NFq1aoWLiwt+fn5s2rSJcuXK4ezsTGhoKG/fviV//vwSfgshhBBCCCGEGaSlpSk7YU3s7OyUOYfNmzczcOBA5s2bh1arVY6+srS0pFixYri5uck538LsTBUHHj16hLu7O3q9nlWrVlGuXDnq1aunzB/nzZuXgQMH0rJlS7Zv387r168pUqQIZcqUoXbt2hmuJYQQQoi/R2WU0eA/6uHDh2zatInSpUuzePFi4uPjGT16NLVq1VLOpAVYv349UVFRxMfHU65cOerUqUOuXLnM2HLxuTKtJtXpdOzZs4cZM2ZgbW2NVqtl6NChNGzYEKPRiMFgwMLCgqtXr/Lll1/SokULJk6cqFzn2rVrlChRwox3Ij53CQkJbN26lUWLFvHq1SsqV67M6tWrUavVGI1GjEYjarWaDRs2MG7cOL766is8PT1/dx1ZYS2EEEIIIYQQmSd9+H306FGSkpKoXr06lpaWWFtbk5CQwNdff82WLVsoWbIkCxYsQKvVEhcXx/z587Gzs8PX1xdnZ2cz34n4XL0fVsfFxZGQkMCTJ09YtGgRFy5cYPbs2TRo0OBvBdsSfgshhBD/OQnAM4Fer8fS0pIbN24QGhrKq1evGDNmDDVr1swQggthTulDvvQh+O7du4mIiFDOVR4wYIAy6DaVGRs9ejR79uxhy5YtFChQQAkYVSqVDNKFWSUkJPDtt9+ybt06EhMTWblypXJulqlvRkZG0r59ezp06MDIkSM/uNNACCGEEEIIIUTmCggI4JdffgHA1dUVb29vWrZsiaurKwkJCURERLBhwwayZctGo0aNuHfvHj/88AMTJ06kTZs2gCxoFpnPNA8M74JvjUaTobrc6dOnmT9/PhcvXlRCcHhXRfTu3buUL18ekL4rhBBC/K8klcoEpkFP0aJFmTJlCk5OTowbN45jx46h0+kApCyTMJtTp04BZBhUq1QqjEYjWq2Wli1b4uXlRd68edm5cyf37t0D3vVZjUYDgIuLi/J+U9htup6E38Kc7OzsaN++Pd27d0ev1zN27FhevHgB/NY39Xo9FhYWygOphN9CCCGEEEIIYV4RERHcu3eP4cOHM2/ePEqUKMGMGTNYsWIFT548UXZ5Dxs2DDs7O7766ivOnj1LcHCwEn4DEiCKTGUwGJR54OHDh9OtWzeaNm3K4sWLuXnzJgCVK1dm0KBBlC1bliFDhvDTTz8RGRnJxo0b6dq1KxcuXACk7wohhBD/K0mmMpFKpaJEiRJMnjxZCcFPnDiBTqeTQY0wi7Vr1+Ll5cWhQ4d+91r6ELx169b06dMHnU5Hv379uHnzJnq9HoCYmBju37+Pk5MTBoMhs29BiL9kb29Phw4d6N+/v1LJ4NSpUyQnJ3P//n327NlDQkKCsjNcCCGEEEIIIUTmen8+4dGjR9SoUYMePXrQuHFjlixZQsuWLVmzZg0rV67k6dOn2Nra0rp1a9avX893333Hxo0b6dmz5wevJ8Q/zXTMGsDAgQP5+eefKVy4MOXKlWP+/PnMmzeP06dPA1CpUiUGDRpEpUqV6N+/P7169WL+/Pn069ePcuXKmfEuhBBCiH8PKYFuJteuXWPUqFHcu3ePBQsWUKtWLXM3SXxmLl68iJ+fH126dKFHjx64uLgor/1ROfQ9e/YwZ84cVCoVderUIX/+/Fy6dImff/6ZwYMHKw+aQnyM0p8JrtPpcHd3x97engcPHuDt7U3v3r3N3UQhhBBCCCGE+OykP4bq1q1bWFpasnv3bvLly0ebNm1ITk7G2toagJCQEHbt2kX37t3x8/PDzc3td9eT0tEis6Xvw0+fPiUsLIy2bdvi6emJra0tW7ZsYdasWRQvXpy+fftSpUoVACIjI/nxxx+JjIykRo0atGzZEpAzv4UQQoj/D5bmbsDnqkSJEowZM4Zp06aRJ08eczdHfIZiYmJIS0ujbNmySvh94cIFypUr94fl0Fu0aIHRaGT58uVs2bKFChUqUKNGDerWrUvbtm0BedAUHy9TOXSj0cimTZu4d+8eERERODo6UrhwYUAeMoUQQgghhBAis5mCw4EDB3L8+HESEhIAaNasGW3atMHa2hqdTodWq2X69OkArFu3jrS0NPr06UOOHDkyXE/mJERmM/Xh0NBQVCoVd+7coVKlStja2gLQsWNHtFotU6dOZfHixQBUqVKFAgUK4O/vr/RvkHkJIYQQ4v+L/DY1ozJlyrBq1Sry589v7qaIz1DOnDlJTEzkypUrAPj6+rJ06VKeP3/+u/e+fya4n58f7u7uREVF0bdvXyX8NhgM8qApPmqmELxDhw7o9Xpev34t4bcQQgghhBBCmEFaWpry90mTJnH+/Hk6dOhASEgI2bJl4/vvvyciIgIArVaLTqcDYPr06TRr1owNGzbw4MEDczRdiN/R6XQcPXqUHTt2oNVqsbe3ByA1NRWA1q1bM3z4cG7cuMHSpUs5efKk8llT+A3IvIQQQgjx/0RKoAvxGTIajRgMBpYvX87cuXNxd3fn1atXTJ06lTp16igrVz/0OVM59K1bt6JSqejSpUsmt16I/92bN2949OiRnPsthBBCCCGEEGaQvnrco0eP2LBhA87OzvTo0QOtVsutW7cICgoiISGB3r174+XlBZBhp+yRI0f44osvzHYPQpjo9XosLS1JTk7Gx8eHCxcu4O/vT79+/bCyslJeB9i9ezdjx46lYMGCLFy48INl/IUQQgjxv5MAXIjPWFxcHO3atePZs2c0atSIiRMn4uDg8KefMT2kpt8tK2XPxadMdn4LIYQQQgghhHmMGjWK77//HpVKxdSpU6lXr54Sct++fZugoCBev36Nn5+fEoKnpKRgZWWlXEOe6URmS3/m9/tSUlLo3LkzkZGRDB48mK5du/4uBP/2229JS0ujc+fOmdlsIYQQ4rMio0MhPkOmdS+7du1CrVZTt25dfvjhB77++muSkpL+9LOmoDv9w6WE3+JTJhMlQgghhBBCCGEeefPmJWvWrCQmJvLy5Uvg3XnKer2ewoULM3fuXBwcHFi1apVSDj19+A3yTCcyl16vV8LvAwcOsGHDBiIiInj06BFv377FysqKDRs2kDdvXubNm8eGDRtISUnB0tJSKYfeoUMHJfyWvWlCCCHEP0N2gAvxGXl/p3ZiYiKPHj3CysqKTZs2sWrVKvz8/OjXrx/W1tZmbKkQQgghhBBCCCH+rdLPT2zatIlZs2YBsGzZMsqVK4fBYMBgMGBpacmdO3cIDAwkOjqajRs3ylFWwmzSVxvo378/p0+fJjExEb1ej729Pd27d6dVq1YUKFCApKQkOnXqxKNHjwgKCqJLly5YWVlJFUUhhBAik0gALsRn4v3yTPHx8Tg5OSn/fvjwIWvXrmXNmjUSggshhBBCCCGEEOIflT5M3Lx5MwsWLMDJyYkJEyb8LgS/ceMGN27coE2bNuZttBBAWFgYBw8eJDAwkOrVq/PkyRN27tzJ3r176dixI7179yZfvnwkJyfTrVs3bt68ycCBA+ndu/cflk4XQgghxP8vS3M3QAjxz0sffs+aNYsLFy5w9+5datasSfXq1WnXrh3u7u706NEDgOXLlwNICC6EEEIIIYQQQoj/yR+d0a1Wq5XXOnXqhF6vZ+nSpYSHhzNx4kTKlSsHvCs5XaxYMYoVK/an1xMiMzx8+JBff/2VFi1a0LlzZ7RaLR4eHtSuXRsnJye++eYb3N3d8fX1xdramvXr19OsWTPs7Owk/BZCCCEykewAF+Iz0qdPHy5dukThwoXJli0bx48fJyUlhfbt2zNq1Cjgt53g69evx8vLiwEDBmBjY2PmlgshhBBCCCGEEOJTYQqp9Xo9lpbv9t+k//uH3guwfv16li5dipOTE2PHjqV8+fKZ2m4h/srVq1dp3749ISEh+Pr6otfrUavVSh/u27cvFy9eZPfu3WTLlg34fVVGIYQQQvzzZLmkEJ+JNWvWcOrUKYYPH87ixYuZM2cO69at44svvmD9+vVMnjwZAHd3d3x8fOjcuTMrV67k+vXrZm65EEIIIYQQQgghPhV6vZ6tW7eyc+dOJfDu1KkTCxYs+OD7TTvBAbp160ZgYCCxsbEMGjSI2NhYZO+OMJe0tLTf/czFxYWsWbNy584dAKWPm/pw48aNiYuL48yZM8o1TOG49GUhhBAi80gJdCE+Ezdv3sTZ2ZlGjRphY2ODXq+ncOHCDBs2jNTUVLZt20bFihVp3LgxuXLlwtfXlyZNmlChQgVzN10IIYQQQgghhBCfiLdv33Lv3j1WrVrF27dvOXjwIFFRUfTs2fMPd8KmL4feuXNnkpKSyJIlCy4uLma4AyEyViw4cOAALi4uFCxYkGzZstGkSRM2bNhAlSpVaNOmTYZFHPb29lhaWmJvbw+Qob+rVKrMvxEhhBDiMyUBuBCfAaPRSHJyMjqdTlm9amFhgdFoJG/evAwYMIDu3btz4cIFGjduDEDu3LnJnTs3IOdrCSGEEEIIIYQQ4u9xcHCgc+fOxMTEMH78eLJkycKsWbOoXr36n5aBTh+C+/j4KD83Go0SHIpMlZaWpoTfQ4YM4dSpU9SqVYuwsDAsLCxo2bIl58+fZ8qUKRgMBtq1a4dareb58+ccO3aMbNmy4ezsbOa7EEIIIT5vEoAL8RlQqVQUKFCAvXv3cvToURo1aqQ8WBqNRkqWLEmhQoU4c+bM784uAiT8FkIIIYQQQgghxF8yhdX58+fHaDRiNBpJSEggMjKSOnXq/GWY/aH5Bwm/RWYzLdQYNGgQZ8+eZeDAgXzxxRfKru4KFSowePBg5s2bx8iRIzlw4ADZsmUjNjaWQ4cOMXToUIoVK2bOWxBCCCE+exKAC/EvZ3q49PHx4cCBA8yZM4ecOXNSsmRJZTXrw4cPSUhIoEqVKsrPhBBCCCGEEEIIIf6u9OXN09LSqF+/PjVq1ODw4cNMnToVtVqNl5eXmVspxN9z8OBBTp8+jb+/Py1atMDW1lZZ1KFWq6lTpw7Ozs789NNP7N69m4SEBAoWLMjo0aPp0qULINULhBBCCHOSpEuIfznTQNvOzo7g4GDGjh3LsGHD8Pf3p379+rx8+ZJdu3bx5MkTqlWrZubWCiGEEEIIIYQQ4lOTPvw+ePAgzs7OtGjRAoDy5cujVquZPHkyKpWKHj16KJ9LSkrCyspKKs+Jj86DBw948+YNNWrUwNbWFng3x6ZSqZT+Xrp0aUqXLk3v3r1JTU3FwsICR0dHQI4TFEIIIcxNAnAhPiNVqlRh4sSJzJ49m/DwcDQaDdbW1qSmptK/f3+aNWtm7iYKIYQQQgghhBDiE5I+/A4ODuby5ctUqlSJAgUK4OjoSKFChejbty8qlYpJkyYB0KNHD169esX69et58eIFI0eOlLBQfFTi4+OxtLRUyp6n7+emPx8+fEjWrFmV9xiNRuVP6c9CCCGEeamMpt/MQohP0odWlP7VKlODwcDmzZt5+vQp9vb2FC9enJo1a/6tzwohhBBCCCGEEEK8r2/fvly/fp2ePXvStGlTXF1dM7x+48YNli5dyv79+2nWrBmWlpbs3LkTf39/hgwZYqZWC/FhJ0+epHfv3nTt2pWRI0cCkJqaikajUV5fs2YNQ4YMoVChQuZsqhBCCCE+QHaAC/EJ0+v1ypndjx8/JikpCWdnZ5ydnZX3vH/ekGkVquk8ovQk/BZCCCGEEEIIIcR/avPmzZw7d46RI0dSv3597O3tMRgMqFQqYmJicHNzo1ixYgQEBODq6sq2bdtwcHBg+PDh+Pj4AHJesvi4eHh4UK1aNXbs2EGOHDnw9fVVwu/Y2FiOHDnC7du30el0Zm6pEEIIIT5EdoAL8YlKX3pp5MiRnDp1iujoaBwdHenWrRsNGzakcOHCZm6lEEIIIYQQQggh/u2mTZvGnj17OHDgAFqtltjYWA4ePMi+ffuIiYmhQoUKSvnz1NRUYmJiSElJoWDBgoAsyBeZ7/0+l34Bhunvt27dIjg4mMePH9OsWTM6depEdHQ0R44cYdu2bQwbNgxvb29z3YIQQggh/oTsABfiE2UKvwMDA7lw4QLt2rUjX7583L17l/nz53Pt2jVGjBhB7ty5zdxSIYQQQgghhBBC/BuZgsKsWbOi0+n49ttvyZMnD7NmzeL58+e4uLiQN29etm7dip2dHSNGjECj0WSYq5DzkkVmS7+p5MSJE1SvXj1D9QGVSoXBYKBIkSLMmTOHBQsWsH//fr799lssLCxwdXUlODhYCb+leoEQQgjx8ZEAXIhP2N69e7l69SohISE0adIEa2trrl69SkREBO7u7mTJksXcTRRCCCGEEEIIIcS/xPu7Zk2hX61atTh06BBTp05Fp9NRs2ZNvLy8aN++PWlpafj6+nLx4sUMZyi/fw0hMosp/Pb39+f06dNs2bIFDw+PDO9Rq9UYDAY8PDwYP348MTExnDlzhty5c+Pi4kLx4sUBqV4ghBBCfKwkABfiExYZGYlKpaJ69epYW1tz4sQJ+vbtS/PmzfHy8sLJyQnggw+YQgghhBBCCCGEEH+XXq/H0vLdVGJsbCyvXr0if/78qNVqSpQowYQJE4iLiyMlJYXKlSuj1WoBeP78OXq9nrx582JpaSm7ZYXZpN/5ffLkSR4/fsyYMWPIkSPHB99vCrYdHR1xdHT83VGDUr1ACCGE+HhJAC7EJyL9ilLTQ2dsbCyOjo64ublx5swZAgICaNiwISEhIbi6ugKwdu1acubMSYMGDczZfCGEEEIIIYQQQnyi0tLSlPB75MiR/Prrrzx58oTSpUvTtGlTunfvTsGCBZUzvU0ePnzIzp07uXHjBl9++aUE38KsTOH3/Pnzsbe3x8nJiaZNm2JlZfVfLcyQ/iyEEEJ8vCQAF+IT8KHwG6B27drs3buXqVOnsmnTJho1asSQIUOU8PvOnTusWbOGhg0bUrduXeVzQgghhBBCCCGEEH+H0WhUgsO+ffty8eJFGjZsSJkyZdi9ezerV6/m6dOnhISEoNFolDmM/fv3s2/fPo4cOULfvn1p1qyZme9ECLhw4QLLli1Dr9dTqlQppW9LmC2EEEL8u0gaJsRHLn05pdGjR5OYmMiUKVPQarUULFiQwoULExERQbly5Zg8ebJS6jw6Oprt27ej1+upXr26hN9CCCGEEEIIIYT4j5mCwcWLF3Pv3j1GjhxJ3bp1sbOzw9nZmcDAQPbs2YPRaCQ0NBSNRsPdu3eZN28ejo6OhIWF0aFDB0DOSxbmV7RoUWbMmMHSpUu5e/cuJ0+epGbNmuZulhBCCCH+n6mMRqPR3I0QQnxY+t3ecXFxBAQEEB8fT506dRg2bBharZajR48SHh6OTqfD29ubNm3acPPmTX7++We2bNnC0KFD8fHxMe+NCCGEEEIIIYQQ4pP15s0bgoODsbS0ZPLkyTg5OXHq1Cn69OnDF198gU6n4+jRo3z55ZcEBwej1Wq5e/cuWq0Wd3d3QMJvkfnSn/mdXkJCAkeOHGHatGk4ODgwe/ZsPDw8zNBCIYQQQvxTJAAX4iOV/sEwODgYnU7HiRMnsLCw4NWrV3Tv3p2QkBAlBF+2bBnnzp3D0tKStLQ0cuTIwZdffqmE3/KgKYQQQgghhBBCiP/WgQMHyJ07N8WKFePevXt07tyZWrVqMXXqVN6+fUu7du1ISkrC09OTMWPGoNVqlc/+N+crC/G/SL+p5MyZM0RHR+Pg4EDx4sXJnj07ycnJ/PLLL0yaNAkXFxdmzJhBoUKFzNxqIYQQQvx/kQBciI/c0KFDOXbsGAMHDqRYsWJYWFgwZcoU7t69S7NmzRg5ciRarZbHjx8TExPDhQsXyJcvH7ly5aJYsWKAhN9CCCGEEEIIIYT4e/5oDkGn06HVaklKSmLUqFFERkYyffp08ubNi0ajoVevXkRFRREfH8/ChQupVq2aGVovRMY+PGDAAE6dOsWrV6+wsrLC0dGRCRMmUKdOHXQ6HQcPHlRC8JkzZ1KwYEEzt14IIYQQ/x8kABfiI3bnzh18fHxo1KgRw4YNw8bGBnhXemz06NEcPnyYtm3bKjvBP0RWWQshhBBCCCGEEOLvSL9rNjIyklevXmFnZ5ehPHRqaipdunQhV65cLFiwAIAHDx4wYsQIunXrhrOzM9WrVzdL+4VILzg4mJMnT+Lv70/dunWJjIxk8uTJPH36lE2bNlG8eHFSUlL4+eefmTZtGnZ2dsyePZvChQubu+lCCCGE+B9ZmrsBQog/Fx8fT968eZXwW6/XY29vz4QJE/Dy8mLdunUASgie/mEVkPBbCCGEEEIIIYQQfyktLU2ZTwgODubcuXM8ffoUR0dHKlSowLhx43B1dSU5ORkHBwcePXrE9evXcXBwYOfOndy/f5/ChQtTpEgRQKrRCfO6efMmZ8+exdfXlzZt2uDg4KBUT2zatClZs2YFwMrKijp16mAwGBgxYgQ3b96UAFwIIYT4F5BRqBAfMa1WS5YsWThz5gzx8fEAWFpaotPpsLOzY+DAgTg4OHDkyBFmzpxJampqhvBbCCGEEEIIIYQQ4u+wsLAA3pWMPnnyJO3atWPp0qX4+vpy+PBh+vfvT2xsLPb29rRt25bY2Fh8fHz48ssvWbp0KT4+Pkr4DUj4LTKVwWDI8O+HDx/y7NkzmjZtioODAydOnKBv3754enoyZMgQcuTIAbzbeGJjY0PdunXZtWsXLVq0MEfzhRBCCPH/TJIyIT4Cf7QqOm/evLRr145vvvmGw4cP06xZMywtLZVy5y9fvsTa2poCBQqwd+9eChcuTMeOHTO7+UIIIYQQQgghhPgXOHz4MOfOnWPw4ME0adIEOzs74F11ufRnI7dq1Qp7e3tOnTqFTqejcuXKNGnSBJCd3+KfZzruz2AwYDAYsLS0VPpcbGwsLi4uZM+eHVtbW+Li4nj06JESfoeEhODq6grAli1b2LVrF4sXL8bOzo58+fIB0oeFEEKIfwMJwIUws/Qly2/cuIHBYMDKyopChQoB4OXlxfXr1xk/fjxpaWl88cUXZM+enejoaG7evImnpyfBwcG0b9+eXbt20aFDByl7LoQQQgghhBBCiL+UlpaGhYWFEig+ePCA1NRUGjVqhJ2dHSdOnGDQoEE0a9aMoKAgXFxclM/Wq1ePevXqZbieBIciM6hUKlJTU9m7dy8qlYrWrVsD0L9/f4oWLYq/vz9OTk5oNBpmz57N+fPnadiwISEhIUofjoyM5MCBA2TPnv13u8elDwshhBCfPgnAhTCj9OdrhYaG8uuvv/LixQtsbW3p3bs3Xl5e5MyZk6FDhzJnzhzCw8MpW7YshQsX5sGDB5w6dYrg4GDs7Ozo1q0bU6ZM4erVq5QqVcrMdyaEEEIIIYQQQoiPmcFgUMqeX758mTJlyqDValGr1VhbW3PmzBn69u1LgwYNGDp0qLJrNiIigkePHhEeHv67a0pwKDKLSqXi+PHj7Nu3j8TERH744QcuX75Mhw4dsLCwIH/+/AwaNIjx48eTJ08eunfvroTf0dHR7N69m4sXLzJq1CgcHBzMfDdCCCGE+P8mAbgQZmI0GpUHzf79+3P27Fnat29P3rx5uXfvHrNnz+b169f4+flRqlQpZsyYwTfffMPevXuVFaqhoaF4eXkB8OTJE+zs7MiePbs5b0sIIYQQQgghhBCfAFNY3aNHD6Kjo1m+fDnZs2cnJSWFGTNm8O2339KoUSOCg4OV8Pv27dscOHCAwoULk5KSgpWVlTlvQXzGLC0tmTZtGo8ePWL69OlYWFgwYcIE6tatC7ybd2vbti3Pnz9n0aJFzJ8/n/r162Ntbc2RI0f46aeflOoGpvdLRUUhhBDi30MCcCHMxDSoXrFiBTdu3GDkyJF4enpia2vLoUOHiIiIYMWKFSQkJBAUFISzszMDBgygc+fOWFhYkJqaSo4cOQC4dOkSZ8+epXDhwtjY2JjztoQQQgghhBBCCPERS38U25kzZ0hMTMTPz4+cOXOSL18+6taty9q1aylbtix9+/bFzc0NgJiYGPbs2cP9+/fp2bOnhN8i07wfTut0OrRaLSqVCisrK5KTk7GxsSEmJkZ5DcDGxobAwEBy5MjBokWLOH78OEajkVKlSjFq1Cg6d+4MSOl+IYQQ4t9IAnAhMpnpfC2AxMREbt26RaVKlahZsya2tracO3eOQYMG0bx5c9zd3VmyZAk2Njb07NkTV1dXZdW1yerVqzl27BhRUVF88803ODo6muO2hBBCCCGEEEII8Qkwhd9Lly4lPj4enU5H48aNldAwJCSEpKQkjh07xubNm2natClxcXEcPHiQrVu3MmTIEOrXr2/OWxCfGZVKhU6n49WrV7i4uCh99eDBgwwePJiOHTuyevVq5s+fj1qtpl27dtjZ2WEwGLC0tKRTp07Ur1+fpKQk0tLScHR0JGvWrICE30IIIcS/lcpoNBrN3Qgh/u30er1ytpYp/H7y5Am5cuVi+/btFC9enGLFinH//n06depE9erVCQ8PR6fT4evrS1RUFN27dycwMBBnZ2fg3QD95MmTjB07lixZsjBlyhSKFi1qztsUQgghhBBCCCHEJ+Dq1au0b98ea2trSpcuzdq1a4HfdtrGxsYybdo09u/fj16vByBfvnx0796dHj16ABIcisxjNBr56aefWLx4MWPGjKFs2bJ0796dCxcu8N133+Hu7k5ycjI+Pj7cunWLoKAgJQQHSE5ORqfT/e6sbyl7LoQQQvx7SQAuxD8sLS2N7du38+zZM3r37o21tTWdO3cmT548TJkyRVm1mpqayoQJE7h48SKzZ8+mUKFCwLuV19evX+f27dusWrWK6tWrK9dOTk4mKiqKbNmyydnfQgghhBBCCCGE+Eum0O/o0aMMGzaMly9fMnv2bOUs5PQuX75MfHw8dnZ2ZMuWjbx58wISfovMZ9oEEhUVRYkSJYiNjWXkyJHUrVtXKcefkJBA7969uX37NkFBQXTu3Bmj0cjmzZt58uQJffv2/V0ILoQQQoh/JymBLsQ/LC0tjdTUVBYuXMjz58+5d+8eDx8+xNfXN8P7VCoVt27dwsXFRQm/o6KiuHPnDr6+vlSsWFF50DSxtraWXd9CCCGEEEIIIYRQvL+rNf1RbIDyWq1atZgxYwYDBw5kxYoVZMuWjapVqwLvFulrNBpKly79wetL+C0yW9WqVQkLC6N///5cvXqVgQMH0rhxY+DdggyVSoWdnR0rVqzAz8+PWbNmcenSJWxtbdm0aRPDhg2T8FsIIYT4jMhoVYh/mFarpXXr1gwZMoRNmzZx+fJlQkJCqFevHlqtFlMRBktLS9zc3Lh9+zZ3797lypUrfPfdd8TGxpInT54Mq6yFEEIIIYQQQgghPiQ2NhZ4N3+QmpqqhN+HDh3ip59+4uDBg8p7a9Wqxez/a+/Ow2u6Fv+Pf05GMkiIEHNQpaYW4ZqnoFWlppr6RQ2NIBJTzNqrpBQtJShVwUWvKmq47VVzqtRYam6LaAmpSCKDzOf8/nDP+SUSY3GI9+t5+jx19jprr7X3Tp6d/dlrrU8+0YULFzR79mwdPHhQkmRvb687TRrJlNF40szPwi5duqSiRYvKy8tLoaGhOnz4sKWMwWCQ0WiUi4uLli1bptq1a2vXrl3avn27Ro0apX79+lmr+QAAwAqYAh14QqZPn66wsDBJUocOHTRmzBjLm6fmqcN++eUXTZw4UWfPnlWBAgV08+ZNBQYGys/Pz5pNBwAAAAAAz4AtW7YoKCgoxxJqgwcP1t69e5WcnCxJqly5svz8/NSwYUO5uLho586dGj58uCpVqqQRI0bIx8fHWl0A7ig2NlaxsbE6f/685s6dq99//11ffPGF6tatm2OmA0n67bff5OjoyNT9AAA8hwjAgcck65RjJpNJR48eVVJSko4ePar58+erU6dOGjZsmAoVKpTtO1FRUVq3bp1sbW1Vvnx5tWjRQhI36QAAAAAA4O6+/fZbzZo1S/Hx8Zo9e7bq1aunjz76SJs2bdI777yjqlWr6uzZs1q7dq2uXr2qIUOGqGPHjnJ2dtbu3bs1YsQIeXt7a8SIEdkCdOBJuz3QzsjIkJ3d/1/Nc+fOnZo1a5bOnTtnCcEl6caNG4qIiNDLL7+crb7blwYAAAB5GwE48BhkvSlPS0uTg4ODZVtcXJxWrVql0NBQderUSUOHDpWHh4ckKSkpSUajUa6urtnqI/wGAAAAAAD3Y9u2bZo9e7YiIyMVFhamH374QUlJSQoKClK+fPlkNBp17do1DR06VOfPn9f06dPVpEkTSbdCxYEDB+qTTz7R66+/buWe4HmVNfxeunSpzp8/r8TERL311luqVauW5Tlb1hB8yZIleuGFF7R27Vp98skn+uqrr1StWjVCbwAAnlME4MAjlvUmff78+Tp//rzKly+v2rVrW6YQi46O1po1azR37lzLSHCDwaDVq1fr559/1tSpU7ONDAcAAAAAALibrC/Pb926VbNmzdKVK1fk4OCgwMBAvf3229nKREZGqk+fPipcuLBWrlxpqefSpUsqWbKkVfoAZL1G/f39deTIEbm4uMje3l4XL17UwIED1bFjR5UqVUqStGvXLs2dO1cnT55UuXLl9Mcff2jAgAEaMmSINbsBAACszO7eRQA8CHP4PWDAAO3Zs0eenp7avHmzypQpo7ffflu9evVS4cKF1aVLFxkMBs2bN08nT56Up6enwsPD5efnR/gNAAAAAAAeiI2NjSU8bNmypTIzMxUWFqbjx4/r4sWLlnLmsTBeXl5q1aqVwsLCdPToUb3yyiuSZAm/mY0O1mC+5iZOnKgzZ85o3LhxatSokTw8PDRq1Ch98cUXSk9PV/fu3VWiRAk1bdpU7u7u2rlzpy5cuCA/Pz+1b99eEtcwAADPMwJw4BHJOvL7+PHj+uOPPzRjxgw1bdpUkZGRev/997V06VIlJSVp4MCB8vDwUJcuXeTl5aXQ0FAZDAaNHz9e//d//yeJtYkAAAAAAMCDyRqCv/baa5KkefPm6V//+pcaNmyoxo0bW55fGAwGlShRQpKyrbWctS7AGg4dOqSjR4+qR48e8vX1laurq3766Sdt27ZNJUqU0OLFi5WRkaG3335bpUqV0iuvvKJXXnkl2zKEhN8AADzfCMCBR8T8x+LixYsVHR2twoULq3HjxnJyctILL7ygkJAQhYSE6KuvvpLBYJC/v78KFSqk9u3by9fXV6mpqSpcuLAkbtIBAAAAAMDDuT0Et7W11SeffKKBAwdq/vz5lvW+o6KidOzYMRUoUMASGgJPg/T0dHl7e6t169ZydXXVyZMnNXDgQPn6+mrUqFGaP3++VqxYoXz58qlTp06W6dDN17HJZOK5GgAAzznWAAceoY0bN2rUqFEqU6aM6tatq0mTJikjI0MGg0G2traKiIjQlClTdO7cOXXv3l1+fn456mDkNwAAAAAA+Luyvly/bds2ffzxx4qIiNAbb7whDw8PRUZGavfu3QoMDFS/fv2s3Fo8r7I+B8v6/1evXpWXl5f++usv9e7dW2XKlNGECRNUsmRJ7dixQ0OGDFFmZqa6dOmiMWPGyMnJyZrdAAAATxlGgAOPULt27XTu3DktXLhQMTEx6t69uypVqiSTyaTMzEx5e3tr4sSJmjp1qpYvX67k5GQFBQVlq4PwGwAAAAAA/F1ZR4K3aNFCJpNJoaGh+v7771W0aFEFBQWpVatWeuONNyTxQj6evIyMDNnZ5f542svLS5J08eJFxcXFaciQIZb16W1sbOTj46PKlSuraNGihN8AACAHAnDgId1pmvJhw4bJ1tZWCxYs0MyZMzV27FiVL19eBoNBmZmZKlOmjMaMGaOxY8da1toCAAAAAAC4X+Z1vLPK7TlF1hC8ZcuWMhqN+uyzz3T69Gk1bNhQbm5ud/wu8DgZjUZL+D116lRFRkbK0dFR7777ripWrGgpd+nSJcXGxqpAgQKSpJiYGO3evVuOjo4aPny47O3tJfECBwAAyI4p0IGHkPUN1ZMnTyouLk4eHh7y8vKSu7u7JGnGjBlauXKl6tatq+DgYJUvX15Go1Emk0m2trZKSEiQq6urFXsBAAAAAACeNVmfSRw+fFiOjo4qVqyYPDw87vidrAH35s2blZGRofbt2z+J5gJ3NXjwYP3444/y9PRUfHy8MjIyNHHiRLVo0UIuLi5KTExUp06dlC9fPjVs2FB//fWX/vvf/2rcuHHq3r27tZsPAACeUgTgwAPK+pb18OHDdeDAAUVHR8vW1la+vr5q27atWrZsKUn65JNPtHz5ctWtW1ejRo1SuXLlcrxVzRuqAAAAAADgfmR9hjBkyBDt3r1bJpNJhQsX1gcffKBGjRrd8bu5jfJm5Des6cyZMxozZoz8/f1Vp04dXbp0SfPnz9e+ffsUHBystm3bys3NTSdOnNB7772n8+fPq3DhwurZs6d69+4tiedqAAAgdwTgwEMKDAzU4cOH1adPH1WtWlXXr19XcHCwSpcurenTp6t69eqSboXgK1euVI0aNTR69GhVqFDByi0HAAAAAADPmqxh9bRp07R582Z1795d+fPn186dO/XLL79o3Lhx6tChgxwcHKzcWiCn26fu/+233zR69GgtWbJE7u7uMplMunr1qqZOnapdu3Zp1KhRat++vVxcXCRJf/75pxwcHFS0aFFJvMABAADujDXAgYewb98+nThxQoGBgWrbtq2cnJx07tw5mUwmNWzYUMWLF7fc1A8fPlzp6ekKCwtT9+7dCcABAAAAAMA9mcM9o9Eog8FgCfoSEhJ05coVde3aVX5+frK3t9err76qefPmafLkyTIajerUqRMhOJ4qWcPvJUuW6Pr164qJiVHBggUtywkaDAYVK1ZM48aNkyRNnz5dBoNBbdq0kbu7u0qVKmWpz2QyEX4DAIA7IgAHHkJkZKRiY2NVp04dOTk5ad++ffL399frr7+u/v37q3DhwpKka9euydPTU6NHj1bLli1Vs2ZNK7ccAAAAAAA87b777judPXtWAwcOlKOjo+XzESNG6MSJE3J2dla/fv1kb28vSSpRooRGjhwpSQoJCZEkQnA8Vczht5+fn3788UfLdX3z5k198803atu2raWMl5eXxo0bJ1tbW02ZMkWpqanq2bOn5XqXxLTnAADgrgjAgXvIOp2SeV2h5ORkOTk5qWzZsvr555/l7++vli1batSoUSpSpIgk6csvv1RMTIz69OkjJycnS/jN9EwAAAAAAOBOMjIy9MUXX+jEiRNq3Lix5XnCzZs3Va1aNR05ckQXL17UyZMnVaVKFUtoWKhQIUsI/tFHH8loNKpz587ZAnTgScvIyJCd3a1H0EeOHNGVK1c0c+ZMeXt76/Lly5o0aZI+++wzubm5qUmTJpZnZl5eXho1apTi4+Pl4OCQLfwGAAC4F9YAB+4i6/RMUVFRcnFxkbOzsyIiItS5c2fVqVNH+/btU6tWrRQUFKTixYtLkiIiIhQcHKwXXnhB7733nvLnz2/NbgAAAAAAgGdIQkKCdu3apbZt20qS0tPTZW9vr9jYWG3btk2zZ8+Wt7e3ZsyYYXkWYRYTE6OPPvpIGzZs0IYNG1SxYkVrdAHIZunSpbp06ZJOnjypRYsWydXVVZJ0/PhxDRo0SK6urgoODs4WgktSUlKSnJ2drdVsAADwjGIYKnAHWcPvyZMna8SIEdq6dasyMjLk6empNm3aaO/evSpWrJg++OADyx+cV69e1fr163XlyhX5+voSfgMAAAAAgPuWkZEhV1dXS/g9btw4ffrpp0pLS1PBggXVsmVLBQUF6cyZM5o4caKioqKyfb9QoUIKDg7WkiVLCL/xVNi2bZumTZumXbt2qVKlSpbw22g0qlq1alqwYIESEhI0Y8YMhYeHy2g0Wr5rDr8ZwwUAAB4EI8CBXJinOpckf39/nT17Vk2bNlXfvn1VqlQpSbdGeYeEhGjv3r1q1aqVunTpoqioKP3444/67rvvNGzYMPXr18+a3QAAAAAAAM+w1NRUde3aVbGxserRo4feeecdOTo66saNG9qyZYumTZummjVrKiQkREWLFs21DpZiw9Ng6dKlmjZtmhwdHRUWFpZjqcATJ05oyJAhsrOzU3BwsFq1amXlFgMAgGcZAThwFwsWLNDSpUs1duxYtWrVSk5OTjIajTIYDDIYDLp48aJWrlypTZs2KSEhQZJUvnx5denSRW+//bYk/tAEAAAAAAAPzvw8ITExUUFBQfrtt9/Uo0cP9enTJ0cIXrt2bU2aNEleXl7WbjaQTdbnYitWrNCUKVPUtGlTDR06VJUqVcpW5pdfflHPnj01adIktW/f3oqtBgAAzzoCcOAu+vfvr8TERIWFheWYytx8c56amqr4+Hj98ssvKlKkiNzd3S2jxAm/AQAAAADAwzIvz5aUlKQhQ4ZYQvC+ffvK0dFR8fHx2rJliz744ANVqVJFS5YskZOTk7WbDWST9fnYF198oRkzZqh58+YKDAzMEYJfv35dHh4e1mwuAADIA+ys3QDgaZGRkSE7OztlZGQoMTFRrq6u+u2331SzZk3lz59faWlpcnBwkHRrinTzjXtmZqY8PT3l6+ubrb6sZQAAAAAAAB6Ura2tMjMz5ezsrLlz52rIkCFatWqVJKlv374qUKCAWrVqpdTUVNnY2BB+w2rML2uYZV1e0MbGxhJw9+vXTyaTSTNnzpTBYNCQIUNUqVIlyzM0c/jNoBIAAPB3cBcB/I+d3a33QcaOHasVK1bI1tZW1atX19GjR5WcnCwHBwcZjUZJstzA7969W//5z3+Unp6eoz5zGQAAAAAAALPbJ2NMS0u76/bbQ/AKFSpo1apVWrp0qVJTU+Xm5qYuXbqoR48euX4feBLM4ffBgwcl5XwuZg7BpVszLo4cOVLbt2/XrFmzdPLkyRz1EX4DAIC/gzsJPPcyMzMt/x8aGqrw8HCVLVtWycnJatiwoaKjo/XBBx8oMTEx2816VFSUvvzyS+3Zs0epqanWaj4AAAAAAHiGGAwGpaWlaffu3YqLi7PMNjdq1CidPn061xfqbw/BK1asqLCwMM2fP1+ZmZmWOsz1A9Ywfvx4TZo0SSkpKbluvz0EHz58uHbv3q2//vrrSTYTAAA8BwjA8dwzv6F69OhRZWZmqlOnTmrZsqXy58+vdu3aqVmzZtqyZYvef/99xcTEyMbGRhEREVq1apUOHjyopk2bysXFxcq9AAAAAAAAz4qzZ89q4cKFCggIUEpKigYMGKBdu3YpLi7ujt/JGoLPnj1bpUuXVsmSJbNNOw1YU7169XT+/Hnt2bPnjmWyhuB+fn5au3atmjVr9qSaCAAAnhMGE/MiAZo6dapWrlwpBwcHjRgxQm+//bZSU1Pl6OiomzdvasKECdq+fbvy58+vEiVKKC4uTtHR0Ro8eLD8/PwkZV/bCAAAAAAA4E5SU1M1b948ffnll5Yl2WbNmqXq1avfcx1v81rL6enpsre3fxLNBe7L1atXFRQUpHz58mnWrFkqVKjQHcua1/g2P09jzW8AAPAocVcBSPLx8dGLL76o5ORkRURESJIcHR2VlpYmJycnTZs2TVOnTlWrVq1kb2+vpk2b6uOPP7aE30ajkfAbAAAAAADck8lkkqOjo4YPH66CBQsqNjZWnp6eKl++vJycnJSenn7X79va2spkMlnCb8a24EnLupxg1n97eXnJ19dXhw4d0qVLl3Ita2YOu83P0wi/AQDAo8QIcDx3so7UNr81LUk//PCDpk6dqvPnzyskJESdOnWSpBxvVN8+0ps3VAEAAAAAwIPIzMzUxYsXFRISImdnZ+3bt09VqlTR7Nmz5e7unu15BfC02r17t5o0aZLts7S0NHXs2FFFixbV4sWLGTACAACsgtQOz5XMzEzLjXdaWppiY2Mt2xo1aqQxY8aoQoUKmjVrljZs2CBJsre3V2ZmpuWNapPJlO3tasJvAAAAAABwL1lHwtra2qpcuXKaM2eOpk2bph49eujkyZMKDAzUjRs3LOt9S7Ksl8wYFlhbRkaGpFvX8gcffKABAwborbfe0vbt23X16lVJt56Tvfrqqzpx4oT2798viWsXAAA8eYwAx3Mj69vTU6ZM0ZEjR3ThwgX5+PioWbNm6tGjh6Rbb6/OnDlTsbGxCg4O1ptvvimJkd4AAAAAAODhZGRkWNb6/uWXX5Senq4qVaooX758km69pD9nzhytXr1alStX1pw5c+Tm5qa4uDh9//33eumll1StWjVrdgHPuawzIn7xxRcqVqyYbty4oQ0bNujs2bMqU6aM+vbtq5YtW8poNOr1119Xw4YNFRISYuWWAwCA5xEBOJ47/v7+On78uOrWrasXXnhBW7duVUREhNq0aaPJkydLujUd+vTp05WQkKCgoCB16NDByq0GAAAAAADPoqzBYUBAgMLDw5WWliZvb2+NHTtWtWrVkouLiyUE/+qrr1S+fHkFBQXp0KFDCg0N1YQJE/R///d/Vu4JnldZB4WMHz9e33zzjZYsWSIfHx/Z2trq3//+t3bt2qVdu3apcuXKev311xUbG6uvvvpKc+bMUb169azcAwAA8Lyxs3YDgCdp1apVOnHihMaMGaNmzZrJxcVF3t7eGjZsmPLnz6+4uDi5u7urUaNGMplM+vDDD/X++++revXqKl++vLWbDwAAAAAAniFZg8Pp06fr6NGj8vPzU4ECBfT9999r+PDhGjFihFq3bq2CBQsqMDBQDg4O+vLLL9W/f3/Z2dlp2LBhhN944szXrslkslzD58+fV1xcnEaPHq3q1atbZlrs1q2bunbtqr1792r16tVasmSJYmJiZGNjo59++kn16tVjXXsAAPBEMQIcz5Xx48frzJkzWr58uZydnbV3714NHjxYLVq00LBhw1S8eHGlp6fL3t5ekrR9+3YlJiZapkEHAAAAAAC4H1lHfkdGRmrKlCmqXLmyBgwYIHt7e924cUOTJk3Stm3bNHr0aLVp00bu7u7KyMjQwYMHFRkZKQ8PDzVt2lQSS7PhyVizZo0KFiyoFi1ayGQyWQLwwYMHKzExUefOndPixYtVqVIlGY1GGQwGGQwGy/V+48YNXbt2TYsWLdL+/fuVkpKidevWqUSJEtbuGgAAeI4wAhzPBfMNe0JCgooVK2YJvwcNGqQWLVpo1KhR8vT0lCRt2bJFBQoUUOPGjeXr62upgz80AQAAAADA/TKH38OGDVNERIQMBoMCAwNlb2+vzMxMubm56aOPPtLo0aP10UcfSZIlBL99ymieSeBJiImJ0dq1a3X06FEtXLhQTZo0kXnslJubm7Zv3y5Jun79uiRluybN17ubm5vc3Nw0ffp0bdu2TSEhIVq5cqVGjhzJNQwAAJ4Y7jqQJ2Wd2MD8NqqNjY1Kly6tAwcOaNu2bRo8eLB8fX2zhd9Hjx7VjBkzdPXqVd0+OQI36QAAAAAA4EFkZmbKx8dHkZGROnXqlA4fPiyj0ShbW1uZTCbZ29tr2rRpatmypT7++GNt2rRJ8fHxOerhmQSehEKFCmn06NFq1KiRBgwYoF27dlmuvQ8//FCDBg2SJH322Wc6d+7cHesxGo2SpBYtWqhSpUoKDw9XRkbG4+8AAADA/3D3jDwnMzPT8tbp7Tp37iwXFxcFBASocePGCgkJUZEiRSRJUVFR2r59uxwdHVW+fPk71gEAAAAAAJCb21+mt7W1VYcOHTR+/Hi5uLjov//9ryU4NE8b7eDgoGnTpqlhw4YKCQlRZGSkNZqO55z52q1Ro4YCAgJUr149+fv7a+fOnZYygYGB6tevnw4ePKhFixbp4sWLudaV9YWNf/zjH7p+/br+/PPPx9sBAACALJgCHXlKZmambG1tJUnz58/XhQsXlJqaqubNm6tBgwby9vZW7969tWjRIv366686d+6cypUrpwsXLmjTpk1asWKFRo4cqVq1alm5JwAAAAAA4FmS9ZmEyWRSenq6HBwc5OTkpFatWiktLU2TJ0/WJ598opEjR1pevjePBJ85c6Z++uknVapUyco9wfPIYDAoLS1NDg4OevnllzVo0CAZjUYNHDhQYWFhlmn5g4ODlZmZqaVLl8rGxkb+/v4qU6ZMrnVGR0dr06ZNKlCggDw8PJ5kdwAAwHPOYLr91VQgD/D399fevXtVpEgRGY1GRUZGqnbt2goICFCdOnW0atUqLVmyRJcvX5a7u7syMzNlZ2en/v37q1+/fpJu/bHKKHAAAAAAAHAvWcPvefPm6dSpU7p586ZKly6twMBAeXh4yGg0at26dZo8ebLq169vCcGlnGt8s+Y3nrSs1/BHH32kiIgInTt3Tn/88YckadGiRWrcuLGl/LRp07R06VJ16tRJ7777rry9vXPUeenSJU2ZMkWDBw9WtWrVnkg/AAAAJAJw5BEZGRmys7s1ocGePXs0YcIEDRs2TL6+vkpLS9OePXs0btw4lSxZUpMnT1bt2rUVFRWlLVu26Nq1aypZsqQqVKigmjVrSuIPTQAAAAAAcH+yvkDv5+enn3/+WRUrVpS9vb3Onj0rFxcXjRs3Tk2aNFF6ero2bdqkDz74QI0aNdKwYcMsITjwNBgyZIiOHDmirl27ysfHR8eOHdPatWt16dIlLVy4UE2aNLGUnT59upYsWaJWrVopJCRErq6u2eoymUxKS0uTo6Pjk+4GAAB4zjEFOvIEc/i9YMECFS5cWBUqVFDr1q3l4OCgzMxMtWvXTp6ennr33Xe1cOFCVapUSUWLFlWvXr1y1EX4DQAAAAAA7pc5/J4zZ45Onz6tDz74QL6+vnJwcNCyZcs0depU/f7776pfv74cHBzUtm1bGQwGjR8/XvHx8Zo7d67c3Nys3AtAOn78uHbv3i0/Pz/1799f+fLlU/369fXKK68oNDRUAwYM0Oeff65GjRpJkkaNGqWkpCR5e3vnCL+lWz8bhN8AAMAaCMCRZ+zatUuffvqpDAaDfHx8LKG4jY2NjEaj6tWrp/Hjx2vSpEk6cOCAfH19c62H8BsAAAAAADyo48ePq3r16pag++DBg5o9e7Y6dOhgeUlfkhwcHPTaa68pJSVFJpOJ8BtPjdjYWKWlpalu3brKly+fZU3wevXqyWg0atSoUXr33XezrQk+adIky/dZThAAADwtSPqQZ9SsWVNjxoxRqVKl9Pvvv+vs2bOSlO3Gu27dunJyctL+/fsl3boxBwAAAAAAuJvbnx+kpaVl+3d8fLxOnz6tSpUqyc3NTfv27dO7774rX19fDRs2TCVKlJAkbdiwQZLk5OSkbt266e233861fsAaSpYsKTs7O+3atUuSLDMrSlKDBg305ptvSpL69Omj77//Psf3Cb8BAMDTggAceUaBAgXUqVMn9ejRQxkZGfrnP/+p69evS/r/o7ozMjJka2trmZaJG3MAAAAAAHAvBoNBaWlpunDhgoxGo2U099dff63ExEQVKFBANWrU0PHjx/Xdd99p4MCB8vX1VXBwsIoUKSJJOnTokMaPH6///ve/krLPQMfzCTwNChUqpBdffFHffvutwsPDJUm2trZKT0+XJBUsWFAVK1ZUzZo1dfXqVWs2FQAA4K4IwJGnuLq6qnPnzgoICNBvv/2mgQMH6sCBA0pJSdGFCxe0efNmJSYm6qWXXrJ2UwEAAAAAwDNk69atmjJlijZu3ChJ6t27t5YvX66oqChJUo0aNRQeHq7g4GA1btxYkyZNUtGiRSVJV69e1X/+8x+98MIL8vb2tlYXgLtyd3fXBx98oNjYWIWGhmrnzp2SJHt7e0VHR+vcuXOqX7++Zs+erV69elm5tQAAAHdmMDHHEvKgxMRErV27VvPnz1daWppKliypAgUK6M8//1SvXr3Uv39/azcRAAAAAAA8QyIiItS9e3c5ODioQIECun79uj788EPVqVNHTk5OkqSJEydqzZo16tatm3r16qVy5crp119/1bfffquwsDCNGTNG3bt3t3JPgLvbvXu3hg4dKmdnZzVp0kSVK1fW4cOHtWXLFk2bNk1t27aVxJrfAADg6UUAjjwrMTFRX3/9tVauXKno6Gh9/vnn8vDwUNmyZSVJRqMx23RjAAAAAAAAuTE/Q7h06ZJee+012djY6K233tLYsWNlZ2entLQ0OTg4KC0tTRMmTNDGjRtVuHBhlSlTRleuXFFiYqL69+8vPz8/SQSHePqdOXNGH330kU6cOKGEhAR5enqqX79+euedd6zdNAAAgHsiAEeelpCQoLVr12rOnDl6+eWXNXfuXLm4uCgjI0N2dnbWbh4AAAAAAHhGZGRkaMeOHQoMDJSbm5scHR01dOhQdezYUZKUmZkpW1tbSbfWBj916pTOnj2rWrVqqWbNmmratKkkXsjHs+PmzZtKSUlRTEyMnJycVLx4cUlcwwAA4OlHAI48zzwd+uzZs1W5cmUtWrRIzs7OvG0NAAAAAADuKregLzo6WtHR0fL395fJZFJAQIDeeustSbKMBDdLT0+Xvb39XesDniU8TwMAAM8CAnA8F8wh+Lx581S0aFGtXr3asj4XAAAAAADA7bLOHhcTEyM7OzsVKFDAsv3cuXPq27evJGULwePi4vTrr7+qUqVK2coDAAAAeDJ45RTPBRcXF3Xq1En9+/dXfHy8YmNjrd0kAAAAAADwlDIajZbwe/z48erevbv69u2rDz/80FKmfPnyCgsLkySFhobqq6++0tWrV7VmzRqNHDlSJ0+etErbAQAAgOcdI8DxXElKSlJGRobc3Nys3RQAAAAAAPCUGz58uMLDw1W3bl0lJibq4MGDql27tmbPni13d3dJ0vnz5zVgwABdvXpVnp6e+uuvv+Tv76+AgADrNh4AAAB4ThGAAwAAAAAAAMq+RveNGzfUt29fde/eXZ07d1ZaWpo2b96smTNnytvbW/PmzVPBggUlSX/++aeWLVum5ORk+fj4qEOHDjnqAwAAAPBkEIADAAAAAAAAWQQGBsrLy0unT5/Wp59+qkKFCkmSUlJStHPnTk2ePFne3t4KDQ21bLs97Cb8BgAAAKyDu3AAAAAAAADgfy5cuKBLly5pxYoVunLlipKSkmQ0GmUymZQvXz41b95cEydOVEREhIKCghQTEyNJOcJuwm8AAADAOrgTBwAAAAAAAP6nbNmyGjdunJo3b67Lly8rPDzcEmabTCY5OjqqefPmeu+993TmzBm98847Sk1NtXKrAQAAAJjZWbsBAAAAAAAAgDVkZmbK1tY2x+c+Pj4yGo26efOmpkyZIjc3N73xxhsymUyWELxZs2aaMGGCUlJS5OjoaIXWAwAAAMgNATgAAAAAAACeOxkZGbKzu/VobM+ePYqMjJSbm5u8vLz08ssvq06dOrKxsZHJZFJwcLAMBoPatGmTLQR/4403LAG6yWSSwWCwZpcAAAAAiAAcAAAAAAAAzxmj0WgJv4cMGaJ9+/YpMTFRkuTq6qquXbtq5MiR8vHx0eDBgyVJI0eOlMFg0Ouvvy6TySRJ2UaPE34DAAAATwcCcAAAAAAAADxXzGt6jx07VocPH9awYcNUt25dRUZGasWKFVq8eLFiY2MVEhJiCcFtbGw0fPhwpaamqkOHDlbuAQAAAIA7IQAHAAAAAADAc+fy5cv66aef9Prrr6tDhw5ycnJS+fLl5e3trZIlS2rlypUqWrSoAgMD5ePjo0GDBik+Pl7x8fHWbjoAAACAuyAABwAAAAAAwHMnLi5OV65cUfXq1eXk5GRZE7xUqVLq3bu3fv31V61du1bt2rWTt7e3atWqpfnz58vT09PaTQcAAABwFzbWbgAAAAAAAADwOGVmZub4zMXFRS4uLgoPD1dSUpLs7OxkMplkNBpVunRpde/eXVFRUYqOjrZ8xxx+m9cABwAAAPD0IQAHAAAAAABAnpWRkSFbW1tJ0u7du3Xw4EFJUpkyZVS7dm2Fh4dr3759SktLk8FgsHzPwcHhjnVmLQcAAADg6UIADgAAAAAAgDwpMzNTdna3VgAcOnSoPvzwQ82fP18xMTGSpH/+858qXLiwpk+frh07digxMVE2NjaKiorSTz/9JE9PT7m7u1uxBwAAAAAelMHEnE0AAAAAAADIw4KCgnT48GEFBgaqadOmKlKkiEwmkwwGg44eParx48fr8uXLqlWrlqpWrapTp05p7969GjFihPr27Wvt5gMAAAB4AATgAAAAAAAAyLN2796tESNGKCAgQF27dlX+/Pkt4bdZTEyMPvzwQx07dkzXr19XhQoV1L59e3Xv3l2ScpQHAAAA8PSys3YDAAAAAAAAgMflwoULSk5OVps2bXKE30ajUQaDQYUKFdLMmTMVExOj9PR05c+fXwUKFLCUsbFhFUEAAADgWcHdOwAAAAAAAPIsk8mkzMxMxcfHS1K2kdw2NjYyGAw6f/68JKlQoUIqWrSoJfw2mUyE3wAAAMAzhjt4AAAAAAAA5FnFihWTJP3www9KS0vLsf3o0aMaPXq0zpw5k2Mb054DAAAAzx4CcAAAAAAAAORZr732mnx9fTV//nyFh4crJSXFsi06Olpbt25VSkoKI70BAACAPMJgMplM1m4EAAAAAAAA8DDuZ43ukydPavLkyfr999/Vs2dPNW3aVDdv3tSWLVu0du1ajRw5Ur17935CLQYAAADwOBGAAwAAAAAA4JmSmZkpW1tbZWRkyM7OTpKUkpKifPny5VreZDLp7NmzWrRokb799lvL5x4eHurfv7/69OljKce05wAAAMCzjQAcAAAAAAAAz4yMjAytX79eKSkp6tmzpySpU6dOqlKlit5//33Z2tre9fsHDhzQ9evX5eTkJC8vL1WsWFHS/Y0kBwAAAPD0s7N2AwAAAAAAAID7lZKSoqioKIWGhurGjRv6+eefdeXKFfXr1093G+dhHt1dp06dXLcRfgMAAAB5AyPAAQAAAAAA8EyJiorSZ599pi+//FLOzs76+OOPVb9+fTk4OFi7aQAAAACsjFdbAQAAAAAA8EwpWrSo0tLSZDAYlJSUpCNHjhB+AwAAAJDEFOgAAAAAAAB4xphMJjVp0kQNGjTQ3r17tWjRItnY2Gjo0KGW7QaDwbqNBAAAAGAVBOAAAAAAAAB4qmVmZsrW1tbyb4PBoFatWkmSqlWrJhsbG3322WeSpKFDh1rC75s3b8re3l729vZPvtEAAAAArIIAHAAAAAAAAE+tjIwM2dndeoS1b98+xcXFyd3dXbVq1ZKDg4NKlSqlPn36SFK2EDwuLk6rVq3SuXPnNHXqVKZIBwAAAJ4TBOAAAAAAAAB4KmVmZlrC76FDh2rfvn2Kj4+XyWTSq6++qp49e8rHx0dly5ZVnz59ZDAYtHDhQp08eVLOzs7asmWL+vfvT/gNAAAAPEcIwAEAAAAAAPBUWLNmjYoWLarGjRtLkmXa86CgIB06dEgDBgxQ1apVdfPmTQUEBCg5OVnJyclq1KiRypYtq379+snLy0urVq2Ss7Ozxo4dq169ekliXXAAAADgeUEADgAAAAAAAKtbs2aNJk6cqBEjRqhevXqWdbu//vprnTx5UsHBwWrVqpWcnJx05swZGY1G/fDDD7px44ZsbW1Vv359lS5dWgMGDFCXLl108+ZNlSpVSpJkNBplY2Njze4BAAAAeEK48wcAAAAAAIBVXbt2TV988YU6deqkTp06WcJvSbp+/brKlCmjevXqycnJSceOHVPXrl3VuXNnzZ07V6dOndKCBQu0Z88eSZKNjY08PDws4bfJZCL8BgAAAJ4j3P0DAAAAAADAqtLT03Xjxg05ODioUKFCkqRFixbp5s2batiwoSZMmKCiRYvqzz//1IABA9S4cWMNGDBALVq0ULt27XT48GEtXLhQ4eHhOepm2nMAAADg+UIADgAAAAAAAKsqXry4qlSpoh07dujHH39Uz5499e9//1t//PGHqlSporJly8pkMmnjxo1yc3PT4MGDVaJECUlSwYIFVaFCBR08eFDx8fFW7gkAAAAAa2MNcAAAAAAAAFiNyWSSwWDQ9OnT1b9/fwUEBMjOzk5TpkxRxYoVLeUMBoMuXbqkzMxMFSlSRJIUGRmps2fPatCgQWrUqJGcnJys1Q0AAAAATwlGgAMAAAAAAMBqzFOUFypUSPb29kpOTpa9vb1sbW1zTF9erFgxRUZG6rvvvtPOnTu1evVqHTlyRJIs4bfRaHyyHQAAAADwVDGYTCaTtRsBAAAAAACA51tUVJSmTJkiHx8frV27VgkJCZo4caIaNmwoBwcHS7khQ4Zo69atsrOzk6OjowYOHKj+/ftbseUAAAAAniYE4AAAAAAAAHgqpKSkyNbWVhcuXFBwcLBu3Lih999/Xw0aNMgWgm/evFm2trYqWLCg6tatK+nWyG8bGyY7BAAAAJ53BOAAAAAAAAB4qphMJp0+fVrjxo1TXFxcriF4VoTfAAAAAMwIwAEAAAAAAPBUOnXqlCUEnzRpkurVq3fHEBwAAAAAJIlXYwEAAAAAAPBUqly5sj788EMVKlRI48aN0+7du2U0Gq3dLAAAAABPMQJwAAAAAAAAPLUqV66syZMnK1++fLpx4wZTnQMAAAC4K6ZABwAAAAAAwFMvJiZGhQoVsnYzAAAAADzlCMABAAAAAADwzDCZTDIYDNZuBgAAAICnFHNGAQAAAAAA4JlB+A0AAADgbgjAAQAAAAAAAAAAAAB5AgE4AAAAAAAAAAAAACBPIAAHAAAAAAAAAAAAAOQJBOAAAAAAAAAAAAAAgDyBABwAAAAAAAAAAAAAkCcQgAMAAAAAAAAAAAAA8gQCcAAAAAAAAAAAAABAnkAADgAAAACPQcWKFdWzZ0+r7PvUqVN66aWXtGnTJqvsHwCetPT0dPn6+iooKMjaTQEAAABgZXbWbgAAAAAAPC4VK1Z8oPJnz559TC25ZcyYMVq/fr22b9+ukiVLPrb9TJ06VeXKlVObNm0e2z4A4Glib28vf39/TZgwQUePHtUrr7xi7SYBAAAAsBICcAAAAAB5VkBAQI7Pli1bpoSEhFy3PUrffvut8ufP/1j3kZt9+/bpwIEDCgkJkY0Nk34BeH506NBBs2bN0qeffqqwsDBrNwcAAACAlRCAAwAAAMizhgwZkuOz9evXKyEhIddtj1L58uUfa/138uWXXypfvnx67bXXrLJ/ALAWOzs7vf7661qxYoUuXryoMmXKWLtJAAAAAKyA4QAAAAAAnnuXLl1SxYoVNWbMGJ07d06DBw/WP/7xD1WsWFGXLl2SJG3dulXDhw9Xy5Yt9fLLL6tWrVrq0aOHtmzZkmudt68B3rx5c61fv16S5Ovrq4oVK+Yoc/LkSQUGBqpp06aqWrWq6tatq06dOmnBggX31Y8bN25ox44datiwoVxcXHIts2PHDvXs2VO1atVS9erV1a5dO4WFhSkjI8NSZv/+/Zb23eu/rNLS0rR06VJ16tRJNWrUUI0aNfT6669r6tSpunHjRrayv/76q4KCglSvXj1VrVpVzZs3V0hIiGJjY3O0uXnz5mrevLni4+P13nvvqUGDBqpWrZrat2+vzZs3Zys7ZsyY+2r3mDFjLN+503rty5cvt5Q3XweStG7dOlWsWFHr1q3Ttm3b1LlzZ7388suqW7euxo4dq+jo6FyP/eHDh+Xn56c6deqoWrVqeu211zRnzhwlJyfnKHt7e1955RW1bt1ac+fOVWpqarayUVFRmjNnjrp06ZLteP7zn//U9evXc9RtPkZZ+2SW9Wfhdg9yzu7kfs7P49r38uXL1a1bNzVo0EBVq1ZVw4YN5e/vr4MHD2YrZ77+586dm2s9PXv2zHHtP+g5uNM1l/XaMrvbOZk6dWquP4tz5861fL5///4c37t8+bJeeumlR3a8r1+/rmnTpunVV19V9erVVadOHb311lv64osvJD3c75Q7XadRUVGqUaPGHc9R69atZTKZLL9vAQAAADx/GAEOAAAAAP9z8eJFdenSRS+++KI6dOiguLg42dvbS5I+/vhj2dvbq1atWvL09FRMTIx27NihwMBATZgwIdcwK6tevXpp/fr1OnPmjHr16qUCBQpIkkqUKCFJOn36tLp16yZbW1v5+vqqePHiio+P17lz5/TVV19p4MCB92z/wYMHlZ6erpdffjnX7WFhYZo2bZrc3d31xhtvyMnJSTt27NC0adN06NAhhYaGymAwqESJEjmmiA8NDVWJEiXUoUOHXOtOSUlRnz59dOTIEXl7e6tTp06yt7fXxYsXtXr1arVv315ubm6SpEOHDql///5KT0/Xq6++qhIlSujo0aNavny5du3apdWrV6tQoULZ6k9LS9M777yjmzdvql27dkpOTtZ3332nESNGKDY21nL8W7RoYTmm5uO6fft2+fr66qWXXrJ8nvX/cxMTE6PQ0NC7lvn++++1Z88evfrqq6pfv76OHj2qdevW6fDhw1qzZo2lv5IsbXVwcFDr1q3l4eGhH3/8UfPmzdOePXv0r3/9S46Ojtnqz3q8k5KStGvXLoWGhioyMlJTp061lDt06JDCwsJUt25dVa9eXfb29jp16pS+/PJL7dmzR+vXr5erq+td+3IvD3PO7ibrz4BZfHy8li9f/tj2ffbsWbm5ualq1apydnbWlStXtG3bNu3evVvLli1TnTp17rv9ubXxcZ+D2507d04rV668axlbW1v9+9//1j/+8Y9sn69evVoGgyHX7zzo8T5//rx69eqla9euqVatWmrRooWSk5P122+/aeHCherXr99D/U65k5kzZ+rmzZt33F61alXZ29vrp59+eqB6AQAAAOQdBOAAAAAA8D9HjhzR4MGDFRgYmGPb559/rlKlSmX7LCkpSd26ddOnn36qzp0733XN73feeUdnzpzRmTNn1Lt3b5UsWTLb9g0bNigtLU3z5s1TixYtsm2731GuR44ckXQrALrdH3/8oZkzZ8rDw0Nr165VsWLFJEnDhg3TO++8o23btmnDhg1q3769SpYsmWOKeHNYdaep4z/99FMdOXJEb775pqZOnSpbW1vLtoSEBMt65EajUWPHjlVycrIWL16sRo0aWcpNnz5dX3zxhWbOnKkPP/wwW/3Xrl2Tt7e3/v3vf8vBwUGS5O/vr/bt22v69Olq1aqVihYtqhYtWmQ7fuvWrdP27dvVokULdezY8b6Oo7k/CQkJeumll3T69Olcy+zcuTNHHz7++GMtWrRIc+bM0cSJEyVJiYmJmjhxoiWMrFSpkiRp+PDhGjFihL799lstXrxYgwcPzlb/7cd72LBhevXVV7Vt27ZsAXjdunW1Z88eOTs7Z/v+N998o9GjR2vFihX39QLFnTzsObub3H4GLl26lCMAf5T7DgkJyfHZvn379M477+i///3v3wrAH+YcmEymh96fdGv0t729vUqWLKkLFy7kWqZp06baunWroqOjVbhwYUm3Xib5+uuv1axZM23bti1b+Yc53sHBwbp27ZomT56sLl26ZKvv6tWrkvRQv1Nyc/ToUW3atElVqlTRyZMncy3j6OioChUq6MSJE0pLS7P8vgAAAADw/GAKdAAAAAD4H09PT/n7++e67fbwW5KcnZ3VsWNHJSQk6Pjx44+kDfny5cvxWcGCBe/ru1FRUZIkDw+PHNs2bdqkjIwM9enTxxJ+S5KDg4NGjhwpSQ89ZXBGRoZWr14tV1dXjR8/Plv4LUmurq6WYPDIkSP6448/1Lhx42zhmiQNHjxY7u7u2rx5s9LS0nLsZ9iwYdnCLC8vL/Xq1UtpaWn6z3/+81Btz82ZM2e0Zs0ade7c2RJW56Z+/fo5+uDv768CBQrom2++kdFolCRt27ZNCQkJ6tSpU7b6bGxsFBwcLDs7u/s69kajUUajMcfIaQ8PjxzBqyS9+eabcnFx0d69e+9Z9938nXP2dz2ufRuNRl26dEkbN26UpGyzBjyMBz0HHh4eioyMfOj97dy5Uz/88IMGDBggT0/PO5br2LGjbG1t9fXXX1s+27p1q2JiYtStW7cc5R/0eP/yyy86ceKEateunSP8lm79jD4qJpNJU6ZMUcGCBTVo0KC7lvXw8FB6enqu088DAAAAyPsYAQ4AAAAA/1OxYsU7jha8fv26Fi1apPDwcEVGRiolJSXb9r/++utv7bt169ZatmyZAgIC1Lp1azVo0EC1a9dW0aJF77uOuLg4ScoRkEqyjGK+fSpkSapRo4YcHR115syZh2r7+fPnlZSUpPr162eb9js3p06dkqRcR9s6OzuratWq2rNnjy5cuJBtPWA7OzvVqFEjx3d8fHyy1fsohISEyMnJScOGDdP06dPvWK5WrVo5PnN2dlalSpV04MAB/fnnnypTpozl2OfW5+LFi6tkyZKKiIhQYmJitrXbL1++bFnjOCkpSTt37lRycrLee++9HPV8//33Wr16tU6ePKn4+HhlZmZatt3p2ly2bFmu05Df7mHP2aPwOPZduXJly/Gxs7NT27Zt9fbbb+cod+DAgVzXmL58+XKu9T7IOahevbplBoHu3bvnGp7fSVpamqZNm6ZSpUqpb9+++vHHH+9Y1tXVVW3atNFXX30lPz8/2djYaNWqVapbt67Kli2bo/yDHu9ffvlFktSgQYP7bv/DWr9+vY4fP67Jkyffczp58++h2NjYbC/8AAAAAHg+EIADAAAAwP+Ypwi+XVxcnDp37qzIyEjVrFlT9evXl6urq2xtbS1rTP/d0a8vv/yy/vWvf+mzzz7T5s2btW7dOklStWrVNHLkSNWtW/eedZjXkE5NTc2xLTExUVLuo8MNBoMKFy5sGUH+oBISEiTpvsJ6czvudKzNo1nN5cwKFixomUY9K3N/bi//sL777jsdOHBAY8eOvee60nfqg/lz83G5V5+LFCmiiIgIJSUl5QjAb1+HvF69ejnatWTJEn300UcqVKiQGjRoIC8vL8tMAsuWLVN6enqu+81tve3cPOw5exQex74HDRqk9PR0RURE6NixYypTpkyOWQukWwH4gQMH7qvOBz0Ho0aN0unTpzVjxgzNmDHjvtsu3TpvERERCg0Nva/pvbt37661a9cqPDxcJUqU0KFDhzRnzpxcyz7o8X6Qn/2/IzExUZ988okqV66szp076+DBg3ctb/4dmNuMGgAAAADyPgJwAAAAAPgfg8GQ6+dff/21IiMjFRQUlGPq3UWLFmn79u2PZP8+Pj5avHixUlJSdOzYMe3cuVOrVq3SgAEDtHnz5lynYc/KHIzeuHEjxzZzsHr9+vUc0z2bTCZFR0dnC18fhHkU8f0E6OZ9REdH57r92rVr2cqZxcbGymg05gjBzVMcP2zbs0pNTdWMGTNUrly5XEcE3+5OfTB/bh6ler99vn0UcJ06dfSvf/1L0q1Rv2fPntV7772nXr16ae3atapYsaIyMjI0f/58eXp6asOGDdlecDCZTFq8ePEd2799+/Zc1+H29fXN9tnDnrNH4XHsOyAgwPL/hw4d0ttvv62UlBQFBwfnKJfb+tQ9e/bMFow/zDkoV66c/vOf/2jHjh36888/LdPlm1+ouZPo6GgtWLBA9erVU8uWLe+rv9WqVVPVqlX15ZdfqkSJEipSpIh8fX0t63Nn9aDH+0F+9v+OBQsW6Nq1a5o9e3auL8Lczvw78F4vsQAAAADIm1gDHAAAAADu4Y8//pCkHMGgdCtAu1/m4MYcdt1Jvnz59I9//ENjxozRgAEDlJKSctdpjs1efPFFSdKFCxdybHvppZckSfv378+x7dixY0pNTb3retd3U7ZsWbm4uOj48eO5hu9ZVa5cWZJyHVl78+ZNnThxQvny5csxPXNGRoZ+/vnnHN8xH39zvX/H4sWLdfnyZY0bN0729vb3LH/48OEcnyUlJenMmTNycXGxvLBgPva59fnKlSv6888/VapUqbuGuA4ODqpWrZpl9PK3334r6daLAQkJCapRo0aO0f3Hjx/PMVX/w3jYc/YoPO59+/j4qECBAgoPD3/oNj7sOXBxcVG7du00ePBgDRkyREOGDFGLFi3uuq9PPvlEKSkpGj9+/AO1sXv37goPD9f69ev11ltvyc4u9/EQD3q8q1WrJkn39fvpYf3xxx9atmyZ2rRpY1ny4F4uXLigokWLyt3d/bG1CwAAAMDTiwAcAAAAAO7BPGL69sBz06ZN2r17933XY16X9sqVKzm2/fzzz7lOXW4e4Wye3vxuzOv2Hjt2LMe2tm3bys7OTkuXLs02WjMtLU0zZ86UJHXo0OE+epGTnZ2dunbtqoSEBIWEhGRb+1i6NU1yUlKSJKlmzZoqXbq0wsPDtXfv3mzlFixYoLi4OLVp0ybXqZ1nzZqVbar5q1evavny5XJwcFCbNm0equ1mf/31lz7//HM1a9ZMjRo1uq/v7N27Vz/88EO2zz777DPFx8erffv2lhceWrRoIVdXV61bt06//fabpazJZNLMmTOVkZFx38f+7Nmz2f7t4eGhfPny6eTJk0pOTrZ8fuPGDU2ZMuW+6ryXv3POnpZ9Z2Zm5rq++c6dOxUfH/+3gtIncQ6kW+tzr1u3Tt26dVOFChUe6Ltt2rRR6dKl5ebmpi5dutyx3IMe7+rVq6tatWo6ePCgvvrqqxz1PYqR4dOnT5ednV2OEfp3EhkZqWvXrql27dp/e98AAAAAnk1MgQ4AAAAA9/Dmm2/q888/15QpU7R//34VL15cZ8+e1b59+9SqVSt9//3391VP3bp1tWTJEr333ntq1aqV8ufPr+LFi6t9+/b6/PPPtX//ftWuXVslS5aUg4ODTp06pX379qlUqVL3Nd1xxYoVVapUqRzBlSSVLl1aI0eO1LRp09SuXTu1bt1a+fPn186dO3XhwgX5+vrqzTfffOBjYxYUFKRjx45pw4YNOnbsmBo1aiQHBwddunRJP/zwg1atWqWXXnpJNjY2mjp1qvr37y8/Pz+9+uqrKlGihH7++WcdOHDA0s7beXp66ubNm2rXrp2aNWum5ORkfffdd4qLi9OECRP+9hrEERERsre315gxY+77O82aNdPAgQMtfTh69Kj279+v0qVLKzAw0FLOxcVFkydP1ogRI9SlSxe1bt1ahQoV0t69e3Xy5ElVr15d/fv3z1H/5cuXNXfuXElSenq6fv31V+3evVv58+dXu3btJN2aVaBHjx5asmSJ3nzzTTVr1kyJiYmW9Z6LFCnyt46LeR8Pc84ehUe176SkJDVs2FD169dXqVKlZGdnp19//VU//vijbG1tcz3+D9LGx30OpFsvP7i7u2e7tu5X/vz5tWXLlnuWe5jjPXPmTPXs2VMTJ07Uhg0b9Morryg1NVW///67Tp8+neusEw/i9OnTGjJkiIoVK3Zf5c2j0XObsQMAAADA84EAHAAAAADuwcvLSytWrNCMGTO0b98+ZWRkqEqVKlqyZImuXLly3wF4kyZNFBwcrDVr1igsLEzp6emqU6eO2rdvr+7du8vV1VXHjh3TgQMHZDKZVLx4cfn7+6t37973tcaxwWBQ165dNXPmTP3yyy+qXr16tu19+vRR6dKltXTpUm3cuFHp6eny9vbWmDFj1LNnzzuugX4/HB0dFRYWphUrVmjjxo1as2aNbGxsVLx4cXXr1i3buuM+Pj5avXq15s2bpx9//FGJiYkqUqSIevXqpYEDB+a6bq+Dg4PCwsL08ccfa+PGjYqPj1e5cuU0ceJEvfHGGw/d7qx69eolb2/v+y7fqlUrde7cWZ999pm2bdumfPnyqWPHjho+fLhltL9Z69at5enpqYULF2rr1q1KTk5WiRIlNGjQIL377ru5jvC/fPmyQkNDJUn29vYqUqSI2rRpIz8/P5UvX95Szry/9evXa9WqVSpcuLDeeOMNBQQEqG3btg93MG7zMOfsUXkU+86XL5/at2+vQ4cOaf/+/UpLS1PBggXVsmVL9enTRzVr1vxbbXwS50CSAgMDc1xbj9qDHm9vb2+tX79eCxcu1M6dO7Vs2TI5OzurTJkyGjhw4N9uT4kSJR7oBYWNGzfKw8PjvtdIBwAAAJD3GEwmk8najQAAAAAAPBpxcXFq0aKFXnvttUc6/bI1NW/eXJK0Y8cOK7fklnXr1mns2LGaOnWqOnbsaO3mAPifiIgIvfbaawoICFBAQIC1mwMAAADASlgDHAAAAADyEHd3d/n5+embb77R5cuXrd0cAHhi5s2bJ09PT/Xt29faTQEAAABgRUyBDgAAAAB5TO/evZWWlqYrV65km3ocAPKq9PR0lS1bVh07dpSTk5O1mwMAAADAigjAAQAAACCPcXR0ZPpfAM8Ve3t7DRo0yNrNAAAAAPAUYA1wAAAAAAAAAAAAAECewBrgAAAAAAAAAAAAAIA8gQAcAAAAAAAAAAAAAJAnEIADAAAAAAAAAAAAAPIEAnAAAAAAAAAAAAAAQJ5AAA4AAAAAAAAAAAAAyBMIwAEAAAAAAAAAAAAAeQIBOAAAAAAAAAAAAAAgTyAABwAAAAAAAAAAAADkCQTgAAAAAAAAAAAAAIA84f8BPkclBej6l6YAAAAASUVORK5CYII=",
      "text/plain": [
       "<Figure size 2000x1000 with 1 Axes>"
      ]
     },
     "metadata": {},
     "output_type": "display_data"
    },
    {
     "name": "stdout",
     "output_type": "stream",
     "text": [
      "Генов на графике: 124\n"
     ]
    }
   ],
   "source": [
    "import pandas as pd\n",
    "import numpy as np\n",
    "import matplotlib.pyplot as plt\n",
    "import seaborn as sns\n",
    "from adjustText import adjust_text\n",
    "\n",
    "df_work = result_df.copy()\n",
    "\n",
    "df_work['P-values'] = pd.to_numeric(df_work['P-values'], errors='coerce')\n",
    "df_work['-LogPValue'] = -np.log10(df_work['P-values'] + 1e-300)\n",
    "\n",
    "df_work = df_work.dropna(subset=['gene_name', 'P-values'])\n",
    "df_work = df_work.rename(columns={'Traits': 'Phenotype'})\n",
    "\n",
    "df_collapsed = df_work.groupby(['Phenotype', 'gene_name'], as_index=False).agg({\n",
    "    'P-values': 'median',\n",
    "    '-LogPValue': 'median'\n",
    "})\n",
    "\n",
    "most_significant_per_pheno = df_collapsed.groupby('Phenotype')['-LogPValue'].max()\n",
    "top_10_phenotypes = most_significant_per_pheno.sort_values(ascending=False).head(10).index.tolist()\n",
    "\n",
    "df_plot = df_collapsed[df_collapsed['Phenotype'].isin(top_10_phenotypes)].copy()\n",
    "df_plot['Phenotype'] = pd.Categorical(df_plot['Phenotype'], categories=top_10_phenotypes, ordered=True)\n",
    "df_plot = df_plot.sort_values('Phenotype')\n",
    "\n",
    "pheno_positions = {pheno: i for i, pheno in enumerate(top_10_phenotypes)}\n",
    "df_plot['x_base'] = df_plot['Phenotype'].map(pheno_positions).astype(float)\n",
    "\n",
    "df_plot['x_rank_pct'] = df_plot.groupby('Phenotype', observed=False)['-LogPValue'].rank(ascending=False, pct=True)\n",
    "jitter_width = 0.8\n",
    "df_plot['x_coord'] = df_plot['x_base'] + (df_plot['x_rank_pct'] - 0.5) * jitter_width\n",
    "\n",
    "sns.set_theme(style=\"whitegrid\")\n",
    "plt.figure(figsize=(20, 10)) \n",
    "\n",
    "sns.scatterplot(\n",
    "    data=df_plot,\n",
    "    x='x_coord',\n",
    "    y='-LogPValue',\n",
    "    color='royalblue',\n",
    "    s=80,\n",
    "    alpha=0.7,\n",
    "    edgecolor='black',\n",
    "    linewidth=0.5\n",
    ")\n",
    "\n",
    "df_annotations = df_plot.groupby('Phenotype', observed=False).apply(\n",
    "    lambda x: x.nlargest(3, '-LogPValue')\n",
    ").reset_index(drop=True)\n",
    "\n",
    "texts = []\n",
    "bbox_props = dict(boxstyle=\"round,pad=0.2\", fc=\"white\", ec=\"gray\", lw=0.5, alpha=0.8)\n",
    "\n",
    "for index, row in df_annotations.iterrows():\n",
    "    annotation_text = f\"{row['gene_name']}\"\n",
    "    \n",
    "    texts.append(\n",
    "        plt.text(\n",
    "            x=row['x_coord'], \n",
    "            y=row['-LogPValue'], \n",
    "            s=annotation_text,\n",
    "            # Уменьшили шрифт до 8, чтобы влезало больше лейблов\n",
    "            fontdict={'size': 8, 'weight': 'bold'},\n",
    "            bbox=bbox_props\n",
    "        )\n",
    "    )\n",
    "\n",
    "adjust_text(\n",
    "    texts, \n",
    "    ax=plt.gca(),\n",
    "    force_text=0.9,        \n",
    "    force_points=0.9,      \n",
    "    expand_text=(1.2, 1.4), \n",
    "    expand_points=(1.4, 1.4), \n",
    "    lim=20000,              \n",
    "    arrowprops=dict(arrowstyle=\"-\", color='gray', lw=0.6, alpha=0.7)\n",
    ")\n",
    "\n",
    "plt.xticks(\n",
    "    ticks=list(pheno_positions.values()), \n",
    "    labels=list(pheno_positions.keys()),\n",
    "    rotation=45,\n",
    "    ha='right',\n",
    "    fontsize=12\n",
    ")\n",
    "plt.yticks(fontsize=12)\n",
    "\n",
    "plt.title('График ассоциаций (Gene Level) по Traits', fontsize=20, pad=20)\n",
    "plt.xlabel('Traits (отсортировано по значимости)', fontsize=14)\n",
    "plt.ylabel('-Log10(P-value)', fontsize=14)\n",
    "\n",
    "if not df_plot.empty:\n",
    "    plt.ylim(top=df_plot['-LogPValue'].max() * 1.2)\n",
    "\n",
    "plt.tight_layout()\n",
    "plt.savefig('gwas_traits_genes_fixed.png', dpi=300, bbox_inches='tight')\n",
    "plt.show()\n",
    "\n",
    "# Экспорт\n",
    "output_columns = ['Phenotype', 'gene_name', 'P-values', '-LogPValue']\n",
    "df_export = df_plot[output_columns].sort_values(by=['Phenotype', '-LogPValue'], ascending=[True, False])\n",
    "df_export.to_excel('GWAS_Traits_Filtered_Data.xlsx', index=False)\n",
    "\n",
    "print(f\"Генов на графике: {len(df_export)}\")"
   ]
  },
  {
   "cell_type": "code",
   "execution_count": 10,
   "id": "3336df85-cb4d-48af-a7e8-4309eeefcd99",
   "metadata": {},
   "outputs": [
    {
     "data": {
[truncated: 1,582,857 more chars]
