# Supplementary material for: Genomic Insights into Abdominal and Intramuscular Fat Deposition in Chickens and Their Implications for Productivity Traits: A Systematic Review
Source: Animals (Basel). 2026 Jan 15;16(2):260. doi: 10.3390/ani16020260 (PMC12837823; doi:10.3390/ani16020260)
Supplement: Supplementary file 1 [file animals-16-00260-s001.zip › Supplementary_Tables_22.12.2025.xlsx]

## Sheet: ST1
Supplementary Table S1. Genome-wide loci associated with weight-gain traits in chickens.
No.	Variant ID	Species	Genomic Location	Traits	P-values	R2(%)	Genes (Consequence Types)	Lead SNPs	PMID	Study ID	Chr	POS	Gene	Type	Product	Nearest genes
0	gga10122855	Chicken	chr14:5337950	body weight gain	3.8e-05	-	ENSGALG00000005215 (intron_variant)	-	26552583	ST2406	14	5337950	CACNA1H	mRNA	calcium channel, voltage-dependent, T type, alpha 1H subunit, transcript variant X2
1	gga11364204	Chicken	chr17:9904101	body weight gain	5.13e-06	-	ENSGALG00000001094 (intron_variant)	-	26552583	ST2406	17	9904101	ADGRD2	mRNA	adhesion G protein-coupled receptor D2, transcript variant X4
2	gga16591237	Chicken	chr2:124071457	body weight gain	3.72e-05	-	-	-	30696883	ST2424	2	124071457
3	gga28701462	Chicken	chr5:46165348	body weight gain	8.13e-05	-	-	-	26552583	ST2406	5	46165348	LOC107053541	lnc_RNA	uncharacterized LOC107053541, transcript variant X1
4	gga32130052	Chicken	chr8:1883743	body weight gain	6.31e-05	-	-	-	26552583	ST2406	8	1883743	LOC107053920	lnc_RNA	uncharacterized LOC107053920, transcript variant X2
5	gga32130052	Chicken	chr8:1883743	body weight gain	6.17e-06	-	-	-	26552583	ST2406	8	1883743	LOC107053920	lnc_RNA	uncharacterized LOC107053920, transcript variant X2
6	gga34608464	Chicken	chrZ:19805476	body weight gain	1.29e-05	-	-	-	26552583	ST2406	Z	19805476
7	gga40793956	Chicken	chr2:119793622	body weight gain	4.79e-05	-	ENSGALG00000037164 (intron_variant)	-	30696883	ST2424	2	119793622	ZFHX4	mRNA	zinc finger homeobox 4, transcript variant X1
8	gga8873699	Chicken	chr12:10474892	body weight gain	9.55e-05	-	ENSGALG00000029632 (intron_variant)	-	26552583	ST2406	12	10474892	CHST13	mRNA	carbohydrate (chondroitin 4) sulfotransferase 13, transcript variant X1
9	gga8962924	Chicken	chr12:12867052	body weight gain	4.9e-06	-	ENSGALG00000007177 (intron_variant)	-	26552583	ST2406	12	12867052	PTPRG	mRNA	protein tyrosine phosphatase, receptor type, G
10	gga16656609	Chicken	chr2:125849948	breast muscle weight	1.46e-07	45.75	-	-	35052342	ST2440	2	125849948
11	gga18674451	Chicken	chr24:445418	breast muscle weight	2.4e-07	47.24	ENSGALG00000029747 (intron_variant)	-	35052342	ST2440	24	445418	ST3GAL4	mRNA	ST3 beta-galactoside alpha-2,3-sialyltransferase 4, transcript variant X3
12	gga19360063	Chicken	chr27:3678359	breast muscle weight	5.17e-09	89.53	ENSGALG00000001299 (upstream_gene_variant)ENSGALG00000041204 (intron_variant)	-	35052342	ST2440	27	3678359	IGF2BP1	intron
13	gga19360072	Chicken	chr27:3678666	breast muscle weight	2.44e-08	34.66	ENSGALG00000001299 (upstream_gene_variant)ENSGALG00000041204 (intron_variant)	Leader	35052342	ST2440	27	3678666	IGF2BP1	intron
14	gga19360124	Chicken	chr27:3679755	breast muscle weight	2.54e-08	52.88	ENSGALG00000001299 (upstream_gene_variant)ENSGALG00000041204 (intron_variant)	-	35052342	ST2440	27	3679755	IGF2BP1	intron
15	gga19360143	Chicken	chr27:3680577	breast muscle weight	6.36e-08	48.29	ENSGALG00000001299 (upstream_gene_variant)ENSGALG00000041204 (intron_variant)	-	35052342	ST2440	27	3680577	IGF2BP1	intron
16	gga19360145	Chicken	chr27:3680602	breast muscle weight	6.35e-08	46.98	ENSGALG00000001299 (upstream_gene_variant)ENSGALG00000041204 (intron_variant)	-	35052342	ST2440	27	3680602	IGF2BP1	intron
17	gga19360195	Chicken	chr27:3681522	breast muscle weight	1.74e-07	45.93	ENSGALG00000001299 (upstream_gene_variant)ENSGALG00000041204 (intron_variant)	-	35052342	ST2440	27	3681522	IGF2BP1	intron
18	gga19360817	Chicken	chr27:3696784	breast muscle weight	1.89e-08	89.69	ENSGALG00000001309 (downstream_gene_variant)ENSGALG00000001315 (intron_variant)ENSGALG00000041204 (intron_variant)	Leader	35052342	ST2440	27	3696784	UBE2Z	mRNA	ubiquitin-conjugating enzyme E2Z
19	gga19360833	Chicken	chr27:3697371	breast muscle weight	3.22e-08	87.58	ENSGALG00000001309 (downstream_gene_variant)ENSGALG00000001315 (intron_variant)ENSGALG00000041204 (intron_variant)	-	35052342	ST2440	27	3697371	UBE2Z	mRNA	ubiquitin-conjugating enzyme E2Z
20	gga19360843	Chicken	chr27:3697454	breast muscle weight	6.4e-09	47.56	ENSGALG00000001309 (downstream_gene_variant)ENSGALG00000001315 (intron_variant)ENSGALG00000041204 (intron_variant)	-	35052342	ST2440	27	3697454	UBE2Z	mRNA	ubiquitin-conjugating enzyme E2Z
21	gga19360863	Chicken	chr27:3698600	breast muscle weight	1.45e-08	90.1	ENSGALG00000001315 (intron_variant)ENSGALG00000041204 (intron_variant)	-	35052342	ST2440	27	3698600	UBE2Z	mRNA	ubiquitin-conjugating enzyme E2Z
22	gga19360904	Chicken	chr27:3699719	breast muscle weight	5.17e-09	89.53	ENSGALG00000043960 (upstream_gene_variant)ENSGALG00000001315 (intron_variant)ENSGALG00000041204 (intron_variant)	Leader	35052342	ST2440	27	3699719	UBE2Z	mRNA	ubiquitin-conjugating enzyme E2Z
23	gga19360908	Chicken	chr27:3699876	breast muscle weight	3.59e-08	88.89	ENSGALG00000043960 (upstream_gene_variant)ENSGALG00000001315 (intron_variant)ENSGALG00000041204 (intron_variant)	-	35052342	ST2440	27	3699876	UBE2Z	mRNA	ubiquitin-conjugating enzyme E2Z
24	gga19360910	Chicken	chr27:3699891	breast muscle weight	5.16e-09	43.6	ENSGALG00000043960 (upstream_gene_variant)ENSGALG00000001315 (intron_variant)ENSGALG00000041204 (intron_variant)	-	35052342	ST2440	27	3699891	UBE2Z	mRNA	ubiquitin-conjugating enzyme E2Z
25	gga19360950	Chicken	chr27:3702041	breast muscle weight	6.77e-08	26.1	ENSGALG00000001330 (downstream_gene_variant)ENSGALG00000043960 (upstream_gene_variant)ENSGALG00000001315 (intron_variant)ENSGALG00000041204 (intron_variant)	-	35052342	ST2440	27	3702041	UBE2Z	mRNA	ubiquitin-conjugating enzyme E2Z
26	gga19360953	Chicken	chr27:3702158	breast muscle weight	9.77e-08	65.32	ENSGALG00000001330 (downstream_gene_variant)ENSGALG00000043960 (upstream_gene_variant)ENSGALG00000001315 (intron_variant)ENSGALG00000041204 (intron_variant)	-	35052342	ST2440	27	3702158	UBE2Z	mRNA	ubiquitin-conjugating enzyme E2Z
27	gga19360991	Chicken	chr27:3703237	breast muscle weight	1.04e-07	44.53	ENSGALG00000001330 (downstream_gene_variant)ENSGALG00000043960 (upstream_gene_variant)ENSGALG00000001315 (intron_variant)ENSGALG00000041204 (intron_variant)	-	35052342	ST2440	27	3703237	UBE2Z	mRNA	ubiquitin-conjugating enzyme E2Z
28	gga19361020	Chicken	chr27:3703955	breast muscle weight	8.78e-08	46.95	ENSGALG00000001330 (downstream_gene_variant)ENSGALG00000043960 (upstream_gene_variant)ENSGALG00000001315 (intron_variant)ENSGALG00000041204 (intron_variant)	-	35052342	ST2440	27	3703955	UBE2Z	mRNA	ubiquitin-conjugating enzyme E2Z
29	gga19361042	Chicken	chr27:3704600	breast muscle weight	6.11e-09	89.87	ENSGALG00000001330 (downstream_gene_variant)ENSGALG00000043960 (missense_variant)ENSGALG00000001315 (intron_variant)ENSGALG00000041204 (intron_variant)	-	35052342	ST2440	27	3704600	UBE2Z	mRNA	ubiquitin-conjugating enzyme E2Z
30	gga19361048	Chicken	chr27:3704703	breast muscle weight	4.65e-08	90.32	ENSGALG00000001330 (downstream_gene_variant)ENSGALG00000043960 (missense_variant)ENSGALG00000001315 (intron_variant)ENSGALG00000041204 (intron_variant)	-	35052342	ST2440	27	3704703	UBE2Z	mRNA	ubiquitin-conjugating enzyme E2Z
31	gga19361077	Chicken	chr27:3705594	breast muscle weight	3.65e-09	86.6	ENSGALG00000001330 (downstream_gene_variant)ENSGALG00000043960 (missense_variant)ENSGALG00000001315 (upstream_gene_variant)ENSGALG00000001525 (upstream_gene_variant)ENSGALG00000041204 (intron_variant)	-	35052342	ST2440	27	3705594	UBE2Z	intron
32	gga19361079	Chicken	chr27:3705603	breast muscle weight	2.39e-09	0	ENSGALG00000001330 (downstream_gene_variant)ENSGALG00000043960 (missense_variant)ENSGALG00000001315 (upstream_gene_variant)ENSGALG00000001525 (upstream_gene_variant)ENSGALG00000041204 (intron_variant)	Leader	35052342	ST2440	27	3705603	UBE2Z	intron
33	gga19361103	Chicken	chr27:3706020	breast muscle weight	4.71e-08	89.21	ENSGALG00000001330 (downstream_gene_variant)ENSGALG00000043960 (downstream_gene_variant)ENSGALG00000001315 (upstream_gene_variant)ENSGALG00000001525 (upstream_gene_variant)ENSGALG00000041204 (intron_variant)	-	35052342	ST2440	27	3706020	UBE2Z	intron
34	gga19361122	Chicken	chr27:3706313	breast muscle weight	4.72e-08	34.02	ENSGALG00000001330 (downstream_gene_variant)ENSGALG00000043960 (downstream_gene_variant)ENSGALG00000001315 (upstream_gene_variant)ENSGALG00000001525 (upstream_gene_variant)ENSGALG00000041204 (intron_variant)	-	35052342	ST2440	27	3706313	UBE2Z	intron
35	gga19361134	Chicken	chr27:3706727	breast muscle weight	4.16e-09	35.65	ENSGALG00000001330 (downstream_gene_variant)ENSGALG00000043960 (downstream_gene_variant)ENSGALG00000001315 (upstream_gene_variant)ENSGALG00000001525 (upstream_gene_variant)ENSGALG00000041204 (intron_variant)	-	35052342	ST2440	27	3706727	UBE2Z	intron
36	gga19361151	Chicken	chr27:3707147	breast muscle weight	9.77e-08	65.32	ENSGALG00000001330 (3_prime_UTR_variant)ENSGALG00000043960 (downstream_gene_variant)ENSGALG00000001315 (upstream_gene_variant)ENSGALG00000001525 (upstream_gene_variant)ENSGALG00000041204 (intron_variant)	-	35052342	ST2440	27	3707147	UBE2Z	intron
37	gga19361236	Chicken	chr27:3709520	breast muscle weight	1.44e-08	90.61	ENSGALG00000001330 (upstream_gene_variant)ENSGALG00000043960 (downstream_gene_variant)ENSGALG00000001315 (upstream_gene_variant)ENSGALG00000001525 (upstream_gene_variant)ENSGALG00000041204 (intron_variant)	-	35052342	ST2440	27	3709520	ATP5G1	exon	ATP synthase, H+ transporting, mitochondrial Fo complex, subunit C1 (subunit 9), transcript variant X2
38	gga19361312	Chicken	chr27:3710787	breast muscle weight	1.02e-07	61.18	ENSGALG00000001330 (upstream_gene_variant)ENSGALG00000001525 (intron_variant)ENSGALG00000041204 (intron_variant)	-	35052342	ST2440	27	3710787	CALCOCO2	mRNA	calcium binding and coiled-coil domain 2, transcript variant X2
39	gga19361425	Chicken	chr27:3712880	breast muscle weight	2.72e-08	34.21	ENSGALG00000001330 (upstream_gene_variant)ENSGALG00000001525 (intron_variant)ENSGALG00000041204 (intron_variant)	-	35052342	ST2440	27	3712880	CALCOCO2	mRNA	calcium binding and coiled-coil domain 2, transcript variant X2
40	gga19361426	Chicken	chr27:3712897	breast muscle weight	1e-07	86.86	ENSGALG00000001330 (upstream_gene_variant)ENSGALG00000001525 (splice_region_variant)ENSGALG00000001525 (intron_variant)ENSGALG00000041204 (intron_variant)	-	35052342	ST2440	27	3712897	CALCOCO2	mRNA	calcium binding and coiled-coil domain 2, transcript variant X2
41	gga19361429	Chicken	chr27:3712951	breast muscle weight	1.29e-07	68.8	ENSGALG00000001330 (upstream_gene_variant)ENSGALG00000001525 (synonymous_variant)ENSGALG00000041204 (intron_variant)	-	35052342	ST2440	27	3712951	CALCOCO2	CDS	calcium-binding and coiled-coil domain-containing protein 2
42	gga19361431	Chicken	chr27:3713052	breast muscle weight	4.16e-09	35.65	ENSGALG00000001330 (upstream_gene_variant)ENSGALG00000001525 (intron_variant)ENSGALG00000041204 (intron_variant)	Leader	35052342	ST2440	27	3713052	CALCOCO2	mRNA	calcium binding and coiled-coil domain 2, transcript variant X2
43	gga19361446	Chicken	chr27:3713441	breast muscle weight	1.62e-07	87.77	ENSGALG00000001330 (upstream_gene_variant)ENSGALG00000001525 (intron_variant)ENSGALG00000041204 (intron_variant)	-	35052342	ST2440	27	3713441	CALCOCO2	mRNA	calcium binding and coiled-coil domain 2, transcript variant X2
44	gga19361764	Chicken	chr27:3724450	breast muscle weight	2.06e-08	46.57	ENSGALG00000041204 (intron_variant)	Leader	35052342	ST2440	27	3724450	CALCOCO2	intron
45	gga19361765	Chicken	chr27:3724487	breast muscle weight	8.43e-08	89.61	ENSGALG00000041204 (intron_variant)	-	35052342	ST2440	27	3724487	CALCOCO2	intron
46	gga19361809	Chicken	chr27:3725517	breast muscle weight	1.34e-07	-	ENSGALG00000041204 (intron_variant)	-	35052342	ST2440	27	3725517	CALCOCO2	intron
47	gga19361814	Chicken	chr27:3725585	breast muscle weight	2.44e-08	81.77	ENSGALG00000041204 (intron_variant)	-	35052342	ST2440	27	3725585	CALCOCO2	intron
48	gga19361824	Chicken	chr27:3725756	breast muscle weight	1.5e-07	-	ENSGALG00000041204 (intron_variant)	-	35052342	ST2440	27	3725756	CALCOCO2	intron
49	gga19361832	Chicken	chr27:3725915	breast muscle weight	1.33e-07	47.06	ENSGALG00000041204 (intron_variant)	-	35052342	ST2440	27	3725915	CALCOCO2	intron
50	gga19361901	Chicken	chr27:3727868	breast muscle weight	7e-08	88.55	ENSGALG00000041204 (intron_variant)	-	35052342	ST2440	27	3727868	CALCOCO2	intron
51	gga19361902	Chicken	chr27:3727891	breast muscle weight	1.38e-08	90.58	ENSGALG00000041204 (intron_variant)	Leader	35052342	ST2440	27	3727891	CALCOCO2	intron
52	gga19361943	Chicken	chr27:3728911	breast muscle weight	1.2e-07	47.18	ENSGALG00000041204 (intron_variant)	-	35052342	ST2440	27	3728911	CALCOCO2	intron
53	gga19361951	Chicken	chr27:3729097	breast muscle weight	1.82e-07	-	ENSGALG00000041204 (intron_variant)	-	35052342	ST2440	27	3729097	CALCOCO2	intron
54	gga19361984	Chicken	chr27:3730007	breast muscle weight	7.37e-08	88.52	ENSGALG00000041204 (intron_variant)	-	35052342	ST2440	27	3730007				IGF2BP1:69331, GIP:44068, SNF8:38318, UBE2Z:30454, ATP5G1:21640, CALCOCO2:15515, HOXB13:14157, LOC107055286:41599, MIR196A1:45076, HOXB9:55072, HOXB8:66168, HOXB7:70808
55	gga19361985	Chicken	chr27:3730010	breast muscle weight	7.46e-08	46.97	ENSGALG00000041204 (intron_variant)	-	35052342	ST2440	27	3730010				IGF2BP1:69334, GIP:44071, SNF8:38321, UBE2Z:30457, ATP5G1:21643, CALCOCO2:15518, HOXB13:14154, LOC107055286:41596, MIR196A1:45073, HOXB9:55069, HOXB8:66165, HOXB7:70805
56	gga19364376	Chicken	chr27:3801135	breast muscle weight	9.02e-08	85.31	ENSGALG00000040320 (downstream_gene_variant)ENSGALG00000032740 (intron_variant)ENSGALG00000041204 (intron_variant)	-	35052342	ST2440	27	3801135	HOXB7	mRNA	homeobox B7, transcript variant X2
57	gga19364576	Chicken	chr27:3810266	breast muscle weight	1.11e-07	61.17	ENSGALG00000037619 (upstream_gene_variant)ENSGALG00000041204 (intron_variant)	-	35052342	ST2440	27	3810266	LOC107055284	exon	uncharacterized LOC107055284
58	gga19365988	Chicken	chr27:3876022	breast muscle weight	9.79e-08	52.89	ENSGALG00000025774 (downstream_gene_variant)ENSGALG00000013454 (upstream_gene_variant)ENSGALG00000041204 (intron_variant)	-	35052342	ST2440	27	3876022	HOXB2	intron
59	gga19366019	Chicken	chr27:3876622	breast muscle weight	5.54e-08	91.62	ENSGALG00000025774 (downstream_gene_variant)ENSGALG00000013454 (upstream_gene_variant)ENSGALG00000041204 (intron_variant)	-	35052342	ST2440	27	3876622	HOXB2	intron
60	gga19366200	Chicken	chr27:3882228	breast muscle weight	2.64e-08	48.42	ENSGALG00000013454 (downstream_gene_variant)ENSGALG00000041204 (intron_variant)	Leader	35052342	ST2440	27	3882228	HOXB1	intron
61	gga19366244	Chicken	chr27:3883310	breast muscle weight	6.21e-09	69.66	ENSGALG00000013454 (downstream_gene_variant)ENSGALG00000041204 (intron_variant)	Leader	35052342	ST2440	27	3883310	HOXB1	intron
62	gga19366249	Chicken	chr27:3883460	breast muscle weight	1.39e-08	89.28	ENSGALG00000013454 (downstream_gene_variant)ENSGALG00000041204 (intron_variant)	-	35052342	ST2440	27	3883460	HOXB1	intron
63	gga19366413	Chicken	chr27:3887621	breast muscle weight	6.03e-08	90.58	ENSGALG00000041204 (intron_variant)	-	35052342	ST2440	27	3887621	HOXB1	intron
64	gga19366414	Chicken	chr27:3887625	breast muscle weight	4.4e-08	69.66	ENSGALG00000041204 (intron_variant)	Leader	35052342	ST2440	27	3887625	HOXB1	intron
65	gga19366552	Chicken	chr27:3891219	breast muscle weight	9.72e-08	48.9	ENSGALG00000041204 (intron_variant)	-	35052342	ST2440	27	3891219	HOXB1	intron
66	gga19366556	Chicken	chr27:3891304	breast muscle weight	5.33e-08	25.8	ENSGALG00000041204 (intron_variant)	-	35052342	ST2440	27	3891304	HOXB1	intron
67	gga19366559	Chicken	chr27:3891342	breast muscle weight	6.57e-08	35.85	ENSGALG00000041204 (intron_variant)	-	35052342	ST2440	27	3891342	HOXB1	intron
68	gga19366562	Chicken	chr27:3891414	breast muscle weight	2.06e-08	88.23	ENSGALG00000041204 (intron_variant)	-	35052342	ST2440	27	3891414	HOXB1	intron
69	gga19366563	Chicken	chr27:3891416	breast muscle weight	1.16e-07	28.85	ENSGALG00000041204 (intron_variant)	-	35052342	ST2440	27	3891416	HOXB1	intron
70	gga19367515	Chicken	chr27:3917531	breast muscle weight	6.1e-08	35.97	ENSGALG00000041204 (intron_variant)	-	35052342	ST2440	27	3917531	LOC419994	intron
71	gga19367739	Chicken	chr27:3923534	breast muscle weight	1.5e-08	49.82	ENSGALG00000041204 (intron_variant)	Leader	35052342	ST2440	27	3923534	LOC419994	intron
72	gga19367806	Chicken	chr27:3925331	breast muscle weight	5.28e-08	33.69	ENSGALG00000041204 (intron_variant)	-	35052342	ST2440	27	3925331	LOC419994	intron
73	gga19367807	Chicken	chr27:3925341	breast muscle weight	4.49e-08	49.98	ENSGALG00000041204 (intron_variant)	Leader	35052342	ST2440	27	3925341	LOC419994	intron
74	gga19367972	Chicken	chr27:3929014	breast muscle weight	2.28e-08	73.41	ENSGALG00000041204 (intron_variant)	-	35052342	ST2440	27	3929014	LOC419994	mRNA	src kinase-associated phosphoprotein 1-like, transcript variant X1
75	gga19367973	Chicken	chr27:3929034	breast muscle weight	3.09e-08	63.16	ENSGALG00000041204 (intron_variant)	Leader	35052342	ST2440	27	3929034	LOC419994	mRNA	src kinase-associated phosphoprotein 1-like, transcript variant X1
76	gga19367976	Chicken	chr27:3929113	breast muscle weight	1.9e-07	85.27	ENSGALG00000041204 (intron_variant)	-	35052342	ST2440	27	3929113	LOC419994	mRNA	src kinase-associated phosphoprotein 1-like, transcript variant X1
77	gga19367983	Chicken	chr27:3929225	breast muscle weight	7.11e-08	-	ENSGALG00000041204 (intron_variant)	-	35052342	ST2440	27	3929225	LOC419994	mRNA	src kinase-associated phosphoprotein 1-like, transcript variant X1
78	gga19368019	Chicken	chr27:3930201	breast muscle weight	2.4e-08	46.7	ENSGALG00000041204 (intron_variant)	-	35052342	ST2440	27	3930201	LOC419994	mRNA	src kinase-associated phosphoprotein 1-like, transcript variant X1
79	gga19368020	Chicken	chr27:3930208	breast muscle weight	1.45e-07	84.06	ENSGALG00000041204 (intron_variant)	-	35052342	ST2440	27	3930208	LOC419994	mRNA	src kinase-associated phosphoprotein 1-like, transcript variant X1
80	gga19368024	Chicken	chr27:3930217	breast muscle weight	1.29e-07	79.03	ENSGALG00000041204 (intron_variant)	-	35052342	ST2440	27	3930217	LOC419994	mRNA	src kinase-associated phosphoprotein 1-like, transcript variant X1
81	gga19368025	Chicken	chr27:3930219	breast muscle weight	4.35e-08	84.5	ENSGALG00000041204 (intron_variant)	-	35052342	ST2440	27	3930219	LOC419994	mRNA	src kinase-associated phosphoprotein 1-like, transcript variant X1
82	gga19368026	Chicken	chr27:3930221	breast muscle weight	3.75e-08	48.46	ENSGALG00000041204 (intron_variant)	-	35052342	ST2440	27	3930221	LOC419994	mRNA	src kinase-associated phosphoprotein 1-like, transcript variant X1
83	gga19368031	Chicken	chr27:3930337	breast muscle weight	1.48e-07	45.71	ENSGALG00000041204 (intron_variant)	-	35052342	ST2440	27	3930337	LOC419994	mRNA	src kinase-associated phosphoprotein 1-like, transcript variant X1
84	gga19368079	Chicken	chr27:3931501	breast muscle weight	6.93e-08	47.79	ENSGALG00000041204 (intron_variant)	-	35052342	ST2440	27	3931501	LOC419994	mRNA	src kinase-associated phosphoprotein 1-like, transcript variant X1
85	gga19368105	Chicken	chr27:3931990	breast muscle weight	1.15e-07	66.73	ENSGALG00000041204 (intron_variant)	-	35052342	ST2440	27	3931990	LOC419994	mRNA	src kinase-associated phosphoprotein 1-like, transcript variant X1
86	gga22247501	Chicken	chr3:72103858	breast muscle weight	1.7e-07	40.84	-	-	35052342	ST2440	3	72103858
87	gga22247640	Chicken	chr3:72108829	breast muscle weight	1.19e-07	46.08	-	-	35052342	ST2440	3	72108829
88	gga22256215	Chicken	chr3:72445631	breast muscle weight	6.36e-08	48.29	-	-	35052342	ST2440	3	72445631
89	gga22256242	Chicken	chr3:72446279	breast muscle weight	1.3e-07	28.53	-	-	35052342	ST2440	3	72446279
90	gga2849206	Chicken	chr1:80053397	breast muscle weight	1.95e-07	-	ENSGALG00000014977 (intron_variant)	-	35052342	ST2440	1	80053397	GSK3B	mRNA	glycogen synthase kinase 3 beta, transcript variant X2
91	gga29763124	Chicken	chr6:11374969	breast muscle weight	2.18e-07	67.38	ENSGALG00000004372 (intron_variant)	-	35052342	ST2440	6	11374969	MICU1	mRNA	mitochondrial calcium uptake 1, transcript variant X2
92	gga32711197	Chicken	chr8:19849953	breast muscle weight	1.95e-07	50.04	-	-	35052342	ST2440	8	19849953	LOC107054064	exon	uncharacterized LOC107054064
93	gga40793919	Chicken	chr1:107451404	breast muscle weight	5.45e-08	82.48	-	-	35052342	ST2440	1	107451404				KCNJ15:78041
94	gga40793978	Chicken	chr27:3812292	breast muscle weight	1.88e-07	44.99	ENSGALG00000037619 (upstream_gene_variant)ENSGALG00000041204 (intron_variant)	-	35052342	ST2440	27	3812292	LOC107055284	lnc_RNA	uncharacterized LOC107055284
95	gga40794038	Chicken	chr7:18679375	breast muscle weight	2.03e-07	80.32	ENSGALG00000009677 (intron_variant)ENSGALG00000020737 (downstream_gene_variant)ENSGALG00000009677 (upstream_gene_variant)	-	35052342	ST2440	7	18679375	SSB	mRNA	Sjogren syndrome antigen B (autoantigen La), transcript variant X1
96	gga40794062	Chicken	chr3:65632727	breast muscle weight	5.73e-07	-	-	-	23637794	ST2393	3	65632727	LOC101751233	lnc_RNA	uncharacterized LOC101751233
97	gga40794086	Chicken	chr3:64294177	breast muscle weight	2.37e-15	-	-	-	23637794	ST2393	3	64294177	LOC101750497	intron
98	gga40794093	Chicken	chr3:63567989	breast muscle weight	4.4e-10	-	ENSGALG00000029011 (intron_variant)	-	23637794	ST2393	3	63567989	SLC35F1	mRNA	solute carrier family 35, member F1, transcript variant X1
99	gga40794106	Chicken	chr3:62792964	breast muscle weight	7.59e-07	-	ENSGALG00000014878 (downstream_gene_variant)ENSGALG00000029204 (intron_variant)ENSGALG00000029204 (non_coding_transcript_variant)	-	23637794	ST2393	3	62792964	MAN1A1	exon	mannosidase, alpha, class 1A, member 1
100	gga40794109	Chicken	chr3:62536131	breast muscle weight	2.84e-06	-	-	-	23637794	ST2393	3	62536131
101	gga40794127	Chicken	chr3:68576116	breast muscle weight	2.41e-06	-	-	-	23637794	ST2393	3	68576116	PRDM1	mRNA	PR domain containing 1, with ZNF domain, transcript variant X4
102	gga40794147	Chicken	chr3:63386966	breast muscle weight	2.16e-05	-	ENSGALG00000014902 (intron_variant)	-	23637794	ST2393	3	63386966	GOPC	mRNA	golgi-associated PDZ and coiled-coil motif containing, transcript variant X2
103	gga40794180	Chicken	chr3:63511286	breast muscle weight	8.46e-06	-	ENSGALG00000029011 (intron_variant)	-	23637794	ST2393	3	63511286	SLC35F1	mRNA	solute carrier family 35, member F1, transcript variant X1
104	gga40794189	Chicken	chr3:65742894	breast muscle weight	9.94e-08	-	-	-	23637794	ST2393	3	65742894				LOC101751267:40835
105	gga40794210	Chicken	chr3:62914374	breast muscle weight	2.5e-06	-	ENSGALG00000014881 (intron_variant)	-	23637794	ST2393	3	62914374	FAM184A	exon	family with sequence similarity 184, member A, transcript variant X3
106	gga40794277	Chicken	chr3:65123517	breast muscle weight	4.93e-08	-	-	-	23637794	ST2393	3	65123517				MARCKS:73766, LOC107053096:69934
107	gga40794296	Chicken	chr3:69363724	breast muscle weight	1.19e-05	-	ENSGALG00000041688 (intron_variant)ENSGALG00000041688 (non_coding_transcript_variant)	-	23637794	ST2393	3	69363724				LOC101751157:23625
108	gga40794303	Chicken	chr3:65680406	breast muscle weight	8.16e-10	-	-	-	23637794	ST2393	3	65680406				LOC107053093:73614, LOC101751233:51388
109	gga40794308	Chicken	chr3:62897359	breast muscle weight	1.06e-05	-	ENSGALG00000014881 (intron_variant)	-	23637794	ST2393	3	62897359	FAM184A	mRNA	family with sequence similarity 184, member A, transcript variant X3
110	gga10122855	Chicken	chr14:5337950	body weight gain	3.8e-05	-	ENSGALG00000005215 (intron_variant)	-	26552583	ST2406	14	5337950	CACNA1H	mRNA	calcium channel, voltage-dependent, T type, alpha 1H subunit, transcript variant X2
111	gga11364204	Chicken	chr17:9904101	body weight gain	5.13e-06	-	ENSGALG00000001094 (intron_variant)	-	26552583	ST2406	17	9904101	ADGRD2	mRNA	adhesion G protein-coupled receptor D2, transcript variant X4
112	gga16591237	Chicken	chr2:124071457	body weight gain	3.72e-05	-	-	-	30696883	ST2424	2	124071457
113	gga28701462	Chicken	chr5:46165348	body weight gain	8.13e-05	-	-	-	26552583	ST2406	5	46165348	LOC107053541	lnc_RNA	uncharacterized LOC107053541, transcript variant X1
114	gga32130052	Chicken	chr8:1883743	body weight gain	6.31e-05	-	-	-	26552583	ST2406	8	1883743	LOC107053920	lnc_RNA	uncharacterized LOC107053920, transcript variant X2
115	gga32130052	Chicken	chr8:1883743	body weight gain	6.17e-06	-	-	-	26552583	ST2406	8	1883743	LOC107053920	lnc_RNA	uncharacterized LOC107053920, transcript variant X2
116	gga34608464	Chicken	chrZ:19805476	body weight gain	1.29e-05	-	-	-	26552583	ST2406	Z	19805476
117	gga40793956	Chicken	chr2:119793622	body weight gain	4.79e-05	-	ENSGALG00000037164 (intron_variant)	-	30696883	ST2424	2	119793622	ZFHX4	mRNA	zinc finger homeobox 4, transcript variant X1
118	gga8873699	Chicken	chr12:10474892	body weight gain	9.55e-05	-	ENSGALG00000029632 (intron_variant)	-	26552583	ST2406	12	10474892	CHST13	mRNA	carbohydrate (chondroitin 4) sulfotransferase 13, transcript variant X1
119	gga8962924	Chicken	chr12:12867052	body weight gain	4.9e-06	-	ENSGALG00000007177 (intron_variant)	-	26552583	ST2406	12	12867052	PTPRG	mRNA	protein tyrosine phosphatase, receptor type, G
120	gga26478793	Chicken	chr4:77141273	carcass weight	1.79e-06	-	ENSGALG00000014496 (downstream_gene_variant)ENSGALG00000014501 (downstream_gene_variant)	-	26614681	ST2413	4	77141273	LOC107053291	lnc_RNA	uncharacterized LOC107053291
121	gga26577200	Chicken	chr4:79911199	carcass weight	3.98e-05	-	-	-	23637794	ST2393	4	79911199	C4H4ORF50	CDS	golgin subfamily A member 4
122	gga26602925	Chicken	chr4:80495844	carcass weight	3.1e-05	-	ENSGALG00000015546 (intron_variant)	-	23637794	ST2393	4	80495844	TBC1D14	mRNA	TBC1 domain family, member 14, transcript variant X1
123	gga31972956	Chicken	chr7:34643898	carcass weight	1.27e-05	-	-	-	23637794	ST2393	7	34643898				ACVR2A:71853
124	gga40794185	Chicken	chr4:79487334	carcass weight	2.06e-06	-	-	-	23637794	ST2393	4	79487334				CYTL1:14006
125	gga40794214	Chicken	chr4:79485719	carcass weight	2.28e-06	-	-	-	23637794	ST2393	4	79485719				CYTL1:12391
126	gga40794252	Chicken	chr4:80202754	carcass weight	2.11e-05	-	ENSGALG00000015531 (intron_variant)	-	23637794	ST2393	4	80202754	PPP2R2C	mRNA	protein phosphatase 2, regulatory subunit B, gamma, transcript variant X7
127	gga40794332	Chicken	chr4:80542664	carcass weight	4.79e-05	-	-	-	23637794	ST2393	4	80542664	GRPEL1	intron
128	gga40794368	Chicken	chr1:161799470	carcass weight	6.34e-06	-	ENSGALG00000030557 (intron_variant)ENSGALG00000030557 (non_coding_transcript_variant)	-	23637794	ST2393	1	161799470				MIR7445-2:33948, MIR7445-1:33946, PCDH20:54223
129	gga40794401	Chicken	chr4:80004642	carcass weight	4.85e-07	-	ENSGALG00000015528 (intron_variant)	-	23637794	ST2393	4	80004642	JAKMIP1	mRNA	janus kinase and microtubule interacting protein 1, transcript variant X5
130	gga38559489	Chicken	chr26:4278269	breast weight	5.41e-05	-	-	-	34456973	ST2378	26	4278269	UHRF1BP1	exon	UHRF1 binding protein 1, transcript variant X1
131	gga10477403	Chicken	chr14:13994237	dry matter content in thigh muscle	8.38e-05	7.7	-	-	23834466	ST2396	14	13994237				C14H8ORF33:78015, ATP6V0C:59823, RP11-20I23.1:32337, LOC101750883:25457, NTN3:57382
132	gga40794057	Chicken	chr2:96072821	dry matter content in thigh muscle	9.98e-06	-	-	-	23637794	ST2393	2	96072821
133	gga40794071	Chicken	chr1:147032230	dry matter content in thigh muscle	2.64e-05	-	ENSGALG00000016900 (intron_variant)	-	23637794	ST2393	1	147032230	GPC6	mRNA	glypican 6
134	gga40794107	Chicken	chr1:146943149	dry matter content in thigh muscle	2.64e-05	-	ENSGALG00000016900 (intron_variant)	-	23637794	ST2393	1	146943149	GPC6	mRNA	glypican 6
135	gga40794182	Chicken	chr8:23861440	dry matter content in thigh muscle	1.95e-05	-	ENSGALG00000031423 (downstream_gene_variant)	-	23637794	ST2393	8	23861440	DMRTA2	intron
136	gga40794350	Chicken	chr1:147074365	dry matter content in thigh muscle	2.64e-05	-	ENSGALG00000016900 (intron_variant)	-	23637794	ST2393	1	147074365	GPC6	mRNA	glypican 6
137	gga40794409	Chicken	chr1:147057000	dry matter content in thigh muscle	3.69e-05	-	ENSGALG00000016900 (intron_variant)	-	23637794	ST2393	1	147057000	GPC6	mRNA	glypican 6
138	gga34154173	Chicken	chrZ:1847683	dry matter content in breast muscle	1.16e-05	7.5	ENSGALG00000035927 (intron_variant)	-	23834466	ST2396	Z	1847683	ST8SIA5	mRNA	ST8 alpha-N-acetyl-neuraminide alpha-2,8-sialyltransferase 5, transcript variant X2
139	gga40793979	Chicken	chr2:76514990	dry matter content in breast muscle	2.01e-05	7.1	ENSGALG00000012965 (intron_variant)	-	23834466	ST2396	2	76514990	FAM105A	mRNA	family with sequence similarity 105, member A, transcript variant X2
140	gga40794082	Chicken	chr2:137373342	dry matter content in breast muscle	4.5e-05	-	-	-	23637794	ST2393	2	137373342	LOC107052785	lnc_RNA	uncharacterized LOC107052785
141	gga40794084	Chicken	chr27:1956265	dry matter content in breast muscle	1e-05	-	ENSGALG00000000367 (intron_variant)ENSGALG00000000367 (upstream_gene_variant)	-	23637794	ST2393	27	1956265	ASIC2	mRNA	acid-sensing (proton-gated) ion channel 2, transcript variant X1
142	gga40794097	Chicken	chr2:137693230	dry matter content in breast muscle	3.7e-05	-	-	-	23637794	ST2393	2	137693230
143	gga40794192	Chicken	chr27:1994938	dry matter content in breast muscle	1.4e-06	-	ENSGALG00000000367 (intron_variant)	-	23637794	ST2393	27	1994938	ASIC2	mRNA	acid-sensing (proton-gated) ion channel 2, transcript variant X1
144	gga40794298	Chicken	chr2:137574983	dry matter content in breast muscle	3.7e-05	-	-	-	23637794	ST2393	2	137574983				LOC101751629:75015
145	gga21566601	Chicken	chr3:52162337	eviscerated weight	1.18e-06	-	ENSGALG00000037377 (intron_variant)	-	26614681	ST2413	3	52162337	TULP4	mRNA	tubby like protein 4
146	gga26577200	Chicken	chr4:79911199	eviscerated weight	3.81e-05	-	-	-	23637794	ST2393	4	79911199	C4H4ORF50	CDS	golgin subfamily A member 4
147	gga26602925	Chicken	chr4:80495844	eviscerated weight	4.51e-05	-	ENSGALG00000015546 (intron_variant)	-	23637794	ST2393	4	80495844	TBC1D14	mRNA	TBC1 domain family, member 14, transcript variant X1
148	gga40793981	Chicken	chr3:52078329	eviscerated weight	1.41e-06	-	ENSGALG00000037377 (intron_variant)	-	26614681	ST2413	3	52078329	TULP4	mRNA	tubby like protein 4
149	gga40794094	Chicken	chr7:20015490	eviscerated weight	1.47e-05	-	ENSGALG00000011040 (intron_variant)ENSGALG00000011040 (upstream_gene_variant)	-	23637794	ST2393	7	20015490	SCN3A	mRNA	sodium channel, voltage-gated, type III, alpha subunit, transcript variant X2
150	gga40794151	Chicken	chr19:221451	eviscerated weight	4.16e-05	-	ENSGALG00000029408 (intron_variant)	-	23637794	ST2393	19	221451	BAZ1B	mRNA	bromodomain adjacent to zinc finger domain, 1B, transcript variant X2
151	gga40794185	Chicken	chr4:79487334	eviscerated weight	9.65e-06	-	-	-	23637794	ST2393	4	79487334				CYTL1:14006
152	gga40794214	Chicken	chr4:79485719	eviscerated weight	9.92e-06	-	-	-	23637794	ST2393	4	79485719				CYTL1:12391
153	gga40794252	Chicken	chr4:80202754	eviscerated weight	8.74e-06	-	ENSGALG00000015531 (intron_variant)	-	23637794	ST2393	4	80202754	PPP2R2C	mRNA	protein phosphatase 2, regulatory subunit B, gamma, transcript variant X7
154	gga40794359	Chicken	chr3:52170159	eviscerated weight	1.02e-06	-	ENSGALG00000037377 (splice_region_variant)ENSGALG00000037377 (coding_sequence_variant)	-	26614681	ST2413	3	52170159	TULP4	CDS	LOW QUALITY PROTEIN: tubby-related protein 4
155	gga40794368	Chicken	chr1:161799470	eviscerated weight	1.18e-05	-	ENSGALG00000030557 (intron_variant)ENSGALG00000030557 (non_coding_transcript_variant)	-	23637794	ST2393	1	161799470				MIR7445-2:33948, MIR7445-1:33946, PCDH20:54223
156	gga40794401	Chicken	chr4:80004642	eviscerated weight	1.21e-06	-	ENSGALG00000015528 (intron_variant)	-	23637794	ST2393	4	80004642	JAKMIP1	mRNA	janus kinase and microtubule interacting protein 1, transcript variant X5
157	gga12382454	Chicken	chr2:4415713	fat content in breast muscle and leg muscle	4.85e-06	-	-	-	26400276	ST2402	2	4415713	LOC101748420	intron
158	gga25022718	Chicken	chr4:37472270	fat content in breast muscle and leg muscle	3.1e-06	-	ENSGALG00000010402 (intron_variant)	-	26400276	ST2402	4	37472270	HPGDS	mRNA	hematopoietic prostaglandin D synthase
159	gga5676791	Chicken	chr1:160682455	fat content in breast muscle and leg muscle	1.6e-06	-	ENSGALG00000045907 (intron_variant)ENSGALG00000045907 (non_coding_transcript_variant)	-	26400276	ST2402	1	160682455
160	gga5678469	Chicken	chr1:160763607	fat content in breast muscle and leg muscle	1.18e-06	-	ENSGALG00000045907 (intron_variant)ENSGALG00000045907 (non_coding_transcript_variant)	-	26400276	ST2402	1	160763607
161	gga11291170	Chicken	chr17:7902999	feed conversion ratio	1.38e-05	-	-	-	26552583	ST2406	17	7902999	LOC107052218	lnc_RNA	uncharacterized LOC107052218
162	gga11364204	Chicken	chr17:9904101	feed conversion ratio	2.69e-07	-	ENSGALG00000001094 (intron_variant)	-	26552583	ST2406	17	9904101	ADGRD2	mRNA	adhesion G protein-coupled receptor D2, transcript variant X4
163	gga11410214	Chicken	chr18:917150	feed conversion ratio	7.3e-08	-	-	-	34706641	ST2376	18	917150	MYOCD	mRNA	myocardin, transcript variant X8
164	gga1612927	Chicken	chr1:45568602	feed conversion ratio	1.2e-06	-	ENSGALG00000011400 (upstream_gene_variant)	-	30381748	ST2423	1	45568602	USP44	exon	ubiquitin specific peptidase 44, transcript variant X2
165	gga1619175	Chicken	chr1:45720049	feed conversion ratio	1.55e-06	-	ENSGALG00000033709 (upstream_gene_variant)	-	30381748	ST2423	1	45720049	LTA4H	intron
166	gga1620575	Chicken	chr1:45754044	feed conversion ratio	3.98e-07	-	ENSGALG00000033617 (non_coding_transcript_exon_variant)ENSGALG00000033617 (non_coding_transcript_variant)	-	30381748	ST2423	1	45754044	LOC769175	exon	uncharacterized LOC769175
167	gga16515346	Chicken	chr2:122016783	feed conversion ratio	1.66e-05	-	ENSGALG00000034487 (synonymous_variant)	-	30696883	ST2424	2	122016783	IMPA1	CDS	inositol monophosphatase 1 isoform X2
168	gga16899672	Chicken	chr2:132039069	feed conversion ratio	4.57e-07	-	-	-	30381748	ST2423	2	132039069
169	gga17523726	Chicken	chr20:488344	feed conversion ratio	7.86e-05	-	ENSGALG00000028567 (3_prime_UTR_variant)ENSGALG00000024081 (upstream_gene_variant)	-	27174137	ST2418	20	488344	MYL9	exon	myosin, light chain 9, regulatory, transcript variant X1
170	gga18429807	Chicken	chr22:4533949	feed conversion ratio	8.51e-06	-	ENSGALG00000000469 (intron_variant)	-	26552583	ST2406	22	4533949	ADRA1A	mRNA	adrenoceptor alpha 1A
171	gga18948159	Chicken	chr25:1573985	feed conversion ratio	5.05e-05	-	ENSGALG00000037787 (intron_variant)	-	27174137	ST2418	25	1573985	MEF2D	mRNA	myocyte enhancer factor 2D
172	gga18948160	Chicken	chr25:1573989	feed conversion ratio	5.05e-05	-	ENSGALG00000037787 (intron_variant)	-	27174137	ST2418	25	1573989	MEF2D	mRNA	myocyte enhancer factor 2D
173	gga18948163	Chicken	chr25:1574037	feed conversion ratio	5.05e-05	-	ENSGALG00000037787 (intron_variant)	-	27174137	ST2418	25	1574037	MEF2D	mRNA	myocyte enhancer factor 2D
174	gga18948166	Chicken	chr25:1574057	feed conversion ratio	5.05e-05	-	ENSGALG00000037787 (intron_variant)	-	27174137	ST2418	25	1574057	MEF2D	mRNA	myocyte enhancer factor 2D
175	gga19132908	Chicken	chr26:3260583	feed conversion ratio	1.05e-06	-	ENSGALG00000001476 (downstream_gene_variant)	-	30381748	ST2423	26	3260583	RAP1A	intron
176	gga24304280	Chicken	chr4:15701355	feed conversion ratio	1.07e-06	-	-	-	30381748	ST2423	4	15701355	STAG2	mRNA	stromal antigen 2, transcript variant X6
177	gga24320938	Chicken	chr4:16145009	feed conversion ratio	1.35e-07	-	-	-	30381748	ST2423	4	16145009				LOC101750537:23811
178	gga24773587	Chicken	chr4:31108872	feed conversion ratio	9.12e-06	-	ENSGALG00000009948 (intron_variant)	-	26552583	ST2406	4	31108872	HHIP	mRNA	hedgehog interacting protein, transcript variant X1
179	gga26398412	Chicken	chr4:74503954	feed conversion ratio	1.67e-07	-	ENSGALG00000042851 (intron_variant)	-	34706641	ST2376	4	74503954	PPARGC1A	mRNA	peroxisome proliferator-activated receptor gamma, coactivator 1 alpha, transcript variant X3
180	gga26404243	Chicken	chr4:74713078	feed conversion ratio	6.42e-09	-	ENSGALG00000046053 (intron_variant)	-	34706641	ST2376	4	74713078
181	gga26404592	Chicken	chr4:74725953	feed conversion ratio	2.96e-08	-	ENSGALG00000046053 (intron_variant)	Leader	34706641	ST2376	4	74725953
182	gga26404816	Chicken	chr4:74734951	feed conversion ratio	2.24e-07	-	-	-	34706641	ST2376	4	74734951
183	gga26405393	Chicken	chr4:74759237	feed conversion ratio	6.11e-11	-	-	-	34706641	ST2376	4	74759237
184	gga26406169	Chicken	chr4:74790509	feed conversion ratio	4.09e-08	-	-	Leader	34706641	ST2376	4	74790509
185	gga26406183	Chicken	chr4:74790747	feed conversion ratio	2.82e-07	-	-	-	34706641	ST2376	4	74790747
186	gga26406184	Chicken	chr4:74790763	feed conversion ratio	2e-09	-	-	Leader	34706641	ST2376	4	74790763
187	gga26406185	Chicken	chr4:74790795	feed conversion ratio	6.16e-08	-	-	-	34706641	ST2376	4	74790795
188	gga26407738	Chicken	chr4:74851487	feed conversion ratio	1.28e-07	-	-	-	34706641	ST2376	4	74851487	GBA3	intron
189	gga26407739	Chicken	chr4:74851528	feed conversion ratio	4.37e-08	-	-	-	34706641	ST2376	4	74851528	GBA3	intron
190	gga26408207	Chicken	chr4:74869167	feed conversion ratio	2.47e-11	-	-	Leader	34706641	ST2376	4	74869167	GBA3	mRNA	glucosidase, beta, acid 3
191	gga26408556	Chicken	chr4:74884976	feed conversion ratio	2.34e-10	-	ENSGALG00000040208 (downstream_gene_variant)	Leader	34706641	ST2376	4	74884976	GBA3	mRNA	glucosidase, beta, acid 3
192	gga26408980	Chicken	chr4:74916879	feed conversion ratio	3.5e-19	-	-	Leader	34706641	ST2376	4	74916879	GPR125	intron
193	gga26408985	Chicken	chr4:74917139	feed conversion ratio	2.34e-10	-	-	-	34706641	ST2376	4	74917139	GPR125	intron
194	gga26409374	Chicken	chr4:74925953	feed conversion ratio	3.74e-08	-	ENSGALG00000033470 (intron_variant)	-	34706641	ST2376	4	74925953	GPR125	mRNA	G protein-coupled receptor 125, transcript variant X1
195	gga26409991	Chicken	chr4:74941816	feed conversion ratio	8.84e-08	-	ENSGALG00000033470 (intron_variant)	-	34706641	ST2376	4	74941816	GPR125	mRNA	G protein-coupled receptor 125, transcript variant X1
196	gga26413418	Chicken	chr4:75023639	feed conversion ratio	2e-08	-	-	Leader	34706641	ST2376	4	75023639	LOC107053285	intron
197	gga26413630	Chicken	chr4:75030748	feed conversion ratio	2.45e-12	-	-	Leader	34706641	ST2376	4	75030748	LOC107053285	intron
198	gga26414118	Chicken	chr4:75045465	feed conversion ratio	1.7e-08	-	-	Leader	34706641	ST2376	4	75045465				LOC107053285:33776
199	gga26417686	Chicken	chr4:75156380	feed conversion ratio	1.2e-10	-	-	Leader	34706641	ST2376	4	75156380
200	gga26418648	Chicken	chr4:75182055	feed conversion ratio	3.33e-11	-	-	-	34706641	ST2376	4	75182055
201	gga26418649	Chicken	chr4:75182099	feed conversion ratio	8.59e-09	-	-	-	34706641	ST2376	4	75182099
202	gga26420206	Chicken	chr4:75224686	feed conversion ratio	3.7e-13	-	-	Leader	34706641	ST2376	4	75224686
203	gga26420876	Chicken	chr4:75252863	feed conversion ratio	1.22e-07	-	-	-	34706641	ST2376	4	75252863
204	gga26424835	Chicken	chr4:75368437	feed conversion ratio	1.4e-10	-	ENSGALG00000034621 (intron_variant)	-	34706641	ST2376	4	75368437				KCNIP4:65524, LOC107053288:65934
205	gga26424836	Chicken	chr4:75368450	feed conversion ratio	1.07e-09	-	ENSGALG00000034621 (intron_variant)	-	34706641	ST2376	4	75368450				KCNIP4:65511, LOC107053288:65921
206	gga26425990	Chicken	chr4:75405910	feed conversion ratio	1.08e-07	-	ENSGALG00000034621 (intron_variant)ENSGALG00000034621 (upstream_gene_variant)	-	34706641	ST2376	4	75405910	KCNIP4	intron
207	gga26426030	Chicken	chr4:75407333	feed conversion ratio	1.46e-07	-	ENSGALG00000034621 (intron_variant)ENSGALG00000034621 (upstream_gene_variant)	-	34706641	ST2376	4	75407333	KCNIP4	intron
208	gga26426209	Chicken	chr4:75413171	feed conversion ratio	5.85e-09	-	ENSGALG00000034621 (intron_variant)	Leader	34706641	ST2376	4	75413171	KCNIP4	intron
209	gga26426719	Chicken	chr4:75430478	feed conversion ratio	6.07e-08	-	ENSGALG00000035551 (non_coding_transcript_exon_variant)ENSGALG00000035551 (non_coding_transcript_variant)ENSGALG00000034621 (intron_variant)	-	34706641	ST2376	4	75430478	LOC107053288	exon	uncharacterized LOC107053288
210	gga26426943	Chicken	chr4:75437715	feed conversion ratio	2.01e-10	-	ENSGALG00000035551 (upstream_gene_variant)ENSGALG00000034621 (intron_variant)	-	34706641	ST2376	4	75437715	LOC107053288	exon	uncharacterized LOC107053288
211	gga26431273	Chicken	chr4:75631721	feed conversion ratio	9.84e-09	-	ENSGALG00000041121 (intron_variant)	-	34706641	ST2376	4	75631721	SLIT2	mRNA	slit homolog 2 (Drosophila), transcript variant X1
212	gga26431384	Chicken	chr4:75635892	feed conversion ratio	2.07e-10	-	ENSGALG00000041121 (intron_variant)	-	34706641	ST2376	4	75635892	SLIT2	mRNA	slit homolog 2 (Drosophila), transcript variant X1
213	gga26432816	Chicken	chr4:75683233	feed conversion ratio	3.3e-15	-	ENSGALG00000041121 (intron_variant)	Leader	34706641	ST2376	4	75683233	SLIT2	mRNA	slit homolog 2 (Drosophila), transcript variant X1
214	gga26433222	Chicken	chr4:75696188	feed conversion ratio	1.74e-11	-	ENSGALG00000041121 (intron_variant)	-	34706641	ST2376	4	75696188	SLIT2	mRNA	slit homolog 2 (Drosophila), transcript variant X1
215	gga26433272	Chicken	chr4:75697778	feed conversion ratio	5.47e-08	-	ENSGALG00000041121 (intron_variant)	-	34706641	ST2376	4	75697778	SLIT2	mRNA	slit homolog 2 (Drosophila), transcript variant X1
216	gga26433273	Chicken	chr4:75697780	feed conversion ratio	1.99e-08	-	ENSGALG00000041121 (intron_variant)	-	34706641	ST2376	4	75697780	SLIT2	mRNA	slit homolog 2 (Drosophila), transcript variant X1
217	gga26433529	Chicken	chr4:75707993	feed conversion ratio	6.11e-08	-	ENSGALG00000041121 (intron_variant)	-	34706641	ST2376	4	75707993	SLIT2	mRNA	slit homolog 2 (Drosophila), transcript variant X1
218	gga26433533	Chicken	chr4:75708072	feed conversion ratio	3.85e-08	-	ENSGALG00000041121 (intron_variant)	-	34706641	ST2376	4	75708072	SLIT2	mRNA	slit homolog 2 (Drosophila), transcript variant X1
219	gga26433537	Chicken	chr4:75708137	feed conversion ratio	5.45e-11	-	ENSGALG00000041121 (intron_variant)	-	34706641	ST2376	4	75708137	SLIT2	mRNA	slit homolog 2 (Drosophila), transcript variant X1
220	gga26433698	Chicken	chr4:75713990	feed conversion ratio	1.57e-10	-	ENSGALG00000041121 (intron_variant)	Leader	34706641	ST2376	4	75713990	SLIT2	mRNA	slit homolog 2 (Drosophila), transcript variant X1
221	gga26437220	Chicken	chr4:75860279	feed conversion ratio	9.51e-08	-	-	-	34706641	ST2376	4	75860279
222	gga26437969	Chicken	chr4:75888676	feed conversion ratio	1.64e-11	-	-	-	34706641	ST2376	4	75888676
223	gga26438771	Chicken	chr4:75918657	feed conversion ratio	1e-13	-	-	Leader	34706641	ST2376	4	75918657
224	gga26439740	Chicken	chr4:75951449	feed conversion ratio	1.39e-13	-	-	Leader	34706641	ST2376	4	75951449
225	gga26440238	Chicken	chr4:75968998	feed conversion ratio	5.93e-15	-	-	-	34706641	ST2376	4	75968998				LOC101750862:74535
226	gga26440705	Chicken	chr4:75985401	feed conversion ratio	4.27e-08	-	-	-	34706641	ST2376	4	75985401				LOC101750862:58132
227	gga26442362	Chicken	chr4:76056278	feed conversion ratio	4.16e-14	-	ENSGALG00000041701 (upstream_gene_variant)	-	34706641	ST2376	4	76056278	LOC101750862	intron
228	gga26443396	Chicken	chr4:76096103	feed conversion ratio	9.61e-10	-	ENSGALG00000041701 (intron_variant)ENSGALG00000041701 (non_coding_transcript_variant)	-	34706641	ST2376	4	76096103				LOC101750862:52569
229	gga26443774	Chicken	chr4:76109736	feed conversion ratio	2.78e-07	-	ENSGALG00000041701 (intron_variant)ENSGALG00000041701 (non_coding_transcript_variant)	-	34706641	ST2376	4	76109736				LOC101750862:66202
230	gga26443776	Chicken	chr4:76109748	feed conversion ratio	1.61e-09	-	ENSGALG00000041701 (intron_variant)ENSGALG00000041701 (non_coding_transcript_variant)	-	34706641	ST2376	4	76109748				LOC101750862:66214
231	gga26443782	Chicken	chr4:76109859	feed conversion ratio	2.67e-08	-	ENSGALG00000041701 (intron_variant)ENSGALG00000041701 (non_coding_transcript_variant)	-	34706641	ST2376	4	76109859				LOC101750862:66325
232	gga26447396	Chicken	chr4:76265730	feed conversion ratio	1.3e-20	-	-	Leader	34706641	ST2376	4	76265730	LOC101750905	lnc_RNA	uncharacterized LOC101750905
233	gga26448244	Chicken	chr4:76292521	feed conversion ratio	1.33e-07	-	-	-	34706641	ST2376	4	76292521	LOC101750905	lnc_RNA	uncharacterized LOC101750905
234	gga26449382	Chicken	chr4:76323829	feed conversion ratio	9.95e-08	-	-	-	34706641	ST2376	4	76323829	LOC101750905	lnc_RNA	uncharacterized LOC101750905
235	gga26449635	Chicken	chr4:76330664	feed conversion ratio	9.95e-08	-	-	-	34706641	ST2376	4	76330664	LOC101750905	lnc_RNA	uncharacterized LOC101750905
236	gga26450107	Chicken	chr4:76344486	feed conversion ratio	2.11e-07	-	-	-	34706641	ST2376	4	76344486	LOC101750905	intron
237	gga26450305	Chicken	chr4:76350903	feed conversion ratio	2.63e-07	-	-	-	34706641	ST2376	4	76350903				LCORL:60929
238	gga26450672	Chicken	chr4:76362969	feed conversion ratio	2.26e-08	-	-	-	34706641	ST2376	4	76362969				LCORL:48863
239	gga26450818	Chicken	chr4:76367690	feed conversion ratio	4.04e-09	-	-	-	34706641	ST2376	4	76367690	LCORL	intron
240	gga26450824	Chicken	chr4:76367855	feed conversion ratio	2.63e-10	-	-	Leader	34706641	ST2376	4	76367855	LCORL	intron
241	gga26453154	Chicken	chr4:76440302	feed conversion ratio	6.62e-21	-	ENSGALG00000014421 (intron_variant)	Leader	34706641	ST2376	4	76440302	LCORL	mRNA	ligand dependent nuclear receptor corepressor-like, transcript variant X2
242	gga26453303	Chicken	chr4:76444390	feed conversion ratio	9.13e-09	-	ENSGALG00000014421 (intron_variant)	-	34706641	ST2376	4	76444390	LCORL	mRNA	ligand dependent nuclear receptor corepressor-like, transcript variant X2
243	gga26454669	Chicken	chr4:76498091	feed conversion ratio	7.42e-09	-	ENSGALG00000041854 (intron_variant)	-	34706641	ST2376	4	76498091	FAM184B	mRNA	family with sequence similarity 184, member B, transcript variant X1
244	gga26454915	Chicken	chr4:76503015	feed conversion ratio	2.24e-08	-	ENSGALG00000041854 (intron_variant)	-	34706641	ST2376	4	76503015	FAM184B	mRNA	family with sequence similarity 184, member B, transcript variant X1
245	gga26455105	Chicken	chr4:76507176	feed conversion ratio	9.77e-42	-	ENSGALG00000041854 (intron_variant)	Leader	34706641	ST2376	4	76507176	FAM184B	mRNA	family with sequence similarity 184, member B, transcript variant X1
246	gga26455535	Chicken	chr4:76516142	feed conversion ratio	3.5e-43	-	ENSGALG00000041854 (intron_variant)	Leader	34706641	ST2376	4	76516142	FAM184B	mRNA	family with sequence similarity 184, member B, transcript variant X1
247	gga26456458	Chicken	chr4:76538559	feed conversion ratio	2.21e-13	-	ENSGALG00000006334 (intron_variant)	Leader	34706641	ST2376	4	76538559	LAP3	mRNA	leucine aminopeptidase 3
248	gga26456559	Chicken	chr4:76541002	feed conversion ratio	6.51e-21	-	ENSGALG00000006334 (intron_variant)	Leader	34706641	ST2376	4	76541002	LAP3	mRNA	leucine aminopeptidase 3
249	gga26456560	Chicken	chr4:76541113	feed conversion ratio	4.33e-15	-	ENSGALG00000006334 (intron_variant)	-	34706641	ST2376	4	76541113	LAP3	mRNA	leucine aminopeptidase 3
250	gga26457701	Chicken	chr4:76563623	feed conversion ratio	4.24e-15	-	ENSGALG00000030070 (downstream_gene_variant)	Leader	34706641	ST2376	4	76563623	QDPR	intron
251	gga26457704	Chicken	chr4:76563790	feed conversion ratio	6.03e-12	-	ENSGALG00000030070 (downstream_gene_variant)	-	34706641	ST2376	4	76563790	QDPR	intron
252	gga26457744	Chicken	chr4:76564579	feed conversion ratio	1.53e-08	-	ENSGALG00000030070 (downstream_gene_variant)	-	34706641	ST2376	4	76564579	QDPR	intron
253	gga26457745	Chicken	chr4:76564585	feed conversion ratio	8.87e-09	-	ENSGALG00000030070 (downstream_gene_variant)	-	34706641	ST2376	4	76564585	QDPR	intron
254	gga26459075	Chicken	chr4:76588703	feed conversion ratio	8.52e-14	-	-	Leader	34706641	ST2376	4	76588703				MED28:59630, LAP3:51808, CLRN2:40723, QDPR:32364
255	gga26459318	Chicken	chr4:76593451	feed conversion ratio	6.71e-18	-	-	-	34706641	ST2376	4	76593451				MED28:64378, LAP3:56556, CLRN2:45471, QDPR:37112
256	gga26459319	Chicken	chr4:76593465	feed conversion ratio	1.81e-11	-	-	-	34706641	ST2376	4	76593465				MED28:64392, LAP3:56570, CLRN2:45485, QDPR:37126
257	gga26459639	Chicken	chr4:76600723	feed conversion ratio	3.89e-09	-	-	-	34706641	ST2376	4	76600723				MED28:71650, LAP3:63828, CLRN2:52743, QDPR:44384
258	gga26459644	Chicken	chr4:76600858	feed conversion ratio	6.17e-09	-	-	-	34706641	ST2376	4	76600858				MED28:71785, LAP3:63963, CLRN2:52878, QDPR:44519
259	gga26462958	Chicken	chr4:76715496	feed conversion ratio	6.17e-09	-	-	-	34706641	ST2376	4	76715496
260	gga26462959	Chicken	chr4:76715515	feed conversion ratio	2.4e-12	-	-	-	34706641	ST2376	4	76715515
261	gga26463849	Chicken	chr4:76748107	feed conversion ratio	3.74e-16	-	ENSGALG00000014485 (intron_variant)	Leader	34706641	ST2376	4	76748107	LDB2	mRNA	LIM domain binding 2, transcript variant X1
262	gga26463855	Chicken	chr4:76748195	feed conversion ratio	2.37e-16	-	ENSGALG00000014485 (intron_variant)	-	34706641	ST2376	4	76748195	LDB2	mRNA	LIM domain binding 2, transcript variant X1
263	gga26464605	Chicken	chr4:76771095	feed conversion ratio	2.9e-07	-	ENSGALG00000014485 (intron_variant)	-	34706641	ST2376	4	76771095	LDB2	mRNA	LIM domain binding 2, transcript variant X1
264	gga26464606	Chicken	chr4:76771111	feed conversion ratio	1.28e-07	-	ENSGALG00000014485 (intron_variant)	-	34706641	ST2376	4	76771111	LDB2	mRNA	LIM domain binding 2, transcript variant X1
265	gga26465384	Chicken	chr4:76791274	feed conversion ratio	1.23e-08	-	ENSGALG00000014485 (intron_variant)	Leader	34706641	ST2376	4	76791274	LDB2	mRNA	LIM domain binding 2, transcript variant X1
266	gga26465521	Chicken	chr4:76795217	feed conversion ratio	1.45e-08	-	ENSGALG00000014485 (intron_variant)	-	34706641	ST2376	4	76795217	LDB2	mRNA	LIM domain binding 2, transcript variant X1
267	gga26467301	Chicken	chr4:76841270	feed conversion ratio	7.63e-10	-	ENSGALG00000014485 (intron_variant)	-	34706641	ST2376	4	76841270	LDB2	mRNA	LIM domain binding 2, transcript variant X1
268	gga26469176	Chicken	chr4:76886413	feed conversion ratio	1.94e-10	-	ENSGALG00000014485 (intron_variant)	Leader	34706641	ST2376	4	76886413	LDB2	mRNA	LIM domain binding 2, transcript variant X1
269	gga26470496	Chicken	chr4:76923106	feed conversion ratio	2.85e-13	-	ENSGALG00000014485 (intron_variant)ENSGALG00000032384 (non_coding_transcript_exon_variant)ENSGALG00000032384 (non_coding_transcript_variant)	Leader	34706641	ST2376	4	76923106	LOC107053290	exon	uncharacterized LOC107053290
270	gga26471703	Chicken	chr4:76961771	feed conversion ratio	1.06e-10	-	-	-	34706641	ST2376	4	76961771	LDB2	intron
271	gga26472279	Chicken	chr4:76978488	feed conversion ratio	1.7e-10	-	-	-	34706641	ST2376	4	76978488				LOC107053290:52921, TAPT1:53757
272	gga26478804	Chicken	chr4:77141478	feed conversion ratio	2.4e-09	-	ENSGALG00000014501 (downstream_gene_variant)	-	34706641	ST2376	4	77141478	LOC107053291	lnc_RNA	uncharacterized LOC107053291
273	gga26478940	Chicken	chr4:77143445	feed conversion ratio	3.09e-10	-	ENSGALG00000014501 (downstream_gene_variant)	Leader	34706641	ST2376	4	77143445	PROM1	intron
274	gga26480116	Chicken	chr4:77166986	feed conversion ratio	3.43e-12	-	-	-	34706641	ST2376	4	77166986	CD38	intron
275	gga26480682	Chicken	chr4:77178940	feed conversion ratio	3.16e-09	-	ENSGALG00000014508 (intron_variant)	-	34706641	ST2376	4	77178940	CD38	mRNA	CD38 molecule
276	gga26480752	Chicken	chr4:77180469	feed conversion ratio	1.25e-09	-	ENSGALG00000014508 (intron_variant)	Leader	34706641	ST2376	4	77180469	CD38	mRNA	CD38 molecule
277	gga26482885	Chicken	chr4:77228278	feed conversion ratio	2.4e-07	-	ENSGALG00000014510 (intron_variant)	-	34706641	ST2376	4	77228278	FBXL5	mRNA	F-box and leucine-rich repeat protein 5, transcript variant X1
278	gga26483278	Chicken	chr4:77235246	feed conversion ratio	1.15e-07	-	ENSGALG00000014510 (intron_variant)	-	34706641	ST2376	4	77235246	FBXL5	mRNA	F-box and leucine-rich repeat protein 5, transcript variant X1
279	gga26495275	Chicken	chr4:77557921	feed conversion ratio	3.57e-12	-	-	-	34706641	ST2376	4	77557921	LOC107053294	intron
280	gga26498649	Chicken	chr4:77675639	feed conversion ratio	3.71e-10	-	ENSGALG00000038561 (intron_variant)ENSGALG00000038561 (non_coding_transcript_variant)	-	34706641	ST2376	4	77675639
281	gga26498860	Chicken	chr4:77682917	feed conversion ratio	3.56e-08	-	ENSGALG00000038561 (intron_variant)ENSGALG00000038561 (non_coding_transcript_variant)	Leader	34706641	ST2376	4	77682917
282	gga26503210	Chicken	chr4:77832531	feed conversion ratio	4.48e-08	-	-	Leader	34706641	ST2376	4	77832531				LOC107053295:33027, LOC101747519:72608
283	gga26504541	Chicken	chr4:77869526	feed conversion ratio	2.38e-17	-	-	Leader	34706641	ST2376	4	77869526	LOC107053295	lnc_RNA	uncharacterized LOC107053295, transcript variant X1
284	gga26505277	Chicken	chr4:77894406	feed conversion ratio	1.05e-10	-	-	Leader	34706641	ST2376	4	77894406	LOC101747519	intron
285	gga26535200	Chicken	chr4:78826914	feed conversion ratio	3.72e-08	-	ENSGALG00000014954 (downstream_gene_variant)ENSGALG00000046650 (intron_variant)ENSGALG00000046650 (non_coding_transcript_variant)	-	34706641	ST2376	4	78826914	LOC101748527	mRNA	cytokine-dependent hematopoietic cell linker-like
286	gga26543117	Chicken	chr4:79011155	feed conversion ratio	4.7e-08	-	ENSGALG00000014971 (intron_variant)	Leader	34706641	ST2376	4	79011155	SLC2A9	mRNA	solute carrier family 2 (facilitated glucose transporter), member 9
287	gga26543848	Chicken	chr4:79029060	feed conversion ratio	8.7e-09	-	ENSGALG00000014971 (intron_variant)	Leader	34706641	ST2376	4	79029060	SLC2A9	mRNA	solute carrier family 2 (facilitated glucose transporter), member 9
288	gga26546094	Chicken	chr4:79100675	feed conversion ratio	2.15e-11	-	ENSGALG00000030356 (intron_variant)	Leader	34706641	ST2376	4	79100675	OTOP1	mRNA	otopetrin 1
289	gga26546095	Chicken	chr4:79100686	feed conversion ratio	6.53e-11	-	ENSGALG00000030356 (intron_variant)	-	34706641	ST2376	4	79100686	OTOP1	mRNA	otopetrin 1
290	gga26547837	Chicken	chr4:79147511	feed conversion ratio	4.53e-09	-	ENSGALG00000015009 (synonymous_variant)	Leader	34706641	ST2376	4	79147511	ZBTB49	CDS	zinc finger and BTB domain-containing protein 49
291	gga26548504	Chicken	chr4:79163000	feed conversion ratio	7.56e-08	-	ENSGALG00000015010 (upstream_gene_variant)	-	34706641	ST2376	4	79163000	NSG1	intron
292	gga26551498	Chicken	chr4:79239879	feed conversion ratio	1.95e-09	-	ENSGALG00000015012 (intron_variant)	-	34706641	ST2376	4	79239879	STX18	mRNA	syntaxin 18, transcript variant X1
293	gga26554141	Chicken	chr4:79304900	feed conversion ratio	8.39e-10	-	-	-	34706641	ST2376	4	79304900
294	gga26590501	Chicken	chr4:80201662	feed conversion ratio	2.32e-07	-	ENSGALG00000015531 (intron_variant)	-	34706641	ST2376	4	80201662	PPP2R2C	mRNA	protein phosphatase 2, regulatory subunit B, gamma, transcript variant X7
295	gga26600165	Chicken	chr4:80427219	feed conversion ratio	2.32e-07	-	ENSGALG00000015538 (intron_variant)	-	34706641	ST2376	4	80427219	KIAA0232	mRNA	KIAA0232, transcript variant X3
296	gga26610775	Chicken	chr4:80703576	feed conversion ratio	1.82e-10	-	ENSGALG00000015554 (intron_variant)	Leader	34706641	ST2376	4	80703576	SORCS2	mRNA	sortilin-related VPS10 domain containing receptor 2
297	gga27046470	Chicken	chr4:91252525	feed conversion ratio	5.01e-05	-	ENSGALG00000016105 (intron_variant)	-	30696883	ST2424	4	91252525	DYSF	mRNA	dysferlin
298	gga2737105	Chicken	chr1:77093258	feed conversion ratio	3.34e-05	-	ENSGALG00000032599 (downstream_gene_variant)ENSGALG00000032599 (3_prime_UTR_variant)	-	27174137	ST2418	1	77093258	ZNF384	exon	zinc finger protein 384
299	gga30968010	Chicken	chr7:6805910	feed conversion ratio	6.32e-05	-	ENSGALG00000006131 (intron_variant)ENSGALG00000036145 (upstream_gene_variant)	-	27174137	ST2418	7	6805910	FTCD	mRNA	formimidoyltransferase cyclodeaminase, transcript variant X2
300	gga32111428	Chicken	chr8:1401728	feed conversion ratio	6.92e-07	-	ENSGALG00000002145 (intron_variant)	-	30381748	ST2423	8	1401728	LOC107053917	exon	uncharacterized LOC107053917
301	gga32158636	Chicken	chr8:2603858	feed conversion ratio	7.24e-08	-	ENSGALG00000002305 (intron_variant)	-	30381748	ST2423	8	2603858	ZBTB41	mRNA	zinc finger and BTB domain containing 41, transcript variant X1
302	gga32163707	Chicken	chr8:2737726	feed conversion ratio	1.07e-06	-	ENSGALG00000041680 (intron_variant)	-	30381748	ST2423	8	2737726	KCNT2	mRNA	potassium channel, subfamily T, member 2, transcript variant X1
303	gga39538946	Chicken	chr4:76109861	feed conversion ratio	1.01e-09	-	-	-	34706641	ST2376	4	76109861				LOC101750862:66327
304	gga40793994	Chicken	chr4:76467871	feed conversion ratio	3.83e-13	-	ENSGALG00000014425 (intron_variant)	-	34706641	ST2376	4	76467871	NCAPG	mRNA	non-SMC condensin I complex, subunit G
305	gga40793998	Chicken	chr4:77081539	feed conversion ratio	6.31e-12	-	ENSGALG00000014496 (upstream_gene_variant)ENSGALG00000014496 (intron_variant)	-	34706641	ST2376	4	77081539	PROM1	mRNA	prominin 1, transcript variant X1
306	gga40794172	Chicken	AADN04015564.1:2258	feed conversion ratio	6.34e-09	-	ENSGALG00000045689 (intron_variant)ENSGALG00000045689 (non_coding_transcript_variant)	-	34706641	ST2376	AADN04015564.1	2258
307	gga40794211	Chicken	chr19:9978317	feed conversion ratio	1.65e-05	-	-	-	27174137	ST2418	19	9978317	FBXO39	intron
308	gga40794276	Chicken	chr4:75437794	feed conversion ratio	9.84e-09	-	ENSGALG00000034621 (intron_variant)ENSGALG00000035551 (upstream_gene_variant)	-	34706641	ST2376	4	75437794	LOC107053288	exon	uncharacterized LOC107053288
309	gga40794352	Chicken	chr4:75645029	feed conversion ratio	6.15e-15	-	ENSGALG00000041121 (intron_variant)	-	34706641	ST2376	4	75645029	SLIT2	mRNA	slit homolog 2 (Drosophila), transcript variant X1
310	gga40794361	Chicken	AADN04019819.1:2752	feed conversion ratio	9.28e-13	-	-	-	34706641	ST2376	AADN04019819.1	2752
311	gga40794364	Chicken	AADN04003985.1:7961	feed conversion ratio	2.74e-09	-	-	-	34706641	ST2376	AADN04003985.1	7961
312	gga40794366	Chicken	chr14:15555055	feed conversion ratio	2.56e-05	-	ENSGALG00000042581 (intron_variant)ENSGALG00000042581 (non_coding_transcript_variant)	-	27174137	ST2418	14	15555055	LOC107054666	intron
313	gga40794428	Chicken	chr17:654319	feed conversion ratio	7.25e-05	-	ENSGALG00000032775 (upstream_gene_variant)	-	27174137	ST2418	17	654319				LOC107054718:62662, LOC101751880:22521, LOC101750004:25037, LOC101750124:45646, LOC107049173:48162, LOC107052180:59817, LOC107052179:65380, PRF1:73975, LOC101750428:78809
314	gga7156846	Chicken	chr10:3606034	feed conversion ratio	3.34e-05	-	ENSGALG00000035462 (intron_variant)	-	27174137	ST2418	10	3606034	IREB2	mRNA	iron-responsive element binding protein 2
315	gga7770893	Chicken	chr10:19946146	feed conversion ratio	3.34e-05	-	ENSGALG00000033557 (downstream_gene_variant)ENSGALG00000008256 (missense_variant)ENSGALG00000027501 (intron_variant)	-	27174137	ST2418	10	19946146	BLM	CDS	Bloom syndrome protein homolog
316	gga7770896	Chicken	chr10:19946194	feed conversion ratio	3.34e-05	-	ENSGALG00000033557 (downstream_gene_variant)ENSGALG00000008256 (synonymous_variant)ENSGALG00000027501 (intron_variant)	-	27174137	ST2418	10	19946194	BLM	CDS	Bloom syndrome protein homolog
317	gga8697511	Chicken	chr12:5990423	feed conversion ratio	3.74e-10	-	-	Leader	34706641	ST2376	12	5990423				WNT7A:63414
318	gga8813918	Chicken	chr12:8983740	feed conversion ratio	1.63e-05	-	ENSGALG00000005701 (intron_variant)ENSGALG00000005701 (downstream_gene_variant)	-	27174137	ST2418	12	8983740	IP6K2	mRNA	inositol hexakisphosphate kinase 2, transcript variant X2
319	gga9752238	Chicken	chr13:13597686	feed conversion ratio	8.1e-05	-	ENSGALG00000031120 (downstream_gene_variant)ENSGALG00000029706 (intron_variant)	-	27174137	ST2418	13	13597686	RUFY1	mRNA	RUN and FYVE domain containing 1
320	gga26455887	Chicken	chr4:76525926	foot weight	1.51e-06	-	ENSGALG00000041854 (downstream_gene_variant)ENSGALG00000007138 (downstream_gene_variant)	-	26614681	ST2413	4	76525926	FAM184B	mRNA	family with sequence similarity 184, member B, transcript variant X1
321	gga26455888	Chicken	chr4:76525966	foot weight	1.51e-06	-	ENSGALG00000041854 (downstream_gene_variant)ENSGALG00000007138 (downstream_gene_variant)	-	26614681	ST2413	4	76525966	FAM184B	mRNA	family with sequence similarity 184, member B, transcript variant X1
322	gga26460295	Chicken	chr4:76618609	foot weight	5.35e-10	-	-	Leader	26614681	ST2413	4	76618609				CLRN2:70629, QDPR:62270
323	gga26461746	Chicken	chr4:76657157	foot weight	1.02e-06	-	-	-	26614681	ST2413	4	76657157
324	gga40794295	Chicken	chr4:76526222	foot weight	3.43e-07	-	ENSGALG00000007138 (downstream_gene_variant)ENSGALG00000006334 (downstream_gene_variant)ENSGALG00000041854 (downstream_gene_variant)	-	26614681	ST2413	4	76526222	FAM184B	mRNA	family with sequence similarity 184, member B, transcript variant X1
325	gga26453513	Chicken	chr4:76450114	live weight	3.38e-07	-	ENSGALG00000014421 (downstream_gene_variant)ENSGALG00000014425 (downstream_gene_variant)	-	30056651	ST2420	4	76450114	LCORL	intron
326	gga26453855	Chicken	chr4:76457427	live weight	1.03e-07	-	ENSGALG00000014425 (intron_variant)	-	30056651	ST2420	4	76457427	NCAPG	mRNA	non-SMC condensin I complex, subunit G
327	gga26453892	Chicken	chr4:76458342	live weight	4.86e-07	-	ENSGALG00000014425 (missense_variant)	-	30056651	ST2420	4	76458342	NCAPG	CDS	condensin complex subunit 3
328	gga26460822	Chicken	chr4:76631420	live weight	4.05e-08	-	-	Leader	30056651	ST2420	4	76631420				QDPR:75081
329	gga26475843	Chicken	chr4:77065738	live weight	3.94e-07	-	-	-	30056651	ST2420	4	77065738				TAPT1:33493, PROM1:41048, FGFBP2:72264, LOC107053291:74332
330	gga40794157	Chicken	AADN04003985.1:8977	live weight	1.03e-07	-	-	-	30056651	ST2420	AADN04003985.1	8977
331	gga5895743	Chicken	chr1:167683498	live weight	4.2e-07	-	ENSGALG00000016975 (3_prime_UTR_variant)ENSGALG00000016974 (intron_variant)	-	30056651	ST2420	1	167683498	KCTD4	exon	potassium channel tetramerization domain containing 4
332	gga5895847	Chicken	chr1:167687029	live weight	6.2e-08	-	ENSGALG00000016975 (upstream_gene_variant)ENSGALG00000016974 (intron_variant)	-	30056651	ST2420	1	167687029	GTF2F2	mRNA	general transcription factor IIF, polypeptide 2, 30kDa
333	gga5896058	Chicken	chr1:167690928	live weight	1.4e-07	-	ENSGALG00000016974 (intron_variant)	-	30056651	ST2420	1	167690928	GTF2F2	mRNA	general transcription factor IIF, polypeptide 2, 30kDa
334	gga5896325	Chicken	chr1:167697701	live weight	9.38e-08	-	ENSGALG00000016974 (intron_variant)	-	30056651	ST2420	1	167697701	GTF2F2	mRNA	general transcription factor IIF, polypeptide 2, 30kDa
335	gga5898145	Chicken	chr1:167731183	live weight	3.98e-07	-	ENSGALG00000016974 (intron_variant)	-	30056651	ST2420	1	167731183	GTF2F2	mRNA	general transcription factor IIF, polypeptide 2, 30kDa
336	gga5898358	Chicken	chr1:167735504	live weight	1.02e-07	-	ENSGALG00000016974 (intron_variant)	-	30056651	ST2420	1	167735504	GTF2F2	mRNA	general transcription factor IIF, polypeptide 2, 30kDa
337	gga5899628	Chicken	chr1:167760077	live weight	1.14e-07	-	-	-	30056651	ST2420	1	167760077	TPT1	intron
338	gga5902444	Chicken	chr1:167818389	live weight	1.99e-07	-	ENSGALG00000044573 (intron_variant)	-	30056651	ST2420	1	167818389	ERICH6B	mRNA	glutamate-rich 6B
339	gga5903660	Chicken	chr1:167845849	live weight	2.38e-07	-	-	-	30056651	ST2420	1	167845849	ERICH6B	intron
340	gga5904037	Chicken	chr1:167855113	live weight	1.21e-07	-	ENSGALG00000016981 (downstream_gene_variant)	-	30056651	ST2420	1	167855113	SPERT	intron
341	gga5904473	Chicken	chr1:167865266	live weight	7.97e-08	-	-	-	30056651	ST2420	1	167865266				COG3:72607, ERICH6B:42766, SPERT:13727, SIAH3:35829
342	gga5905157	Chicken	chr1:167881705	live weight	1.09e-07	-	ENSGALG00000026849 (downstream_gene_variant)	-	30056651	ST2420	1	167881705	SIAH3	intron
343	gga5928166	Chicken	chr1:168378181	live weight	4.56e-08	-	ENSGALG00000031392 (upstream_gene_variant)	Leader	30056651	ST2420	1	168378181				ESD:62128, HTR2A:28596
344	gga5928192	Chicken	chr1:168378574	live weight	1.51e-07	-	ENSGALG00000031392 (upstream_gene_variant)	-	30056651	ST2420	1	168378574				ESD:62521, HTR2A:28989
345	gga6001215	Chicken	chr1:170267408	live weight	7.3e-08	-	-	-	30056651	ST2420	1	170267408	DHRS12	intron
346	gga6003642	Chicken	chr1:170318652	live weight	6.86e-07	-	ENSGALG00000017021 (downstream_gene_variant)	-	30056651	ST2420	1	170318652	ATP7B	exon	ATPase, Cu++ transporting, beta polypeptide, transcript variant X4
347	gga6005599	Chicken	chr1:170369247	live weight	4.75e-07	-	ENSGALG00000017023 (downstream_gene_variant)ENSGALG00000017022 (downstream_gene_variant)	-	30056651	ST2420	1	170369247	NEK5	CDS	serine/threonine-protein kinase Nek5
348	oas25588462	Sheep	chr7:4437591	live weight	0.000126	-	101107357 (downstream_gene_variant)	-	25867089	ST199	7	4437591	FN1	mRNA	fibronectin 1, transcript variant X1
349	oas29142510	Sheep	chr8:58877140	live weight	6.49e-05	-	-	-	25867089	ST199	8	58877140
350	oas40152646	Sheep	chr14:30827829	live weight	7.62e-05	-	-	-	25867089	ST199	14	30827829
351	oas42176340	Sheep	chr15:53360208	live weight	9.89e-05	-	101108687 (intron_variant)	-	25867089	ST199	15	53360208
352	oas45182733	Sheep	chr17:21644830	live weight	4.23e-05	-	-	-	25867089	ST199	17	21644830
353	gga40794091	Chicken	chr2:107196256	percentage of abdominal fat	4.03e-05	-	ENSGALG00000019484 (upstream_gene_variant)	-	23637794	ST2393	2	107196256	CCDC178	mRNA	coiled-coil domain containing 178
354	gga40794105	Chicken	chr17:6614433	percentage of abdominal fat	1.41e-05	-	ENSGALG00000018700 (upstream_gene_variant)ENSGALG00000003789 (upstream_gene_variant)	-	23637794	ST2393	17	6614433	PPAPDC3	exon	phosphatidic acid phosphatase type 2 domain containing 3
355	gga40794062	Chicken	chr3:65632727	percentage of breast muscle weight	1.24e-06	-	-	-	23637794	ST2393	3	65632727	LOC101751233	lnc_RNA	uncharacterized LOC101751233
356	gga40794086	Chicken	chr3:64294177	percentage of breast muscle weight	1.98e-18	-	-	-	23637794	ST2393	3	64294177	LOC101750497	intron
357	gga40794093	Chicken	chr3:63567989	percentage of breast muscle weight	1.54e-12	-	ENSGALG00000029011 (intron_variant)	-	23637794	ST2393	3	63567989	SLC35F1	mRNA	solute carrier family 35, member F1, transcript variant X1
358	gga40794106	Chicken	chr3:62792964	percentage of breast muscle weight	7.98e-07	-	ENSGALG00000014878 (downstream_gene_variant)ENSGALG00000029204 (intron_variant)ENSGALG00000029204 (non_coding_transcript_variant)	-	23637794	ST2393	3	62792964	MAN1A1	exon	mannosidase, alpha, class 1A, member 1
359	gga40794147	Chicken	chr3:63386966	percentage of breast muscle weight	3.29e-06	-	ENSGALG00000014902 (intron_variant)	-	23637794	ST2393	3	63386966	GOPC	mRNA	golgi-associated PDZ and coiled-coil motif containing, transcript variant X2
360	gga40794180	Chicken	chr3:63511286	percentage of breast muscle weight	1.08e-07	-	ENSGALG00000029011 (intron_variant)	-	23637794	ST2393	3	63511286	SLC35F1	mRNA	solute carrier family 35, member F1, transcript variant X1
361	gga40794189	Chicken	chr3:65742894	percentage of breast muscle weight	6.34e-07	-	-	-	23637794	ST2393	3	65742894				LOC101751267:40835
362	gga40794277	Chicken	chr3:65123517	percentage of breast muscle weight	5.81e-10	-	-	-	23637794	ST2393	3	65123517				MARCKS:73766, LOC107053096:69934
363	gga40794290	Chicken	chr3:63346425	percentage of breast muscle weight	3.36e-06	-	ENSGALG00000014907 (coding_sequence_variant)	-	23637794	ST2393	3	63346425	DCBLD1	CDS	discoidin, CUB and LCCL domain-containing protein 1 isoform X1
364	gga40794303	Chicken	chr3:65680406	percentage of breast muscle weight	3.01e-09	-	-	-	23637794	ST2393	3	65680406				LOC107053093:73614, LOC101751233:51388
365	gga40794333	Chicken	chr3:64486148	percentage of breast muscle weight	8.63e-10	-	ENSGALG00000036541 (intron_variant)ENSGALG00000036541 (non_coding_transcript_variant)	-	23637794	ST2393	3	64486148
366	gga40794346	Chicken	chr3:65144364	percentage of breast muscle weight	5.81e-10	-	-	-	23637794	ST2393	3	65144364				LOC107053095:72751
367	gga40794355	Chicken	chr3:65530901	percentage of breast muscle weight	6.12e-15	-	-	-	23637794	ST2393	3	65530901	LOC101751140	intron
368	gga40794413	Chicken	chr3:64525688	percentage of breast muscle weight	4.85e-07	-	ENSGALG00000036541 (intron_variant)ENSGALG00000036541 (non_coding_transcript_variant)	-	23637794	ST2393	3	64525688
Legend: Data were retrieved from GeneCards (genecards.org). Variant ID – unique variant identifier; Species – organism in which the association was detected; Genomic Location – chromosomal position; Traits – associated phenotypic features; P-values – significance of associations; R² (%) – variance explained; Genes (Consequence Types) – linked genes and predicted effects; Lead SNPs – indication of…

## Sheet: ST2
Supplementary Table S2. Filtered GWAS trait data in chickens.
Phenotype	Gene	P-value	-LogPValue
feed conversion ratio	FAM184B	3.71e-09	24.5699
feed conversion ratio	LOC107053295	2.38e-17	16.6234
feed conversion ratio	LAP3	4.33e-15	14.3635
feed conversion ratio	LOC101750862	4.16e-14	13.3809
feed conversion ratio	LOC107053290	2.85e-13	12.5452
feed conversion ratio	NCAPG	3.83e-13	12.4168
feed conversion ratio	LOC107053294	3.57e-12	11.4473
feed conversion ratio	OTOP1	4.34e-11	10.4263
feed conversion ratio	PROM1	1.57655e-10	10.355
feed conversion ratio	LOC101747519	1.05e-10	9.97881
feed conversion ratio	SORCS2	1.82e-10	9.73993
feed conversion ratio	SLIT2	2.07e-10	9.68403
feed conversion ratio	LOC107053285	1.00012e-08	9.6549
feed conversion ratio	QDPR	4.43801e-09	9.63588
feed conversion ratio	LDB2	7.63e-10	9.11748
feed conversion ratio	LCORL	2.1515e-09	8.98683
feed conversion ratio	CD38	1.25e-09	8.90309
feed conversion ratio	STX18	1.95e-09	8.70997
feed conversion ratio	LOC107053291	2.4e-09	8.61979
feed conversion ratio	GPR125	1.8817e-08	8.52896
feed conversion ratio	GBA3	2.1967e-08	8.49515
feed conversion ratio	ZBTB49	4.53e-09	8.3439
feed conversion ratio	LOC107053288	9.84e-09	8.007
feed conversion ratio	SLC2A9	2.785e-08	7.69419
feed conversion ratio	LOC101748527	3.72e-08	7.42946
feed conversion ratio	ZBTB41	7.24e-08	7.14026
feed conversion ratio	MYOCD	7.3e-08	7.13668
feed conversion ratio	NSG1	7.56e-08	7.12148
feed conversion ratio	LOC101750905	9.95e-08	7.00218
feed conversion ratio	KCNIP4	1.08e-07	6.96658
feed conversion ratio	FBXL5	1.775e-07	6.77955
feed conversion ratio	PPARGC1A	1.67e-07	6.77728
feed conversion ratio	KIAA0232	2.32e-07	6.63451
feed conversion ratio	PPP2R2C	2.32e-07	6.63451
feed conversion ratio	ADGRD2	2.69e-07	6.57025
feed conversion ratio	LOC769175	3.98e-07	6.40012
feed conversion ratio	LOC107053917	6.92e-07	6.15989
feed conversion ratio	RAP1A	1.05e-06	5.97881
feed conversion ratio	KCNT2	1.07e-06	5.97062
feed conversion ratio	STAG2	1.07e-06	5.97062
feed conversion ratio	USP44	1.2e-06	5.92082
feed conversion ratio	LTA4H	1.55e-06	5.80967
feed conversion ratio	ADRA1A	8.51e-06	5.07007
feed conversion ratio	HHIP	9.12e-06	5.04001
feed conversion ratio	LOC107052218	1.38e-05	4.86012
feed conversion ratio	IP6K2	1.63e-05	4.78781
feed conversion ratio	FBXO39	1.65e-05	4.78252
feed conversion ratio	IMPA1	1.66e-05	4.77989
feed conversion ratio	LOC107054666	2.56e-05	4.59176
feed conversion ratio	IREB2	3.34e-05	4.47625
feed conversion ratio	BLM	3.34e-05	4.47625
feed conversion ratio	ZNF384	3.34e-05	4.47625
feed conversion ratio	DYSF	5.01e-05	4.30016
feed conversion ratio	MEF2D	5.05e-05	4.29671
feed conversion ratio	FTCD	6.32e-05	4.19928
feed conversion ratio	MYL9	7.86e-05	4.10458
feed conversion ratio	RUFY1	8.1e-05	4.09151
percentage of breast muscle weight	LOC101750497	1.98e-18	17.7033
percentage of breast muscle weight	LOC101751140	6.12e-15	14.2132
percentage of breast muscle weight	SLC35F1	5.40008e-08	9.38953
percentage of breast muscle weight	MAN1A1	7.98e-07	6.098
percentage of breast muscle weight	LOC101751233	1.24e-06	5.90658
percentage of breast muscle weight	GOPC	3.29e-06	5.4828
percentage of breast muscle weight	DCBLD1	3.36e-06	5.47366
breast muscle weight	LOC101750497	2.37e-15	14.6253
breast muscle weight	ATP5G1	1.44e-08	7.84164
breast muscle weight	UBE2Z	3.22e-08	7.49214
breast muscle weight	IGF2BP1	4.445e-08	7.3962
breast muscle weight	HOXB1	4.865e-08	7.31491
breast muscle weight	LOC419994	5.69e-08	7.24602
breast muscle weight	SLC35F1	4.23022e-06	7.21459
breast muscle weight	HOXB2	7.665e-08	7.13285
breast muscle weight	HOXB7	9.02e-08	7.04479
breast muscle weight	CALCOCO2	1.01e-07	6.9957
breast muscle weight	LOC107055284	1.495e-07	6.84026
breast muscle weight	LOC107054064	1.95e-07	6.70997
breast muscle weight	GSK3B	1.95e-07	6.70997
breast muscle weight	SSB	2.03e-07	6.6925
breast muscle weight	MICU1	2.18e-07	6.66154
breast muscle weight	ST3GAL4	2.4e-07	6.61979
breast muscle weight	LOC101751233	5.73e-07	6.24185
breast muscle weight	MAN1A1	7.59e-07	6.11976
breast muscle weight	PRDM1	2.41e-06	5.61798
breast muscle weight	FAM184A	6.55e-06	5.28838
breast muscle weight	GOPC	2.16e-05	4.66555
live weight	DHRS12	7.3e-08	7.13668
live weight	GTF2F2	1.02e-07	6.9914
live weight	SIAH3	1.09e-07	6.96257
live weight	TPT1	1.14e-07	6.9431
live weight	SPERT	1.21e-07	6.91721
live weight	ERICH6B	2.185e-07	6.66228
live weight	NCAPG	2.945e-07	6.65026
live weight	LCORL	3.38e-07	6.47108
live weight	KCTD4	4.2e-07	6.37675
live weight	NEK5	4.75e-07	6.32331
live weight	ATP7B	6.86e-07	6.16368
live weight	FN1	0.000126	3.89963
carcass weight	JAKMIP1	4.85e-07	6.31426
carcass weight	LOC107053291	1.79e-06	5.74715
carcass weight	PPP2R2C	2.11e-05	4.67572
carcass weight	TBC1D14	3.1e-05	4.50864
carcass weight	C4H4ORF50	3.98e-05	4.40012
carcass weight	GRPEL1	4.79e-05	4.31966
eviscerated weight	TULP4	1.18e-06	5.92812
eviscerated weight	JAKMIP1	1.21e-06	5.91721
eviscerated weight	PPP2R2C	8.74e-06	5.05849
eviscerated weight	SCN3A	1.47e-05	4.83268
eviscerated weight	C4H4ORF50	3.81e-05	4.41908
eviscerated weight	BAZ1B	4.16e-05	4.38091
eviscerated weight	TBC1D14	4.51e-05	4.34582
foot weight	FAM184B	1.51e-06	5.82102
fat content in breast muscle and leg muscle	HPGDS	3.1e-06	5.50864
fat content in breast muscle and leg muscle	LOC101748420	4.85e-06	5.31426
dry matter content in breast muscle	ASIC2	5.7e-06	5.42694
dry matter content in breast muscle	ST8SIA5	1.16e-05	4.93554
dry matter content in breast muscle	FAM105A	2.01e-05	4.6968
dry matter content in breast muscle	LOC107052785	4.5e-05	4.34679
body weight gain	PTPRG	4.9e-06	5.3098
body weight gain	ADGRD2	5.13e-06	5.28988
body weight gain	LOC107053920	3.4635e-05	4.70484
body weight gain	CACNA1H	3.8e-05	4.42022
body weight gain	ZFHX4	4.79e-05	4.31966
body weight gain	LOC107053541	8.13e-05	4.08991
body weight gain	CHST13	9.55e-05	4.02

## Sheet: ST3
Supplementary Table S3. Key genes associated with body weight-related traits in chickens
Description	Category	UniProt ID	GIFtS	GC id	Score	Chicken (Gallus gallus)	Present in chickens
Insulin	Protein Coding	P01308	60	GC11M002159	81.47	5:13125200-13129792	present
Peroxisome Proliferator Activated Receptor Gamma	Protein Coding	P37231	65	GC03P012287	76.61	12:4857558-4878220	present
Leptin	Protein Coding	P41159	59	GC07P128241	75.84	no	absent
Adiponectin, C1Q And Collagen Domain Containing	Protein Coding	Q15848	59	GC03P186842	68.56	9:4729436-4731573	present
FTO Alpha-Ketoglutarate Dependent Dioxygenase	Protein Coding	Q9C0B1	59	GC16P129419	60.27	11:4129194-4353272	present
Lipoprotein Lipase	Protein Coding	P06858	63	GC08P019901	57.28	Z:54352516-54367785	present
Interleukin 6	Protein Coding	P05231	63	GC07P022725	57.14	2:30995532-30998226	present
Insulin Like Growth Factor 1	Protein Coding	P05019	60	GC12M102395	51.30	1:55432530-55480957	present
Tumor Necrosis Factor	Protein Coding	P01375	63	GC06P190708	51.23	no	absent
Ghrelin And Obestatin Prepropeptide	Protein Coding	Q9UBU3	55	GC03M010285	50.21	12:19434378-19437079	present
Apolipoprotein E	Protein Coding	P02649	62	GC19P162261	49.81	no	absent
Tumor Protein P53	Protein Coding	P04637	66	GC17M007661	47.44	no	absent
Apolipoprotein B	Protein Coding	P04114	59	GC02M020956	46.96	3:101880367-101916760	present
Albumin	Protein Coding	P02768	61	GC04P073397	46.60	4:50253145-50269174	present
C-Reactive Protein	Protein Coding	P02741	59	GC01M168779	46.56	25:1674627-1675765	present
Lamin A/C	Protein Coding	P02545	63	GC01P156082	45.84	10:10954013-10971823	present
Kininogen 1	Protein Coding	P01042	60	GC03P186717	44.69	9:15642888-15659677	present
Leptin Receptor	Protein Coding	P48357	62	GC01P086456	44.13	8:27238562-27268762	present
Melanocortin 4 Receptor	Protein Coding	P32245	57	GC18M060371	44.00	2:69136116-69137111	present
Proopiomelanocortin	Protein Coding	P01189	61	GC02M025160	43.98	3:105013957-105016899	present
Lipase E, Hormone Sensitive Type	Protein Coding	Q05469	61	GC19M042401	41.65	no	absent
Apolipoprotein A1	Protein Coding	P02647	63	GC11M116835	41.61	24:5106238-5107725	present
Chloride Voltage-Gated Channel 5	Protein Coding	P51795	56	GC0XP049922	41.37	4:9520812-9562929	present
Uncoupling Protein 2	Protein Coding	P55851	58	GC11M073974	38.71	no	absent
Uncoupling Protein 1	Protein Coding	P25874	57	GC04M140559	38.25	no	absent
Insulin Receptor	Protein Coding	P06213	66	GC19M007112	38.20	28:3878507-3912897	present
Low Density Lipoprotein Receptor	Protein Coding	P01130	64	GC19P161380	37.93	4:48984184-48996527	present
Microsomal Triglyceride Transfer Protein	Protein Coding	P55157	57	GC04P099563	37.62	4:59638502-59665944	present
Catenin Beta 1	Protein Coding	P35222	66	GC03P041194	37.04	2:44026723-44048181	present
Fibrillin 1	Protein Coding	P35555	60	GC15M048408	37.00	10:9669985-9805190	present
Adrenoceptor Beta 3	Protein Coding	P13945	56	GC08M037962	36.85	22:2237794-2240084	present
Insulin Like Growth Factor 2	Protein Coding	P01344	61	GC11M015857	36.79	5:13148583-13163279	present
Phosphatase And Tensin Homolog	Protein Coding	P60484	65	GC10P128607	36.36	6:9082436-9126545	present
Transforming Growth Factor Beta 1	Protein Coding	P01137	65	GC19M041301	36.33	no	absent
Interleukin 1 Beta	Protein Coding	P01584	60	GC02M112829	36.26	1:1205-3576	present
FAT Atypical Cadherin 1	Protein Coding	Q14517	53	GC04M186587	36.02	no	absent
Cystathionine Beta-Synthase	Protein Coding	P35520	63	GC21M043053	35.48	1:109034823-109059060	present
Elastin	Protein Coding	P15502	56	GC07P074027	35.32	19:785549-804855	present
Perilipin 1	Protein Coding	O60240	59	GC15M089664	35.20	10:12315435-12319628	present
Brain Derived Neurotrophic Factor	Protein Coding	P23560	62	GC11M027654	35.00	5:3757392-3758132	present
Serpin Family E Member 1	Protein Coding	P05121	63	GC07P101127	34.98	no	absent
Phosphatidylinositol-4,5-Bisphosphate 3-Kinase Catalytic Subunit Alpha	Protein Coding	P42336	65	GC03P179148	34.98	9:17020759-17042366	present
Methylenetetrahydrofolate Reductase	Protein Coding	P42898	61	GC01M011785	34.84	21:5606164-5615523	present
Lipase C, Hepatic Type	Protein Coding	P11150	59	GC15P058410	34.50	10:6480269-6521283	present
Nuclear Receptor Subfamily 3 Group C Member 1	Protein Coding	P04150	62	GC05M143277	34.47	13:16854278-16904972	present
Transthyretin	Protein Coding	P02766	60	GC18P031557	34.12	2:105824285-105831740	present
Interleukin 10	Protein Coding	P22301	59	GC01M206767	34.05	26:2504099-2506388	present
B-Raf Proto-Oncogene, Serine/Threonine Kinase	Protein Coding	P15056	67	GC07M140798	34.03	1:57083560-57138555	present
Solute Carrier Family 17 Member 5	Protein Coding	Q9NRA2	57	GC06M073593	33.99	3:80868242-80893961	present
Caveolin 1	Protein Coding	Q03135	61	GC07P116524	33.71	1:24999077-25013429	present
Estrogen Receptor 1	Protein Coding	P03372	68	GC06P151656	33.61	3:48276571-48431441	present
Pancreatic Lipase	Protein Coding	P16233	59	GC10P116545	33.55	6:28388274-28399269	present
Hydroxyacyl-CoA Dehydrogenase Trifunctional Multienzyme Complex Subunit Alpha	Protein Coding	P40939	59	GC02M026190	33.04	3:104583827-104607643	present
Angiotensin I Converting Enzyme	Protein Coding	P12821	64	GC17P063477	32.95	27:2646484-2662837	present
Retinol Binding Protein 4	Protein Coding	P02753	57	GC10M093591	32.79	6:19941320-19946482	present
AKT Serine/Threonine Kinase 1	Protein Coding	P31749	66	GC14M104769	32.72	5:51498353-51561465	present
CF Transmembrane Conductance Regulator	Protein Coding	P13569	66	GC07P117287	32.65	1:24324800-24502386	present
CD36 Molecule (CD36 Blood Group)	Protein Coding	P16671	63	GC07P080369	32.56	1:11005425-11038504	present
Cyclin Dependent Kinase Inhibitor 2A	Protein Coding	Q8N726	63	GC09M021967	32.52	Z:78463099-78466508	present
Phosphoinositide-3-Kinase Regulatory Subunit 1	Protein Coding	P27986	65	GC05P068215	32.42	Z:21464001-21515025	present
Growth Hormone 1	Protein Coding	P01241	56	GC17M063917	32.39	27:1616706-1620213	present
Uncoupling Protein 3	Protein Coding	P55916	55	GC11M074000	32.34	1:194821405-194824338	present
Apolipoprotein A5	Protein Coding	Q6Q788	55	GC11M116789	32.32	24:5099632-5101703	present
Peptide YY	Protein Coding	P10082	56	GC17M043952	32.26	1:3865-5037	present
KRAS Proto-Oncogene, GTPase	Protein Coding	P01116	66	GC12M037206	32.20	1:67337860-67359692	present
APC Regulator Of Wnt Signaling Pathway	Protein Coding	P25054	62	GC05P112707	31.88	Z:45850647-45906194	present
Carnitine Palmitoyltransferase 2	Protein Coding	P23786	63	GC01P053196	31.87	8:23532790-23539812	present
Cell Death Inducing DFFA Like Effector C	Protein Coding	Q96AQ7	52	GC03M009866	31.58	11:17844835-17846138	present
Acyl-CoA Dehydrogenase Very Long Chain	Protein Coding	P49748	59	GC17P164111	31.51	no	absent
Protein Tyrosine Phosphatase Non-Receptor Type 11	Protein Coding	Q06124	67	GC12P112418	31.33	15:6380588-6402006	present
BRCA2 DNA Repair Associated	Protein Coding	P51587	60	GC13P032315	30.89	1:173820724-173857456	present
C-X-C Motif Chemokine Ligand 8	Protein Coding	P10145	56	GC04P073740	30.87	4:50355001-50359957	present
Cholecystokinin	Protein Coding	P06307	56	GC03M042274	30.85	2:44414500-44419173	present
BRCA1 DNA Repair Associated	Protein Coding	P38398	63	GC17M043044	30.72	27:5150701-5171059	present
GNAS Complex Locus	Protein Coding	P84996	63	GC20P058839	30.67	20:11259506-11339030	present
KIT Proto-Oncogene, Receptor Tyrosine Kinase	Protein Coding	P10721	66	GC04P054657	30.58	4:64878556-64930842	present
Succinate Dehydrogenase Complex Iron Sulfur Subunit B	Protein Coding	P21912	61	GC01M036334	30.51	21:162038-170418	present
ATP Binding Cassette Subfamily A Member 1	Protein Coding	O95477	62	GC09M104781	30.45	Z:54549996-54642132	present
Homeostatic Iron Regulator	Protein Coding	Q30201	57	GC06P026087	30.41	16:389809-394217	present
Neurofibromin 1	Protein Coding	P21359	60	GC17P031094	30.41	19:9002904-9082184	present
Acyl-CoA Dehydrogenase Medium Chain	Protein Coding	P11310	59	GC01P075724	45868	2:23437564-23521756	present
Agouti Related Neuropeptide	Protein Coding	O00253	53	GC16M067482	45807	11:1389699-1391495	present
Coagulation Factor II, Thrombin	Protein Coding	P00734	63	GC11P049467	29.98	5:22735982-22745887	present
Superoxide Dismutase 1	Protein Coding	P00441	66	GC21P031659	29.97	1:103980775-103985466	present
Peroxisome Proliferator Activated Receptor Alpha	Protein Coding	Q07869	57	GC22P046150	29.95	1:71411620-71442947	present
DNA Polymerase Gamma, Catalytic Subunit	Protein Coding	P54098	62	GC15M166742	29.83	10:12436948-12444795	present
HNF1 Homeobox A	Protein Coding	P20823	59	GC12P120978	29.77	15:9105876-9120130	present
Ceruloplasmin	Protein Coding	P00450	62	GC03M149162	29.71	9:23359472-23377519	present
Adrenoceptor Beta 2	Protein Coding	P07550	62	GC05P161129	29.67	no	present
Neuropeptide Y	Protein Coding	P01303	58	GC07P026120	29.65	2:31596875-31604784	present
Glucokinase	Protein Coding	P35557	62	GC07M045798	29.54	1:4136-9795	present
Sex Hormone Binding Globulin	Protein Coding	P04278	55	GC17P007613	29.52	no	absent
Growth Hormone Receptor	Protein Coding	P10912	58	GC05P042429	29.50	Z:13287241-13417571	present
Hepatocyte Nuclear Factor 4 Alpha	Protein Coding	P41235	62	GC20P044355	29.45	20:5763173-5777781	present
Toll Like Receptor 4	Protein Coding	O00206	63	GC09P117704	29.38	17:3566454-3571907	present
Sterol Regulatory Element Binding Transcription Factor 1	Protein Coding	P36956	61	GC17M017810	29.19	14:4902468-4909023	present
SMAD Family Member 4	Protein Coding	Q13485	66	GC18P051028	29	Z:1242944-1267970	present
Patatin Like Domain 2, Triacylglycerol Lipase	Protein Coding	Q96AD5	57	GC11P022712	29	5:15118617-15140092	present
Insulin Like Growth Factor 1 Receptor	Protein Coding	P08069	68	GC15P098648	29	10:16180774-16320955	present
C-C Motif Chemokine Ligand 2	Protein Coding	P13500	62	GC17P034255	28.99	no	absent
Lipase A, Lysosomal Acid Type	Protein Coding	P38571	61	GC10M089213	28.93	6:18880137-18892422	present
Interferon Gamma	Protein Coding	P01579	63	GC12M068154	28.64	1:35013708-35017857	present
Erb-B2 Receptor Tyrosine Kinase 2	Protein Coding	P04626	68	GC17P039687	28.64	27:4243297-4246638	present
Filamin A	Protein Coding	P21333	62	GC0XM154348	28.60	no	present
Cytochrome P450 Family 19 Subfamily A Member 1	Protein Coding	P11511	60	GC15M051208	28.36	10:8712476-8726241	present
Glutamic--Pyruvic Transaminase	Protein Coding	P24298	56	GC08P144502	28.35	no	absent
Catechol-O-Methyltransferase	Protein Coding	P21964	63	GC22P019941	28.28	15:1027924-1042008	present
Apolipoprotein C2	Protein Coding	P02655	57	GC19P162265	28.24	no	absent
Matrix Metallopeptidase 9	Protein Coding	P14780	66	GC20P046008	28.24	20:10917368-10921453	present
Hydroxyacyl-CoA Dehydrogenase Trifunctional Multienzyme Complex Subunit Beta	Protein Coding	P55084	59	GC02P026243	28	3:104607849-104619357	present
Glucagon	Protein Coding	P01275	55	GC02M162142	28	7:20616148-20633934	present
Epidermal Growth Factor Receptor	Protein Coding	P00533	68	GC07P055019	28	2:52411118-52558680	present
FAT Atypical Cadherin 4	Protein Coding	Q6V0I7	51	GC04P125315	27.99	no
Ret Proto-Oncogene	Protein Coding	P07949	67	GC10P053525	27.92	6:4283164-4363396	present
AKT Serine/Threonine Kinase 2	Protein Coding	P31751	66	GC19M040230	27.87	no	absent
Matrix Metallopeptidase 2	Protein Coding	P08253	66	GC16P129449	27.76	11:3182494-3220410	present
HRas Proto-Oncogene, GTPase	Protein Coding	P01112	65	GC11M015781	27.34	5:15392593-15404670	present
Potassium Inwardly Rectifying Channel Subfamily J Member 11	Protein Coding	Q14654	59	GC11M018195	27.29	5:11247848-11250065	present
3-Hydroxy-3-Methylglutaryl-CoA Lyase	Protein Coding	P35914	58	GC01M023801	27.19	23:5548232-5551820	present
Adenosine Deaminase	Protein Coding	P00813	64	GC20M044620	27	20:5699881-5712513	present
Signal Transducer And Activator Of Transcription 3	Protein Coding	P40763	66	GC17M042313	27	27:4896267-4907552	present
Serpin Family A Member 1	Protein Coding	P01009	62	GC14M094376	27	5:44796360-44807681	present
ATM Serine/Threonine Kinase	Protein Coding	Q13315	66	GC11P108222	27	1:179509785-179568351	present
Carnitine Palmitoyltransferase 1A	Protein Coding	P50416	61	GC11M068754	27	5:15964389-15997992	present
Sucrase-Isomaltase	Protein Coding	P14410	57	GC03M164978	27	1:15235835-15281162	present
Acyl-CoA Dehydrogenase Short Chain	Protein Coding	P16219	59	GC12P140345	27	15:9178197-9185762	present
Fibroblast Growth Factor Receptor 2	Protein Coding	P21802	68	GC10M121478	26.92	6:30411293-30490016	present
Secreted Phosphoprotein 1	Protein Coding	P10451	57	GC04P087975	26.89	no	absent
Mitochondrially Encoded Cytochrome B	Protein Coding	P00156	45	GCMTP014749	26.85	MT:14893-16035	present
Notch Receptor 1	Protein Coding	P46531	66	GC09M139438	26.81	17:7809850-7842342	present
Hydroxysteroid 11-Beta Dehydrogenase 1	Protein Coding	P28845	63	GC01P209686	26.81	26:3087400-3091783	present
Renin	Protein Coding	P00797	61	GC01M204154	26.78	26:1667696-1671368	present
Succinate Dehydrogenase Complex Subunit D	Protein Coding	O14521	57	GC11P116389	26.69	24:6167375-6171382	present
FAT Atypical Cadherin 2	Protein Coding	Q9NYQ8	47	GC05M151504	26.64	no	absent
Fibroblast Growth Factor Receptor 1	Protein Coding	P11362	68	GC08M038400	26.53	22:2331115-2345392	present
Zinc Metallopeptidase STE24	Protein Coding	O75844	53	GC01P040258	26.46	23:1717918-1732306	present
Milk Fat Globule EGF And Factor V/VIII Domain Containing	Protein Coding	Q08431	56	GC15M088898	26.46	no	absent
Ectonucleotide Pyrophosphatase/Phosphodiesterase 1	Protein Coding	P22413	62	GC06P131808	26.41	3:56656447-56707127	present
Telomerase Reverse Transcriptase	Protein Coding	O14746	64	GC05M001253	26.32	2:85762002-85791468	present
Transforming Growth Factor Beta Receptor 2	Protein Coding	P37173	65	GC03P030610	26.26	2:40385525-40447574	present
1-Acylglycerol-3-Phosphate O-Acyltransferase 2	Protein Coding	O15120	56	GC09M136673	26.22	17:7737254-7744146	present
PPARG Coactivator 1 Alpha	Protein Coding	Q9UBK2	60	GC04M023755	45834	4:73626292-73691855	present
TNF Receptor Superfamily Member 1A	Protein Coding	P19438	62	GC12M006328	25.89	1:78835923-78848886	present
ATP Binding Cassette Subfamily C Member 8	Protein Coding	Q09428	59	GC11M017392	25.88	5:11253945-11319342	present
Insulin Receptor Substrate 1	Protein Coding	P35568	60	GC02M226731	25.72	9:8726190-8728724	present
Proprotein Convertase Subtilisin/Kexin Type 9	Protein Coding	Q8NBP7	62	GC01P055039	25.71	8:24180817-24184784	present
SRC Proto-Oncogene, Non-Receptor Tyrosine Kinase	Protein Coding	P12931	63	GC20P037344	25.64	20:5420258-5426885	present
Melanocortin 3 Receptor	Protein Coding	P41968	53	GC20P056248	25.60	20:12405996-12406958	present
Vitamin D Receptor	Protein Coding	P11473	62	GC12M047841	25.54	1:96208-126586	present
Vascular Endothelial Growth Factor A	Protein Coding	P15692	61	GC06P043770	25.53	3:30013851-30033731	present
Hydroxyacyl-CoA Dehydrogenase	Protein Coding	Q16836	59	GC04P107989	25.47	4:37389440-37406348	present
Collagen Type III Alpha 1 Chain	Protein Coding	P02461	60	GC02P188974	25.46	1:1177700-1258653	present
Solute Carrier Family 22 Member 5	Protein Coding	O76082	59	GC05P132369	25.43	6:7193399-7214239	present
Bone Morphogenetic Protein 6	Protein Coding	P22004	57	GC06P007726	25.39	2:64463723-64487392	present
Myosin Light Chain Kinase	Protein Coding	Q15746	65	GC03M123610	25.37	7:26674970-26859021	present
WT1 Transcription Factor	Protein Coding	P19544	60	GC11M032365	25.29	5:5455022-5489423	present
Cholesteryl Ester Transfer Protein	Protein Coding	P11597	59	GC16P056961	25.24	11:620994-627089	present
Bone Morphogenetic Protein 2	Protein Coding	P12643	58	GC20P006767	25.20	3:14447219-14450083	present
Acid Phosphatase 1	Protein Coding	P24666	56	GC02P001334	25.19	3:91513891-91534687	present
TNF Receptor Superfamily Member 11b	Protein Coding	O00300	59	GC08M118923	25.15	2:135902063-135921714	present
Cannabinoid Receptor 1	Protein Coding	P21554	59	GC06M088139	25	3:75580393-75593814	present
Collagen Type I Alpha 1 Chain	Protein Coding	P02452	62	GC17M101332	25.00	1:1177700-1258653	present
Transferrin	Protein Coding	P02787	63	GC03P144248	24.97	9:4096869-4107617	present
Epidermal Growth Factor	Protein Coding	P01133	64	GC04P109912	24.83	4:57631764-57683454	present
Insulin Like Growth Factor Binding Protein 3	Protein Coding	P17936	59	GC07M045912	24.80	2:55011807-55031149	present
Protein Kinase CGMP-Dependent 1	Protein Coding	Q13976	63	GC10P053881	24.76	6:9373495-9764290	present
Prolactin	Protein Coding	P01236	56	GC06M022287	24.68	2:58655089-58661243	present
Solute Carrier Family 2 Member 4	Protein Coding	P14672	60	GC17P164123	24.59	no	absent
Prostaglandin-Endoperoxide Synthase 2	Protein Coding	P35354	63	GC01M186671	24.58	8:9810426-9819105	present
Androgen Receptor	Protein Coding	P10275	65	GC0XP067544	24.56	4:429900-473927	present
Insulin Like Growth Factor Binding Protein 1	Protein Coding	P08833	55	GC07P052244	24.45	2:54998847-55006844	present
Bone Gamma-Carboxyglutamate Protein	Protein Coding	P02818	53	GC01P156242	24.41	no	absent
SMAD Family Member 2	Protein Coding	Q15796	65	GC18M047809	24.37	Z:1515759-1557565	present
Phosphomannomutase 2	Protein Coding	O15305	58	GC16P008788	24.36	14:10046044-10052775	present
Calcium Sensing Receptor	Protein Coding	P41180	63	GC03P122183	24.35	1:76166946-76245007	present
Legend: Description – gene name; Category – gene category indicating whether the gene encodes a protein or has known functional relevance; UniProt ID – protein identifier from the UniProtKB database; GIFtS – GeneCards Inferred Functionality Score; GC id – GeneCards identifier; Score – GeneCards Relevance Score; Chicken (Gallus gallus) – presence of the gene in the chicken genome; Present in chick…
